# Supplementary material for: Crystal structures of 2-amino-2-oxoethyl 4-bromo­benzoate, 2-amino-2-oxoethyl 4-nitro­benzoate and 2-amino-2-oxoethyl 4-amino­benzoate monohydrate
Source: Acta Crystallogr E Crystallogr Commun. 2020 Nov 3;76(Pt 12):1805–9. doi: 10.1107/S2056989020014371 (PMC7784646; doi:10.1107/S2056989020014371)
Supplement: Supplementary file 1 [file e-76-01805-sup1.cif]

##############################################################################
#                                                                            #
# This CIF contains the data in a paper accepted for publication in          #
# Acta Crystallographica Section E. It conforms to the requirements of       #
# Notes for Authors for Acta Crystallographica Section E, and has been       #
# peer reviewed under the auspices of the IUCr Commission on Journals.       #
#                                                                            #
# Full details of the Crystallographic Information File format               #
# are given in the paper "The Crystallographic Information File (CIF):       #
# a New Standard Archive File for Crystallography" by S. R. Hall, F. H.      #
# Allen and I. D. Brown [Acta Cryst. (1991), A47, 655-685].                  #
#                                                                            #
# The current version of the core CIF dictionary is obtainable from          #
# ftp://ftp.iucr.org/pub/cif_core.dic.                                       #
#                                                                            #
# Software is freely available for graphical display of the structure(s)     #
# in this CIF. For information consult the CIF software page                 #
# http://www.iucr.org/resources/cif/software.                                #
#                                                                            #
# This file may be used for bona fide research purposes within the           #
# scientific community so long as proper attribution is given to the journal # 
# article from which it was obtained.                                        #
#                                                                            #
##############################################################################
data_I
_audit_creation_method     'SHELXL-2014/8'
_chemical_name_systematic
;
2-Amino-2-oxoethyl 4-bromobenzoate
;
_chemical_name_common
;
(2-(4-Bromobenzoyloxy)acetamide)
4-Bromo-benzoic acid carbamoylmethyl ester
;
_chemical_formula_moiety     'C9 H8 Br N O3'
_chemical_formula_sum     'C9 H8 Br N O3'
_chemical_formula_iupac     'C9 H8 Br N O3'
_chemical_formula_weight     258.07
_chemical_melting_point     475(2)
_space_group_crystal_system     monoclinic
_space_group_name_H-M_alt     'P 21/n'
_space_group_name_Hall     '-P 2yn'
loop_
    _space_group_symop_operation_xyz
    'x, y, z'
    '-x+1/2, y+1/2, -z+1/2'
    '-x, -y, -z'
    'x-1/2, -y-1/2, z-1/2'
_cell_length_a     18.623(4)
_cell_length_b     4.8255(10)
_cell_length_c     23.195(5)
_cell_angle_alpha     90
_cell_angle_beta     112.96(3)
_cell_angle_gamma     90
_cell_volume     1919.3(8)
_cell_formula_units_Z     8
_cell_measurement_reflns_used     2381
_cell_measurement_theta_min     3.9030
_cell_measurement_theta_max     75.4280
_cell_measurement_temperature     291(2)
_exptl_crystal_description     prismatic
_exptl_crystal_colour     colorless
_exptl_crystal_size_max     0.60
_exptl_crystal_size_mid     0.20
_exptl_crystal_size_min     0.15
_exptl_crystal_density_diffrn     1.786
_exptl_crystal_density_meas     ?
_exptl_crystal_density_method     ?
_exptl_crystal_F_000     1024
_exptl_absorpt_coefficient_mu     5.710
_exptl_absorpt_correction_type     multi-scan
_exptl_absorpt_process_details
;
(SADABS; Bruker, 2008)
;
_exptl_absorpt_correction_T_min     0.2923
_exptl_absorpt_correction_T_max     0.4248
_diffrn_ambient_temperature     291(2)
_diffrn_source     'Enhance (Cu) X-ray Source'
_diffrn_radiation_type     CuK\a
_diffrn_radiation_wavelength     1.54184
_diffrn_radiation_monochromator     'graphite'
_diffrn_measurement_device_type     'Oxford Diffraction Xcalibur, Ruby'
_diffrn_measurement_device     'four-circle diffractometer'
_diffrn_measurement_method     '\w scans'
_diffrn_detector     ' CCD plate '
_diffrn_detector_area_resol_mean     10.2576
_diffrn_reflns_number     6390
_diffrn_reflns_av_R_equivalents     0.0326
_diffrn_reflns_av_unetI/netI     0.0417
_diffrn_reflns_theta_min     3.885
_diffrn_reflns_theta_max     75.933
_diffrn_reflns_theta_full     67.684
_diffrn_measured_fraction_theta_max     0.961
_diffrn_measured_fraction_theta_full     1.000
_diffrn_reflns_limit_h_min     -20
_diffrn_reflns_limit_h_max     22
_diffrn_reflns_limit_k_min     -3
_diffrn_reflns_limit_k_max     5
_diffrn_reflns_limit_l_min     -28
_diffrn_reflns_limit_l_max     28
_refine_special_details     ?
_reflns_number_total     3832
_reflns_number_gt     3165
_reflns_threshold_expression     'I > 2\s(I)'
_refine_ls_structure_factor_coef     Fsqd
_refine_ls_matrix_type     full
_refine_ls_R_factor_all     0.0586
_refine_ls_R_factor_gt     0.0493
_refine_ls_wR_factor_gt     0.1297
_refine_ls_wR_factor_ref     0.1384
_refine_ls_goodness_of_fit_ref     1.061
_refine_ls_restrained_S_all     1.061
_refine_ls_number_reflns     3832
_refine_ls_number_parameters     269
_refine_ls_number_restraints     0
_refine_ls_hydrogen_treatment     mixed
_refine_ls_weighting_scheme     calc
_refine_ls_weighting_details
              'w=1/[\s^2^(Fo^2^)+(0.0772P)^2^+0.3454P] where P=(Fo^2^+2Fc^2^)/3'
_atom_sites_solution_hydrogens     mixed
_atom_sites_solution_primary     direct
_atom_sites_solution_secondary     difmap
_refine_ls_shift/su_max     0.001
_refine_ls_shift/su_mean     0.000
_refine_diff_density_max     0.622
_refine_diff_density_min     -0.849
_refine_ls_extinction_method     none
_refine_ls_extinction_coef     .
loop_
    _atom_type_symbol
    _atom_type_description
    _atom_type_scat_dispersion_real
    _atom_type_scat_dispersion_imag
    _atom_type_scat_source
    'C' 'C' 0.0181 0.0091
                         'International Tables Vol C Tables 4.2.6.8 and 6.1.1.4'
    'H' 'H' 0.0000 0.0000
                         'International Tables Vol C Tables 4.2.6.8 and 6.1.1.4'
    'N' 'N' 0.0311 0.0180
                         'International Tables Vol C Tables 4.2.6.8 and 6.1.1.4'
    'O' 'O' 0.0492 0.0322
                         'International Tables Vol C Tables 4.2.6.8 and 6.1.1.4'
    'Br' 'Br' -0.6763 1.2805
                         'International Tables Vol C Tables 4.2.6.8 and 6.1.1.4'
_computing_data_collection
;
CrysAlis PRO (Rigaku OD, 2018)
;
_computing_cell_refinement
;
CrysAlis PRO (Rigaku OD, 2018)
;
_computing_data_reduction
;
CrysAlis PRO (Rigaku OD, 2018)
;
_computing_structure_solution
;
SHELXS7 (Sheldrick, 2008)
;
_computing_structure_refinement
;
<i>SHELXL2014/8</i> (Sheldrick, 2015)
;
_computing_molecular_graphics
;
XP in SHELXTL (Sheldrick, 2008)
;
_computing_publication_material
;
SHELXTL (Sheldrick, 2008), PLATON (Spek, 2020)
and publCIF (Westrip, 2010)'
;
loop_
    _atom_site_type_symbol
    _atom_site_label
    _atom_site_fract_x
    _atom_site_fract_y
    _atom_site_fract_z
    _atom_site_U_iso_or_equiv
    _atom_site_adp_type
    _atom_site_calc_flag
    _atom_site_occupancy
    _atom_site_disorder_assembly
    _atom_site_disorder_group
    Br Br1A 0.59795(3) 0.16726(12) 0.02621(3) 0.06387(18) Uani d 1 . .
    O O1A 0.8638(2) 1.0616(8) -0.01058(15) 0.0605(8) Uani d 1 . .
    O O2A 0.89019(17) 1.1199(6) 0.09136(15) 0.0503(7) Uani d 1 . .
    O O3A 1.03189(18) 0.9293(6) 0.09906(17) 0.0565(8) Uani d 1 . .
    N N1A 1.0666(2) 1.3499(8) 0.0755(2) 0.0562(10) Uani d 1 . .
    C C1A 0.7921(2) 0.7970(9) 0.03619(17) 0.0415(8) Uani d 1 . .
    C C2A 0.7811(2) 0.7232(10) 0.09046(18) 0.0480(9) Uani d 1 . .
    H H2AA 0.8124 0.8027 0.1285 0.058 Uiso calc 1 . .
    C C3A 0.7248(2) 0.5349(10) 0.08845(19) 0.0490(9) Uani d 1 . .
    H H3AA 0.7173 0.4880 0.1246 0.059 Uiso calc 1 . .
    C C4A 0.6792(2) 0.4160(9) 0.03104(19) 0.0448(8) Uani d 1 . .
    C C5A 0.6903(3) 0.4759(9) -0.0231(2) 0.0502(10) Uani d 1 . .
    H H5AA 0.6607 0.3889 -0.0606 0.060 Uiso calc 1 . .
    C C6A 0.7466(2) 0.6684(10) -0.02010(18) 0.0490(9) Uani d 1 . .
    H H6AA 0.7544 0.7128 -0.0563 0.059 Uiso calc 1 . .
    C C7A 0.8509(2) 1.0019(9) 0.03547(19) 0.0446(9) Uani d 1 . .
    C C8A 0.9478(2) 1.3163(9) 0.0930(2) 0.0513(10) Uani d 1 . .
    H H8AA 0.9637 1.4220 0.1316 0.062 Uiso calc 1 . .
    H H8AB 0.9257 1.4444 0.0583 0.062 Uiso calc 1 . .
    C C9A 1.0189(2) 1.1759(8) 0.08903(19) 0.0423(8) Uani d 1 . .
    Br Br1B 0.67568(2) 0.97787(9) 0.22125(2) 0.05283(17) Uani d 1 . .
    O O1B 0.38919(19) -0.0158(7) 0.13654(16) 0.0566(8) Uani d 1 . .
    O O2B 0.40704(17) 0.0563(7) 0.23657(14) 0.0499(7) Uani d 1 . .
    O O3B 0.2552(2) 0.2216(6) 0.17521(19) 0.0599(8) Uani d 1 . .
    N N1B 0.2115(2) -0.2140(8) 0.1638(2) 0.0590(10) Uani d 1 . .
    C C1B 0.4827(2) 0.3192(8) 0.19559(18) 0.0403(8) Uani d 1 . .
    C C2B 0.5228(2) 0.4425(8) 0.25363(18) 0.0438(8) Uani d 1 . .
    H H2BA 0.5112 0.3927 0.2877 0.053 Uiso calc 1 . .
    C C3B 0.5798(2) 0.6380(8) 0.26086(18) 0.0431(8) Uani d 1 . .
    H H3BA 0.6070 0.7184 0.2998 0.052 Uiso calc 1 . .
    C C4B 0.5961(2) 0.7133(8) 0.20969(19) 0.0413(8) Uani d 1 . .
    C C5B 0.5564(2) 0.5973(9) 0.15118(19) 0.0463(9) Uani d 1 . .
    H H5BA 0.5673 0.6527 0.1170 0.056 Uiso calc 1 . .
    C C6B 0.5005(2) 0.3988(9) 0.14437(18) 0.0451(8) Uani d 1 . .
    H H6BA 0.4743 0.3166 0.1055 0.054 Uiso calc 1 . .
    C C7B 0.4222(2) 0.1058(9) 0.18490(19) 0.0433(8) Uani d 1 . .
    C C8B 0.3457(2) -0.1403(9) 0.2275(2) 0.0499(9) Uani d 1 . .
    H H8BA 0.3449 -0.1889 0.2679 0.060 Uiso calc 1 . .
    H H8BB 0.3562 -0.3078 0.2090 0.060 Uiso calc 1 . .
    C C9B 0.2666(2) -0.0281(8) 0.1857(2) 0.0430(8) Uani d 1 . .
    H H1A 1.064(4) 1.527(14) 0.074(3) 0.070(18) Uiso d 1 . .
    H H2A 1.107(3) 1.286(12) 0.067(2) 0.058(14) Uiso d 1 . .
    H H1B 0.160(4) -0.159(12) 0.142(3) 0.064(16) Uiso d 1 . .
    H H2B 0.225(5) -0.385(19) 0.167(4) 0.11(3) Uiso d 1 . .
loop_
    _atom_site_aniso_label
    _atom_site_aniso_U_11
    _atom_site_aniso_U_22
    _atom_site_aniso_U_33
    _atom_site_aniso_U_12
    _atom_site_aniso_U_13
    _atom_site_aniso_U_23
    Br1A 0.0482(3) 0.0654(3) 0.0756(3) -0.0109(2) 0.0215(2) -0.0061(2)
    O1A 0.0569(19) 0.074(2) 0.0558(17) 0.0015(16) 0.0275(14) 0.0065(16)
    O2A 0.0425(15) 0.0511(16) 0.0623(16) -0.0055(12) 0.0258(13) -0.0114(14)
    O3A 0.0476(16) 0.0373(15) 0.087(2) 0.0071(13) 0.0286(16) 0.0083(15)
    N1A 0.0413(19) 0.039(2) 0.096(3) 0.0026(15) 0.0345(19) 0.0011(19)
    C1A 0.0327(17) 0.048(2) 0.0439(17) 0.0086(15) 0.0146(14) -0.0008(16)
    C2A 0.042(2) 0.057(2) 0.0425(18) 0.0013(18) 0.0139(15) -0.0077(17)
    C3A 0.043(2) 0.059(3) 0.0448(19) 0.0018(18) 0.0166(16) -0.0040(18)
    C4A 0.0346(18) 0.041(2) 0.054(2) -0.0005(15) 0.0117(15) -0.0046(17)
    C5A 0.045(2) 0.053(2) 0.048(2) 0.0029(18) 0.0125(17) -0.0100(18)
    C6A 0.041(2) 0.061(3) 0.0414(18) 0.0027(18) 0.0131(15) -0.0046(18)
    C7A 0.0373(19) 0.045(2) 0.053(2) 0.0099(16) 0.0200(16) 0.0010(17)
    C8A 0.039(2) 0.043(2) 0.077(3) -0.0009(16) 0.0283(19) -0.010(2)
    C9A 0.0335(17) 0.038(2) 0.0526(19) 0.0053(14) 0.0141(15) -0.0037(16)
    Br1B 0.0354(2) 0.0468(3) 0.0738(3) -0.00022(16) 0.01852(19) 0.0072(2)
    O1B 0.0513(17) 0.0560(18) 0.0640(18) -0.0109(14) 0.0240(14) -0.0166(15)
    O2B 0.0429(15) 0.0532(16) 0.0554(15) -0.0074(13) 0.0211(12) -0.0041(13)
    O3B 0.0531(17) 0.0311(15) 0.097(2) 0.0056(13) 0.0305(17) 0.0047(15)
    N1B 0.048(2) 0.0341(19) 0.080(3) 0.0025(15) 0.0084(18) 0.0062(18)
    C1B 0.0310(16) 0.0385(19) 0.0511(19) 0.0056(14) 0.0155(14) -0.0013(15)
    C2B 0.0410(19) 0.044(2) 0.0453(18) 0.0022(16) 0.0157(15) 0.0024(16)
    C3B 0.0401(19) 0.040(2) 0.0459(18) -0.0042(15) 0.0136(15) -0.0016(15)
    C4B 0.0254(15) 0.0373(18) 0.056(2) 0.0002(13) 0.0106(14) 0.0024(16)
    C5B 0.0371(18) 0.054(2) 0.0483(19) 0.0046(17) 0.0166(15) 0.0018(17)
    C6B 0.0350(17) 0.052(2) 0.0453(18) 0.0046(16) 0.0124(14) -0.0055(17)
    C7B 0.0327(17) 0.042(2) 0.054(2) 0.0067(15) 0.0152(15) -0.0038(17)
    C8B 0.039(2) 0.044(2) 0.067(2) -0.0004(16) 0.0206(18) 0.0046(19)
    C9B 0.043(2) 0.0319(19) 0.061(2) 0.0028(15) 0.0282(17) 0.0023(16)
_geom_special_details
;
 All esds (except the esd in the dihedral angle between two l.s. planes)
 are estimated using the full covariance matrix.  The cell esds are taken
 into account individually in the estimation of esds in distances, angles
 and torsion angles; correlations between esds in cell parameters are only
 used when they are defined by crystal symmetry.  An approximate (isotropic)
 treatment of cell esds is used for estimating esds involving l.s. planes.
;
loop_
    _geom_bond_atom_site_label_1
    _geom_bond_atom_site_label_2
    _geom_bond_site_symmetry_2
    _geom_bond_distance
    _geom_bond_publ_flag
    Br1A C4A . 1.900(4) ?
    O1A C7A . 1.217(6) ?
    O2A C7A . 1.342(5) ?
    O2A C8A . 1.421(5) ?
    O3A C9A . 1.219(5) ?
    N1A C9A . 1.345(6) ?
    N1A H1A . 0.85(7) ?
    N1A H2A . 0.91(6) ?
    C1A C6A . 1.394(5) ?
    C1A C2A . 1.398(6) ?
    C1A C7A . 1.480(6) ?
    C2A C3A . 1.374(6) ?
    C2A H2AA . 0.9300 ?
    C3A C4A . 1.394(6) ?
    C3A H3AA . 0.9300 ?
    C4A C5A . 1.380(6) ?
    C5A C6A . 1.382(7) ?
    C5A H5AA . 0.9300 ?
    C6A H6AA . 0.9300 ?
    C8A C9A . 1.522(5) ?
    C8A H8AA . 0.9700 ?
    C8A H8AB . 0.9700 ?
    Br1B C4B . 1.894(4) ?
    O1B C7B . 1.201(5) ?
    O2B C7B . 1.355(5) ?
    O2B C8B . 1.437(5) ?
    O3B C9B . 1.231(5) ?
    N1B C9B . 1.307(6) ?
    N1B H1B . 0.93(6) ?
    N1B H2B . 0.86(9) ?
    C1B C2B . 1.393(6) ?
    C1B C6B . 1.406(6) ?
    C1B C7B . 1.474(6) ?
    C2B C3B . 1.381(6) ?
    C2B H2BA . 0.9300 ?
    C3B C4B . 1.383(6) ?
    C3B H3BA . 0.9300 ?
    C4B C5B . 1.385(6) ?
    C5B C6B . 1.378(6) ?
    C5B H5BA . 0.9300 ?
    C6B H6BA . 0.9300 ?
    C8B C9B . 1.512(6) ?
    C8B H8BA . 0.9700 ?
    C8B H8BB . 0.9700 ?
loop_
    _geom_angle_atom_site_label_1
    _geom_angle_atom_site_label_2
    _geom_angle_atom_site_label_3
    _geom_angle_site_symmetry_1
    _geom_angle_site_symmetry_3
    _geom_angle
    _geom_angle_publ_flag
    C7A O2A C8A . . 115.5(3) ?
    C9A N1A H1A . . 127(4) ?
    C9A N1A H2A . . 121(4) ?
    H1A N1A H2A . . 111(6) ?
    C6A C1A C2A . . 118.7(4) ?
    C6A C1A C7A . . 117.9(4) ?
    C2A C1A C7A . . 123.3(4) ?
    C3A C2A C1A . . 121.1(4) ?
    C3A C2A H2AA . . 119.5 ?
    C1A C2A H2AA . . 119.5 ?
    C2A C3A C4A . . 118.5(4) ?
    C2A C3A H3AA . . 120.7 ?
    C4A C3A H3AA . . 120.7 ?
    C5A C4A C3A . . 122.1(4) ?
    C5A C4A Br1A . . 118.5(3) ?
    C3A C4A Br1A . . 119.4(3) ?
    C4A C5A C6A . . 118.4(4) ?
    C4A C5A H5AA . . 120.8 ?
    C6A C5A H5AA . . 120.8 ?
    C5A C6A C1A . . 121.2(4) ?
    C5A C6A H6AA . . 119.4 ?
    C1A C6A H6AA . . 119.4 ?
    O1A C7A O2A . . 121.8(4) ?
    O1A C7A C1A . . 124.6(4) ?
    O2A C7A C1A . . 113.6(4) ?
    O2A C8A C9A . . 111.5(3) ?
    O2A C8A H8AA . . 109.3 ?
    C9A C8A H8AA . . 109.3 ?
    O2A C8A H8AB . . 109.3 ?
    C9A C8A H8AB . . 109.3 ?
    H8AA C8A H8AB . . 108.0 ?
    O3A C9A N1A . . 123.7(4) ?
    O3A C9A C8A . . 122.4(4) ?
    N1A C9A C8A . . 113.9(4) ?
    C7B O2B C8B . . 114.5(3) ?
    C9B N1B H1B . . 120(4) ?
    C9B N1B H2B . . 117(5) ?
    H1B N1B H2B . . 122(6) ?
    C2B C1B C6B . . 119.1(4) ?
    C2B C1B C7B . . 123.2(4) ?
    C6B C1B C7B . . 117.7(4) ?
    C3B C2B C1B . . 120.4(4) ?
    C3B C2B H2BA . . 119.8 ?
    C1B C2B H2BA . . 119.8 ?
    C2B C3B C4B . . 119.4(4) ?
    C2B C3B H3BA . . 120.3 ?
    C4B C3B H3BA . . 120.3 ?
    C3B C4B C5B . . 121.5(4) ?
    C3B C4B Br1B . . 118.5(3) ?
    C5B C4B Br1B . . 120.0(3) ?
    C6B C5B C4B . . 119.0(4) ?
    C6B C5B H5BA . . 120.5 ?
    C4B C5B H5BA . . 120.5 ?
    C5B C6B C1B . . 120.7(4) ?
    C5B C6B H6BA . . 119.7 ?
    C1B C6B H6BA . . 119.7 ?
    O1B C7B O2B . . 122.2(4) ?
    O1B C7B C1B . . 125.3(4) ?
    O2B C7B C1B . . 112.6(3) ?
    O2B C8B C9B . . 112.1(3) ?
    O2B C8B H8BA . . 109.2 ?
    C9B C8B H8BA . . 109.2 ?
    O2B C8B H8BB . . 109.2 ?
    C9B C8B H8BB . . 109.2 ?
    H8BA C8B H8BB . . 107.9 ?
    O3B C9B N1B . . 123.1(4) ?
    O3B C9B C8B . . 121.8(4) ?
    N1B C9B C8B . . 115.1(4) ?
loop_
    _geom_torsion_atom_site_label_1
    _geom_torsion_atom_site_label_2
    _geom_torsion_atom_site_label_3
    _geom_torsion_atom_site_label_4
    _geom_torsion_site_symmetry_1
    _geom_torsion_site_symmetry_2
    _geom_torsion_site_symmetry_3
    _geom_torsion_site_symmetry_4
    _geom_torsion
    _geom_torsion_publ_flag
    C6A C1A C2A C3A . . . . -2.3(6) ?
    C7A C1A C2A C3A . . . . 178.9(4) ?
    C1A C2A C3A C4A . . . . 0.7(7) ?
    C2A C3A C4A C5A . . . . 1.8(7) ?
    C2A C3A C4A Br1A . . . . -177.3(3) ?
    C3A C4A C5A C6A . . . . -2.6(6) ?
    Br1A C4A C5A C6A . . . . 176.5(3) ?
    C4A C5A C6A C1A . . . . 0.9(6) ?
    C2A C1A C6A C5A . . . . 1.5(6) ?
    C7A C1A C6A C5A . . . . -179.7(4) ?
    C8A O2A C7A O1A . . . . -0.4(6) ?
    C8A O2A C7A C1A . . . . 179.4(3) y
    C6A C1A C7A O1A . . . . -1.9(6) ?
    C2A C1A C7A O1A . . . . 176.9(4) ?
    C6A C1A C7A O2A . . . . 178.3(3) y
    C2A C1A C7A O2A . . . . -3.0(5) ?
    C7A O2A C8A C9A . . . . -72.9(5) y
    O2A C8A C9A O3A . . . . -16.9(6) y
    O2A C8A C9A N1A . . . . 165.0(4) ?
    C6B C1B C2B C3B . . . . -0.6(6) ?
    C7B C1B C2B C3B . . . . 178.9(4) ?
    C1B C2B C3B C4B . . . . 0.8(6) ?
    C2B C3B C4B C5B . . . . 0.1(6) ?
    C2B C3B C4B Br1B . . . . -179.1(3) ?
    C3B C4B C5B C6B . . . . -1.3(6) ?
    Br1B C4B C5B C6B . . . . 177.9(3) ?
    C4B C5B C6B C1B . . . . 1.4(6) ?
    C2B C1B C6B C5B . . . . -0.5(6) ?
    C7B C1B C6B C5B . . . . 179.9(4) ?
    C8B O2B C7B O1B . . . . -3.3(6) ?
    C8B O2B C7B C1B . . . . 177.1(3) y
    C2B C1B C7B O1B . . . . -175.9(4) ?
    C6B C1B C7B O1B . . . . 3.7(6) ?
    C2B C1B C7B O2B . . . . 3.7(5) ?
    C6B C1B C7B O2B . . . . -176.7(3) y
    C7B O2B C8B C9B . . . . -69.1(5) y
    O2B C8B C9B O3B . . . . -17.6(6) y
    O2B C8B C9B N1B . . . . 164.7(4) ?
loop_
    _geom_hbond_atom_site_label_D
    _geom_hbond_atom_site_label_H
    _geom_hbond_atom_site_label_A
    _geom_hbond_site_symmetry_A
    _geom_hbond_distance_DH
    _geom_hbond_distance_HA
    _geom_hbond_distance_DA
    _geom_hbond_angle_DHA
    _geom_hbond_publ_flag
    N1A H1A O3A 1_565 0.85(6) 2.18(7) 2.969(5) 153 y
    N1B H1B O3A 1_445 0.93(6) 2.24(6) 3.163(5) 170 y
    N1B H2B O3B 1_545 0.86(9) 1.97(9) 2.825(5) 178 y
_shelx_space_group_comment
;
The symmetry employed for this shelxl refinement is uniquely defined
by the following loop, which should always be used as a source of
symmetry information in preference to the above space-group names.
They are only intended as comments.
;
_shelx_estimated_absorpt_T_min     ?
_shelx_estimated_absorpt_T_max     ?
_shelx_hkl_file
;
   0   0   2 344.292 61.2113   2
   0   0   3 45.6691 42.7109   2
   0   0   4 337848. 2507.32   2
   0   0   5 30.1067 86.9212   2
   0   0   6 3679.32 317.830   2
   0   0   7 7.11562 71.3862   2
   0   0   8 18625.2 814.807   2
   0   0   9 27.0000 128.556   2
   0   0  10 9564.10 777.489   1
   0   0  11 3.34061 194.208   1
   0   0  12 665.774 325.158   3
   0   0  12 623.259 265.309   1
   0   0  13 567.778 241.780   3
   0   0  13 19.4655 136.633   1
   0   0  14 1534.32 393.213   1
   0   0  14 1560.85 402.886   3
   0   0  15 124.998 138.756   3
   0   0  15 214.888 217.746   1
   0   0  16 79113.7 2910.15   1
   0   0 -16 86398.5 1656.12   9
   0   0  17 282.551 158.588   1
   0   0 -17 78.7046 88.6389   9
   0   0 -18 12084.5 667.511   9
   0   0  18 12903.1 1225.74   1
   0   0 -19-129.540 127.552   9
   0   0 -20 10455.0 628.852   9
   0   0 -21 4.23746 93.6879   9
   0   0 -22 385.600 136.324   9
   0   0 -23 37.5724 94.7860   9
   0   0 -24 1628.33 230.082   9
   0   0 -25 89.9693 93.5368   9
   0   0  25 103.584 69.8240   7
   0   0 -26 235.577 92.8894   9
   0   0  26 113.927 65.7505   7
   0   1   0 8.04099 65.5150   1
   0   1   1 73418.6 1154.69   1
   0   1  -1 71474.9 1140.07   4
   0   1  -1 73683.6 1227.57   1
   0   1  -2 30094.0 806.880   4
   0   1   2 30222.0 790.101   1
   0  -1   2 31612.0 707.986   2
   0   1   3 23876.6 755.140   1
   0  -1   3 22108.3 556.182   2
   0   1   4 71763.3 1425.76   1
   0  -1   4 73235.6 1116.04   2
   0   1   5 164426. 2287.76   1
   0  -1   5 164058. 1800.98   2
   0   1   6 40195.1 1214.96   1
   0  -1   6 41386.8 1006.74   2
   0   1   7 56110.3 1548.91   1
   0  -1   7 58581.5 1292.82   2
   0   1   8 32620.9 1267.56   1
   0  -1   8 32157.8 1045.69   2
   0  -1   9 109675. 2036.41   2
   0   1   9 102942. 2395.99   1
   0   1  10 4606.69 551.189   1
   0  -1  10 4148.49 429.081   2
   0  -1  11 33314.7 1264.42   2
   0   1  11 31937.1 1498.45   1
   0  -1  12 38502.0 1418.62   2
   0   1  12 38433.2 1724.82   1
   0   1  13 4153.79 605.130   1
   0   1  14 7195.96 824.481   1
   0  -1  14 6932.97 791.245   1
   0   1  15 18348.2 1393.66   1
   0  -1  15 17858.3 1314.55   1
   0   1 -16 2640.31 307.614   8
   0   1 -16 2816.20 327.686   9
   0  -1  16 2524.07 522.703   1
   0   1  16 2659.27 571.191   1
   0   1 -17 1435.03 246.164   9
   0  -1  17 1891.02 486.357   1
   0   1  17 1716.01 544.094   1
   0   1  18 3914.69 722.421   1
   0  -1 -18 3149.45 338.867   9
   0  -1  18 3762.95 680.895   1
   0   1 -18 2958.69 342.450   9
   0  -1 -19 1475.84 245.541   9
   0   1 -19 1581.97 258.186   9
   0   1 -20 1701.06 270.781   9
   0  -1 -20 1508.60 244.075   9
   0   1 -21 94.1070 104.922   9
   0  -1 -21-11.0710 92.0023   9
   0   1 -22 103.875 96.1073   9
   0  -1 -22 110.083 91.1412   9
   0  -1 -23 867.531 178.701   9
   0   1 -23 757.417 175.573   9
   0  -1 -24 923.691 178.453   9
   0   1 -24 693.945 154.129   9
   0   1 -25 283.802 94.7268   9
   0  -1 -25 272.239 89.8501   9
   0   1  25 209.202 111.481   7
   0   1  26 216.466 81.3173   7
   0   1 -26 164.212 66.7486   9
   0  -1 -26 243.488 74.4104   9
   0   2   0 33710.4 1138.72   4
   0   2   0 32875.4 1173.88   1
   0   2  -1 2246.93 311.663   4
   0   2   1 2609.32 335.796   1
   0   2  -1 2251.52 325.996   1
   0   2   2 76899.0 1758.69   1
   0   2  -2 71454.3 1794.38   1
   0   2  -2 75432.8 1752.31   4
   0  -2   2 69010.1 1390.52   2
   0   2  -3 5871.75 502.686   4
   0   2   3 5928.33 508.878   1
   0  -2   3 4670.59 329.802   2
   0  -2   4 20877.1 667.725   2
   0   2   4 20428.2 1000.02   1
   0   2   5 5294.55 536.476   1
   0  -2   5 4663.94 324.625   2
   0  -2   6 29634.3 861.185   2
   0   2   6 28517.0 1301.30   1
   0   2   7 9387.22 787.624   1
   0   2   8 22255.3 1270.38   1
   0   2   9 6289.79 705.774   1
   0   2  10 737.795 267.011   1
   0   2  11 1477.33 367.660   1
   0   2  12 4078.98 638.274   1
   0   2  13 16111.5 1326.54   1
   0   2 -14 12020.9 569.682  10
   0   2  14 10233.9 1107.80   1
   0   2 -14 11133.0 642.281   9
   0   2 -15 61.2451 76.6570   9
   0   2 -15-79.6934 78.2883  10
   0  -2  15 201.554 202.378   1
   0   2 -16 361.312 109.694  10
   0   2  16 156.993 238.002   1
   0   2 -16 507.181 143.232   9
   0   2 -17 503.888 172.066   9
   0   2 -17 283.062 105.923  10
   0  -2 -17 525.897 135.192   9
   0   2 -18 4359.87 438.432   9
   0  -2 -18 4177.34 362.171   9
   0  -2 -19 728.890 164.369   9
   0   2 -19 517.166 164.701   9
   0   2 -20 462.125 161.046   9
   0  -2 -20 410.589 126.831   9
   0  -2 -21 259.576 100.633   9
   0   2 -21 132.096 91.8540   9
   0   2 -22 2223.08 266.753   9
   0  -2 -22 2588.67 268.154   9
   0   2  22 2176.72 265.909   7
   0   2 -23 157.705 93.5632   9
   0   2  23 84.5640 90.6962   7
   0   2  24 411.701 123.390   7
   0   2 -24 340.153 97.2719   9
   0   2  25 39.9117 63.1932   7
   0   3   0 159.309 136.931   4
   0   3   0 468.615 240.044   1
   0   3   1 6482.38 651.571   4
   0   3   1 7059.25 717.089   1
   0   3  -1 6368.20 673.147   4
   0   3   2 1246.16 292.136   4
   0   3  -2 1160.82 327.183   4
   0   3   2 1070.50 238.454   1
   0   3   3 46339.8 1714.64   4
   0   3   3 50697.1 1927.47   1
   0   3   4 5075.00 603.170   4
   0   3   4 3730.42 565.520   1
   0   3   5 1243.13 330.716   1
   0   3   6 793.619 307.980   1
   0   3   7 29516.3 1763.92   1
   0   3   8 3163.94 673.992   1
   0   3  -9 18265.6 732.958  10
   0   3   9 17123.6 1497.79   1
   0   3   9 18013.2 682.677   5
   0   3  10 650.425 145.432   5
   0   3  10 601.746 355.453   1
   0   3 -10 470.868 135.967  10
   0   3  11 8373.72 1190.43   1
   0   3 -11 7739.70 485.883  10
   0   3  11 6995.83 440.872   5
   0   3 -12 108.169 87.8205  10
   0   3  12 265.431 133.742   5
   0   3  13 8949.31 1258.15   1
   0   3 -13 7056.84 475.032  10
   0   3 -14 329.182 119.211  10
   0   3  15 3747.00 354.670   7
   0   3 -15 4094.71 355.149  10
   0   3 -16 396.099 125.857  10
   0   3  16 44.7298 80.1045   7
   0   3  17 1837.12 240.582   7
   0   3 -17 2403.49 263.624  10
   0   3 -18 100.038 64.3639  10
   0   3  18 34.9321 73.0272   7
   0   3  19 2409.95 274.874   7
   0   3 -19 2241.73 225.143  10
   0   3  20 1434.59 209.478   7
   0   3  21 110.185 82.0188   7
   0   3  22 100.442 70.5580   7
   0   4   0 2932.53 574.818   4
   0   4   0 3982.25 391.055  10
   0   4   1 8158.77 432.392   5
   0   4  -1 7497.56 538.263  10
   0   4   1 7786.55 539.353  10
   0   4  -2 18102.8 821.581  10
   0   4   2 19073.7 671.438   5
   0   4   2 18082.6 1339.85   4
   0   4  -3 222.055 105.171  10
   0   4   3 42.0023 77.1174   5
   0   4   4 1619.45 207.621   5
   0   4   4 1133.47 355.902   4
   0   4  -4 1477.64 241.398  10
   0   4  -5 5541.17 440.444  10
   0   4   5 5194.80 729.436   4
   0   4   5 5400.67 376.816   5
   0   4   6 447.045 129.219   5
   0   4  -6 455.969 147.136  10
   0   4  -7 1108.40 208.370  10
   0   4   7 1060.91 187.194   5
   0   4   8 80.4823 83.0370   5
   0   4  -8-10.0278 109.779  10
   0   4   9 2100.39 257.559   5
   0   4  -9 1722.10 247.872  10
   0   4 -10 325.305 135.965  10
   0   4  10 444.698 133.406   5
   0   4 -11 5497.56 425.303  10
   0   4 -12 1351.77 221.095  10
   0   4 -13 195.641 97.5862  10
   0   4 -14 1550.44 228.535  10
   0   4 -15 2097.95 249.307  10
   0   4 -16 358.118 122.635  10
   0   4 -17 18.5533 65.4004  10
   0   4 -18 1846.42 186.271  10
   0   4 -19 197.978 65.3512  10
   0   5   0 5.07741 116.800  10
   0   5  -1 1770.17 289.933  10
   0   5  -2 7161.87 541.320  10
   0   5   3 202.678 79.0488   5
   0   5  -3 94.6470 119.187  10
   0   5   4 613.038 115.166   5
   0   5  -4 610.802 190.147  10
   0   5  -5 4543.63 423.271  10
   0   5  -6 5287.01 453.378  10
   0   5  -7 160.700 137.881  10
   0   5  -8 386.171 141.223  10
   0   5  -9 105.760 110.676  10
   0   5 -10 2012.97 259.049  10
   0   5 -11 3945.56 332.802  10
   0   5 -12 598.623 143.665  10
   0   5 -13 453.426 119.007  10
   0   5 -14 1929.53 187.815  10
   0   5 -15 484.164 93.4960  10
   1   0 -27-21.2291 53.2043   9
  -1   0  26 112.369 75.5037   7
   1   0 -26 114.936 88.8971   9
   1   0 -25 1953.94 235.841   9
   1   0 -24 38.2770 88.8100   9
   1   0 -23 2743.90 314.369   9
   1   0 -22 56.4384 117.857   9
   1   0 -21 15378.6 758.173   9
   1   0 -20 44.0507 86.4379   9
  -1   0  19 7759.72 944.718   1
   1   0 -19 7085.44 511.415   9
  -1   0  18 282.811 206.432   1
   1   0 -18 76.2289 94.6915   9
  -1   0  17 40337.0 2051.61   1
   1   0 -17 41127.6 1141.03   8
  -1   0  16 505.341 251.106   1
  -1   0  16-79.2545 148.073   3
  -1   0  15 17608.0 1276.87   1
  -1   0  15 18854.3 1401.65   3
  -1   0  14 192.375 168.185   1
  -1   0  14 115.036 174.071   3
  -1   0  13 13036.9 1174.99   3
  -1   0  13 14246.2 1055.82   1
  -1   0  12-90.0891 166.242   1
  -1   0  11 9129.95 772.603   1
  -1   0  10-74.5265 148.223   1
  -1   0   9 16975.3 919.328   1
  -1   0   8 473.860 180.305   1
  -1   0   7 695.923 189.284   1
  -1   0   6 652.876 162.820   1
  -1   0   5 999999. 4875.28   1
  -1   0   4 100.524 66.8835   1
  -1   0   3 10400.4 363.936   1
  -1   0   2 94.9727 35.3060   1
   1   0   1 798.397 85.0384   2
   1   0   2 150.041 49.8429   2
   1   0   3 39285.2 825.052   2
   1   0   4 257.190 108.095   2
   1   0   5 18083.1 687.427   2
   1   0   6-177.573 105.134   2
   1   0   7 63307.6 1520.68   2
   1   0   8 218.944 143.762   2
   1   0   9 60.4924 145.566   2
   1   0  10 82.0334 129.941   2
   1   0  10 456.270 198.869   3
   1   0  11 201143. 3674.70   3
   1   0  11 203814. 3924.29   1
   1   0  11 207565. 3363.88   2
   1   0  12-205.348 159.757   3
   1   0  12 169.087 177.601   1
   1   0  13 309.301 237.496   1
   1   0  13 249.838 171.892   3
   1   0  14 296.505 300.486   1
   1   0  15 30144.8 1843.06   1
   1   0  16 442.526 295.446   1
  -1   0 -16 125.157 115.564   9
  -1   0 -17 3243.45 350.276   9
   1   0  17 2625.10 614.606   1
   1   0  18 34.4157 219.291   1
  -1   0 -18 46.1988 92.5662   9
  -1   0 -19 879.181 207.316   9
  -1   0 -20 3.78142 104.221   9
  -1   0 -21 137.738 92.1463   9
  -1   0 -22-58.8770 90.8761   9
  -1   0 -23 78.8874 79.7919   9
   1   0  24 85.3250 93.6987   7
  -1   0 -24 9.91322 76.0245   9
  -1   0 -25 744.550 143.614   9
   1   0  25 692.900 126.276   7
  -1   0 -26 112.641 69.7361   9
   1  -1 -26 777.270 134.991   9
   1   1 -26 689.330 131.463   9
  -1   1  26 723.785 132.427   7
   1   1 -25 431.161 119.366   9
   1  -1 -25 500.270 133.224   9
   1  -1 -24 81.6739 97.4425   9
   1   1 -24 203.867 104.411   9
   1   1 -23 198.804 119.988   9
   1  -1 -23 97.4959 105.892   9
   1  -1 -22 882.049 203.655   9
   1   1 -22 740.496 173.214   9
   1  -1 -21 167.863 103.266   9
   1   1 -21 36.3087 91.5895   9
   1   1 -20 1904.06 286.454   9
   1  -1 -20 2286.04 301.329   9
   1   1 -19 256.564 124.775   9
   1  -1 -19 528.162 164.180   9
   1   1 -18 109.680 100.560   9
   1   1 -18 203.581 124.260   8
  -1  -1  18 33.8030 130.171   1
   1   1 -17 4390.27 403.963   9
   1   1 -17 5112.09 430.056   8
  -1   1  17 4184.54 710.564   1
  -1  -1  17 4913.07 710.311   1
   1   1 -16 2382.92 282.118   8
  -1  -1  16 1953.21 449.420   1
   1   1 -16 2248.31 281.122   9
  -1   1  16 2193.60 448.372   1
  -1   1  15 1107.25 355.458   1
  -1  -1  15 1420.72 354.878   1
  -1   1  14 17344.4 1249.58   1
  -1  -1  14 16419.7 1151.39   1
  -1  -1  13 12315.0 945.036   1
  -1   1  13 12338.3 1001.76   1
  -1   1  12 33519.3 1547.88   1
  -1   1  11 37283.1 1675.49   3
  -1   1  11 34496.2 1497.32   1
  -1   1  10 57221.5 2002.74   3
  -1   1  10 53717.5 1764.70   1
  -1  -1  10 53567.2 1408.40   2
  -1  -1   9 52924.8 1317.80   2
  -1   1   9 50607.4 1639.57   1
  -1   1   8 22253.4 1016.37   1
  -1  -1   8 20684.8 760.073   2
  -1   1   8 23615.9 1205.21   3
  -1  -1   7 25194.2 766.841   2
  -1   1   7 24150.7 995.586   1
  -1   1   6 113700. 2033.33   1
  -1  -1   6 114946. 1495.67   2
  -1   1   5 262.014 130.939   1
  -1  -1   5 66.8442 93.1751   2
  -1   1   4 44037.6 1103.46   1
  -1  -1   4 46339.6 717.693   2
  -1   1   3 18264.9 666.794   1
  -1  -1   3 19880.8 382.157   2
  -1   1   2 24919.1 744.843   1
   1   1  -2 24104.5 647.317   1
  -1  -1   2 25469.1 390.331   2
   1   1  -2 25326.3 737.358   4
   1   1  -1 10666.9 446.011   4
  -1   1   1 10495.5 481.110   1
   1   1  -1 9826.47 388.697   1
  -1   1   0 2416.76 243.892   1
   1   1   0 2662.71 202.208   1
  -1   1  -1 1132.50 162.277   4
  -1   1  -1 1124.26 201.378   1
   1   1   1 1217.06 150.850   1
   1   1   2 11939.0 489.878   1
  -1   1  -2 11381.3 496.935   4
   1  -1   2 12599.8 564.615   2
   1  -1   3 31069.9 835.464   2
   1   1   3 32689.9 890.447   1
   1  -1   4 25266.6 762.884   2
   1   1   4 25193.6 852.866   1
   1   1   5 10458.0 610.397   1
   1  -1   5 9966.08 508.614   2
   1   1   6 102798. 2048.40   1
   1  -1   6 100382. 1712.19   2
   1   1   7 155713. 2716.49   1
   1  -1   7 159983. 2345.38   2
   1   1   8 5858.31 573.914   1
   1  -1   8 5830.10 478.729   2
   1   1   9 48733.0 1723.73   1
   1  -1   9 49989.8 1483.80   2
   1   1  10 64699.6 2120.06   1
   1  -1  10 67350.0 1811.16   2
   1   1  11 14872.0 1090.13   1
   1  -1  11 14761.3 885.153   2
   1  -1  12 1262.68 285.853   2
   1   1  12 1269.62 338.584   1
   1  -1  13 6318.83 645.473   2
   1   1  13 6347.69 796.004   1
   1   1  14 1954.01 463.525   1
   1   1  15 1995.46 507.584   1
   1  -1  15 2243.95 521.415   1
  -1   1 -15 2284.22 290.083   9
  -1  -1 -16 552.966 142.785   9
  -1   1 -16 395.352 122.989   9
   1  -1  16 303.511 305.711   1
   1   1  17 678.112 334.139   1
  -1   1 -17 561.408 158.034   9
  -1  -1 -17 763.373 185.067   9
  -1   1 -18 1991.30 290.254   9
  -1  -1 -18 2150.46 286.230   9
  -1  -1 -19 587.761 175.235   9
  -1   1 -19 603.888 172.061   9
  -1   1 -20 11059.0 660.470   9
  -1  -1 -20 11849.1 655.977   9
  -1  -1 -21 315.352 132.996   9
  -1   1 -21 209.474 125.488   9
  -1   1 -22 2978.58 327.962   9
  -1  -1 -22 2880.23 310.048   9
  -1  -1 -23 1095.40 193.783   9
  -1   1 -23 1134.02 196.795   9
   1   1  23 1076.72 192.500   7
  -1  -1 -24 279.957 109.430   9
  -1   1 -24 279.516 110.777   9
   1   1  24 269.304 116.209   7
  -1   1 -25 517.218 120.112   9
   1   1  25 661.962 128.619   7
  -1  -1 -25 644.503 124.107   9
  -1   2  25 174.403 85.0519   7
  -1   2  24 14.3307 91.4853   7
   1   2 -24-104.125 66.8373   9
   1   2 -23 979.947 182.958   9
   1  -2 -23 1435.87 195.778   9
   1  -2 -22 73.6135 97.7820   9
   1   2 -22-21.1810 94.2614   9
   1  -2 -21 187.883 109.901   9
   1   2 -21 206.639 115.141   9
   1  -2 -20 218.392 113.377   9
   1   2 -20 66.1021 105.122   9
   1   2 -19 4242.95 328.005  10
   1   2 -19 3461.50 383.088   9
   1  -2 -19 3798.10 350.446   9
   1   2 -18 5235.16 379.028  10
   1   2 -18 4687.45 447.264   9
   1   2 -17 7055.57 448.271  10
   1   2 -17 6576.14 529.375   9
   1   2 -16 2603.85 305.619   8
  -1   2  16 2725.65 601.230   1
   1   2 -16 2309.86 264.476  10
   1   2 -16 2134.33 299.529   9
   1   2 -15 2885.26 336.692   9
  -1   2  15 3311.42 647.077   1
   1   2 -15 3114.95 300.946  10
  -1   2  14 5387.37 780.721   1
  -1   2  13 326.867 225.546   1
  -1   2  12 3369.84 591.719   1
  -1   2  11 13985.7 1103.22   1
  -1   2  10 2308.25 432.103   1
  -1   2   9 1891.54 416.825   1
  -1   2   8 9414.76 803.927   1
  -1   2   7 23376.0 1220.97   1
  -1   2   6 5371.15 560.985   1
  -1   2   5 798.355 234.392   1
  -1   2   4 12846.1 785.916   1
   1   2  -3 145295. 2438.69   4
  -1   2   3 146965. 2572.46   1
   1   2  -2 7217.39 525.907   1
  -1   2   2 7053.43 552.775   1
  -1  -2   2 8331.47 377.544   2
   1   2  -2 7221.25 541.158   4
  -1   2   1 28445.0 1147.00   1
   1   2  -1 30026.7 1072.46   1
   1   2   0 28179.6 1010.20   4
  -1   2   0 27326.4 1039.10   4
   1   2   0 28665.5 1039.68   1
  -1   2   0 28502.1 1151.29   1
   1   2   1 57002.2 1440.06   1
  -1   2  -1 59566.0 1709.44   1
  -1   2  -1 57833.6 1530.76   4
  -1   2  -2 62269.9 1629.17   4
   1   2   2 65529.1 1592.12   1
  -1   2  -2 65053.4 1844.31   1
  -1   2  -3 221.618 174.072   4
   1  -2   3 124.276 111.479   2
   1   2   3 287.509 137.304   1
   1   2   4 25430.7 1103.86   1
   1  -2   4 26351.8 902.898   2
   1  -2   5 8399.39 515.875   2
   1   2   5 8103.99 670.398   1
   1   2   6 20713.2 1124.39   1
   1  -2   6 20838.4 836.785   2
   1   2   7 1134.78 290.936   1
   1  -2   7 1226.05 197.131   2
   1   2   8 37332.1 1693.15   1
   1  -2   8 38528.7 1234.20   2
   1   2   9 11026.5 964.969   1
   1   2  10 6936.74 812.755   1
   1   2  11 1186.94 375.077   1
   1   2  12 20258.6 1507.17   1
   1   2  13 34040.7 2033.59   1
  -1   2 -13 38501.5 995.613  10
  -1   2 -14 414.797 113.636  10
  -1   2 -14 502.674 170.594   9
   1   2  14 547.944 287.217   1
   1   2  15 2099.93 565.953   1
  -1   2 -15 2468.02 326.240   9
  -1   2 -15 2786.10 274.465  10
  -1   2 -16 93.7992 95.6498   9
  -1   2 -17 12956.5 749.438   9
  -1   2 -18 460.552 132.892   9
  -1   2 -19 2227.11 305.099   9
  -1  -2 -19 2813.55 286.275   9
  -1  -2 -20 1.44683 65.5999   9
  -1   2 -20-33.3269 92.6801   9
  -1   2 -21 1643.62 241.900   9
   1   2  21 1938.75 259.029   7
  -1   2 -22 473.481 132.061   9
   1   2  22 503.858 143.668   7
  -1   2 -23 193.555 91.6507   9
   1   2  23 303.432 124.688   7
   1   2  24 691.087 124.582   7
  -1   2 -24 486.897 97.7260   9
  -1   3  22 96.8335 78.3935   7
  -1   3  21-168.742 91.6799   7
   1   3 -21 31.9594 49.2432  10
   1   3 -20 3305.13 263.104  10
  -1   3  20 2872.10 290.963   7
  -1   3  19-74.0074 93.5294   7
   1   3 -19 48.9674 68.1907  10
  -1   3  18 438.369 142.896   7
   1   3 -18 336.086 112.172  10
  -1   3  17 533.740 152.890   7
   1   3 -17 690.369 155.947  10
   1   3 -16 1028.98 193.255  10
   1   3 -15 149.878 80.4874  10
   1   3 -14 10375.7 575.383  10
  -1   3  13 5037.54 389.070   5
   1   3 -13 4988.61 404.109  10
   1   3 -12 16146.8 705.070  10
  -1   3  12 15507.4 661.897   5
   1   3 -11 1914.09 248.596  10
  -1   3  11 2232.36 250.906   5
  -1   3  11 2364.76 576.494   1
   1   3 -10 1984.89 242.005  10
  -1   3  10 1625.75 547.565   1
  -1   3  10 2214.72 247.653   5
  -1   3   9 3069.42 316.525   5
   1   3  -9 2393.85 276.482  10
  -1   3   9 2711.96 686.063   1
  -1   3   8 31584.9 1844.46   1
  -1   3   7 4387.91 677.066   1
  -1   3   6 550.770 224.690   1
  -1   3   5 1491.56 400.860   1
  -1   3   4 58644.2 2156.23   1
  -1   3   3 3743.52 513.978   4
  -1   3   3 3604.13 537.340   1
  -1   3   2 60979.1 2131.57   1
   1   3  -2 58697.1 1992.26   4
  -1   3   2 56125.8 1946.05   4
  -1   3   1 3694.53 563.655   1
  -1   3   1 3385.82 551.947   4
  -1   3   0 306.232 168.452   1
  -1   3   0 49.8200 201.727   4
   1   3   0 14.6970 129.555   4
   1   3   1 8361.87 741.546   1
  -1   3  -1 7759.55 758.992   4
   1   3   1 7796.68 707.256   4
   1   3   2 66199.5 2100.57   1
  -1   3  -2 62183.7 2127.90   4
   1   3   2 62375.9 1976.75   4
   1   3   3 8376.92 801.078   4
   1   3   3 4080.25 559.674   1
   1   3   4 12676.5 890.914   4
   1   3   4 13512.4 1012.78   1
   1   3   5-126.645 152.357   1
   1   3   5 418.904 195.019   4
   1   3   6 18011.3 1329.82   1
   1   3   7 1022.89 358.612   1
   1   3   8 25543.5 799.997   5
   1   3   8 27085.8 1889.06   1
  -1   3  -8 26685.9 874.333  10
   1   3   9 137.532 238.236   1
  -1   3  -9 557.839 146.296  10
   1   3  10 143.201 100.546   5
  -1   3 -10 187.173 97.6412  10
   1   3  11 2491.81 713.365   1
  -1   3 -11 2852.42 307.158  10
   1   3  12 14105.3 701.573   7
  -1   3 -12 13202.0 642.008  10
   1   3  12 15208.1 1812.01   1
   1   3  13 85.7152 92.1115   7
  -1   3 -13 150.988 111.252  10
  -1   3 -14 4164.78 361.816  10
   1   3  14 3271.41 343.752   7
  -1   3 -15 1715.10 235.659  10
   1   3  15 1184.78 220.013   7
  -1   3 -16 4289.11 350.018  10
   1   3  16 4026.04 369.671   7
  -1   3 -17 137.753 94.1557  10
   1   3  17 53.0731 82.1479   7
   1   3  18 3355.14 322.790   7
  -1   3 -18 3721.18 294.760  10
   1   3  19 792.784 162.941   7
   1   3  20-48.2715 80.2511   7
   1   3  21 184.641 86.1403   7
   1   3  22 2298.00 190.037   7
   1   4 -19 865.771 128.209  10
   1   4 -18 154.042 78.4253  10
   1   4 -17 630.388 138.401  10
   1   4 -16 4162.28 336.873  10
   1   4 -15 2403.84 269.473  10
   1   4 -14-18.3530 90.1619  10
   1   4 -13 3.10179 89.1898  10
   1   4 -12 2341.56 285.535  10
   1   4 -11 87.9179 99.8807  10
  -1   4  11 208.434 124.083   5
   1   4 -10 2917.73 330.009  10
  -1   4  10 3424.49 329.411   5
  -1   4   9 961.108 183.585   5
   1   4  -9 967.734 188.504  10
  -1   4   8 1281.59 211.039   5
   1   4  -8 786.182 176.062  10
   1   4  -7 20580.4 851.033  10
  -1   4   7 20849.2 768.938   5
  -1   4   6 5091.82 378.529   5
   1   4  -6 5350.04 442.084  10
  -1   4   5 2542.12 263.513   5
   1   4  -5 2709.42 323.900  10
  -1   4   5 2724.60 536.583   4
  -1   4   4 5708.89 762.876   4
   1   4  -4 6067.69 473.316  10
  -1   4   4 6058.49 391.829   5
   1   4  -3 19177.5 848.004  10
  -1   4   3 18418.5 670.422   5
  -1   4   3 18161.9 842.308  10
  -1   4   3 16546.0 1315.97   4
  -1   4   2 1126.77 333.013   4
  -1   4   2 1604.36 202.435   5
  -1   4   2 1874.15 288.503  10
   1   4  -2 1712.26 263.739  10
  -1   4   1 1699.65 438.368   4
  -1   4   1 2389.25 319.724  10
   1   4  -1 2059.30 287.526  10
  -1   4   1 1985.88 217.677   5
  -1   4   0 14136.8 733.408  10
   1   4   0 14113.0 722.159  10
  -1   4   0 15059.7 583.923   5
  -1   4  -1 6734.51 506.687  10
   1   4   1 6212.42 787.797   4
   1   4   1 7133.60 409.464   5
  -1   4  -2 38.4036 86.5636  10
   1   4   2-7.38624 57.6488   5
   1   4   3 1697.03 215.710   5
  -1   4  -3 1794.74 262.741  10
   1   4   3 1529.04 409.469   4
   1   4   4 18532.7 1320.21   4
  -1   4  -4 16865.2 775.999  10
   1   4   4 17582.0 661.339   5
  -1   4  -5 9206.44 569.558  10
   1   4   5 8972.23 482.153   5
   1   4   6 3190.45 300.392   5
  -1   4  -6 3029.94 322.583  10
  -1   4  -7-13.0052 107.652  10
   1   4   7 137.489 104.793   5
   1   4   8 5655.79 400.232   5
  -1   4  -8 5586.66 443.372  10
  -1   4  -9 8293.60 534.317  10
  -1   4 -10 3644.38 355.514  10
  -1   4 -11 412.597 128.670  10
  -1   4 -12 557.493 159.817  10
  -1   4 -13 9746.58 547.345  10
  -1   4 -14 670.633 151.821  10
  -1   4 -15 1260.18 195.300  10
  -1   4 -16 491.400 119.345  10
  -1   4 -17 3180.40 253.049  10
  -1   4 -18 206.324 69.4965  10
   1   5 -15 1416.48 166.857  10
   1   5 -14 1135.98 170.612  10
   1   5 -13 1181.62 188.455  10
   1   5 -12 279.210 123.130  10
   1   5 -11 6361.07 445.135  10
   1   5 -10 5319.20 424.003  10
   1   5  -9 303.808 135.378  10
   1   5  -8 993.708 224.246  10
   1   5  -7 14438.3 751.782  10
   1   5  -6 4036.41 417.412  10
  -1   5   6 3451.48 272.916   5
  -1   5   5 1320.72 173.068   5
   1   5  -5 1555.03 273.602  10
   1   5  -4 623.974 181.871  10
  -1   5   4 292.169 98.0485   5
   1   5  -3 7.15741 120.226  10
  -1   5   3-6.34725 64.0287   5
  -1   5   2 27.5414 68.7303   5
  -1   5   2 135.596 123.399  10
   1   5  -2-24.5312 117.815  10
  -1   5   1 936.957 225.461  10
   1   5  -1 618.315 164.909  10
  -1   5   0 2739.27 347.573  10
  -1   5  -1 259.269 141.852  10
  -1   5  -2 87.9790 128.139  10
  -1   5  -3 337.180 118.412  10
  -1   5  -4-63.3370 120.999  10
  -1   5  -5 1577.72 248.277  10
  -1   5  -6 6533.29 473.180  10
  -1   5  -7 228.961 146.447  10
  -1   5  -8 1896.90 250.343  10
  -1   5  -9 3993.76 345.291  10
  -1   5 -10 7238.21 443.099  10
  -1   5 -11 238.114 101.025  10
  -1   5 -12 397.205 114.810  10
  -1   5 -13-15.8006 76.5120  10
  -1   5 -14 174.740 79.6809  10
   2   0 -27-13.5079 62.2686   9
  -2   0  27-147.976 67.1097   7
   2   0 -26 1477.16 208.188   9
   2   0 -25-7.95529 90.9692   9
   2   0 -24-31.7101 89.9917   9
   2   0 -23-102.212 77.3339   9
   2   0 -22 8192.31 541.942   9
   2   0 -21 115.706 87.1209   9
   2   0 -20 29957.2 1039.33   9
  -2   0  19 134.238 203.628   1
   2   0 -19 112.426 96.8033   8
  -2   0  18 15106.3 1371.22   3
  -2   0  18 13755.6 1171.82   1
   2   0 -18 14005.9 696.319   8
   2   0 -17-10.0035 87.4883   8
  -2   0  17 158.064 174.188   1
  -2   0  16 24882.5 1509.82   1
  -2   0  16 25335.0 1750.99   3
  -2   0  15 542.569 289.900   3
  -2   0  15 450.780 225.844   1
  -2   0  14 13062.9 1285.59   3
  -2   0  14 13494.4 1044.55   1
  -2   0  13 443.604 249.392   1
  -2   0  12 18047.2 1096.85   1
  -2   0  11-5.74227 136.924   1
  -2   0  10 81654.1 2046.86   1
  -2   0   9 185.158 171.605   1
  -2   0   8 55397.8 1467.05   1
  -2   0   7-48.8084 106.102   1
  -2   0   6 51998.2 1164.22   1
  -2   0   5 63.9905 79.5235   1
  -2   0   4 37415.3 743.519   1
  -2   0   3 24.2785 30.7699   1
  -2   0   2 23417.2 437.529   1
  -2   0   1 46.8785 36.2091   1
   2   0   0 3456.99 229.632   2
   2   0   1 25.9629 43.6499   2
   2   0   2 2068.36 208.918   2
   2   0   3 96.1453 88.7047   2
   2   0   4 68900.8 1342.45   2
   2   0   5 333.861 143.368   2
   2   0   6 295242. 3299.17   2
   2   0   7 56.7334 131.978   2
   2   0   8-17.2064 112.443   2
   2   0   8 14.1069 94.7751   3
   2   0   9 59.8140 117.577   3
   2   0   9 33.8234 128.387   2
   2   0  10 80963.2 2110.19   2
   2   0  10 85972.0 2099.01   3
   2   0  11 131.906 124.173   2
   2   0  11 41.8067 96.4758   3
   2   0  12 139.932 249.463   1
   2   0  12-18.4617 125.896   2
   2   0  13 302.570 257.003   1
   2   0  14 23759.0 1663.89   1
   2   0  15 266.460 302.660   1
  -2   0 -15 77.8605 91.8360   9
  -2   0 -16 366.183 136.535   9
   2   0  16 629.171 343.793   1
  -2   0 -17-69.6027 107.693   9
   2   0  17 297.482 284.441   1
  -2   0 -18 4263.48 416.909   9
  -2   0 -19 41.2335 109.003   9
  -2   0 -20 64.3925 100.034   9
  -2   0 -21 53.2673 90.4395   9
  -2   0 -22 310.562 139.427   9
   2   0  23 14.3589 80.9933   7
  -2   0 -23-38.0092 90.1913   9
  -2   0 -24 178.470 89.7991   9
   2   0  24 165.087 92.0328   7
  -2   0 -25 20.4016 57.6539   9
  -2   1  27 1758.94 173.681   7
   2   1 -27 1244.39 144.480   9
   2  -1 -27 1747.94 172.332   9
   2   1 -26-63.6787 81.9180   9
   2  -1 -26 18.8183 79.7735   9
   2  -1 -25 75.3428 83.6762   9
   2   1 -25 2.22153 82.2094   9
   2  -1 -24 299.097 128.877   9
   2   1 -24 360.337 129.190   9
   2   1 -23 189.772 96.9155   9
   2  -1 -23 446.660 148.325   9
   2  -1 -22 696.848 174.851   9
   2   1 -22 678.935 168.399   9
   2   1 -21 55.0984 99.3320   9
   2  -1 -21 153.891 114.440   9
   2   1 -20 487.556 147.930   9
   2   1 -19 2649.69 319.976   8
   2   1 -19 2519.60 320.344   9
  -2  -1  18 3363.44 580.754   1
   2   1 -18 3467.97 359.782   8
   2   1 -18 3103.05 337.832   9
  -2   1  18 3459.49 635.451   1
  -2  -1  17 8652.62 907.118   1
   2   1 -17 8535.75 545.577   8
  -2   1  17 9375.17 1027.76   1
   2   1 -17 8489.63 549.726   9
  -2   1  16 10142.2 1025.34   1
   2   1 -16 10107.8 583.761   8
  -2  -1  16 9375.77 914.867   1
  -2  -1  15 8968.05 857.618   1
  -2   1  15 9409.67 946.752   1
  -2  -1  14 23020.9 1323.26   1
  -2   1  14 24052.7 1530.29   3
  -2   1  14 24275.9 1473.06   1
  -2  -1  13 7454.43 724.341   1
  -2   1  13 8608.68 916.130   3
  -2   1  13 8177.11 814.480   1
  -2   1  12 12903.4 971.148   1
  -2   1  12 13869.8 1140.66   3
  -2  -1  12 13096.4 890.911   1
  -2   1  11 121267. 2807.97   1
  -2   1  11 120731. 3345.04   3
  -2   1  10 14069.7 913.079   1
  -2   1  10 13595.9 1115.25   3
  -2   1   9 260.825 208.861   3
  -2   1   9 258.296 153.016   1
  -2   1   8 9901.53 679.898   1
  -2   1   8 9992.19 886.362   3
  -2   1   7 53049.3 1887.36   3
  -2   1   7 51465.6 1447.67   1
  -2   1   6 383.235 164.406   1
  -2   1   5 536.285 150.410   1
  -2   1   4 9949.65 532.368   1
  -2   1   3 26169.3 821.413   1
   2   1  -2 34697.0 876.426   4
  -2   1   2 31401.3 884.500   1
   2   1  -1 6164.10 345.229   4
   2   1  -1 5901.10 247.570   1
  -2   1   1 5156.78 369.543   1
   2   1   0 6928.43 293.623   1
  -2   1   0 7493.11 466.421   1
   2   1   0 6628.10 340.383   4
  -2   1  -1 9071.78 421.939   4
  -2   1  -1 9737.76 582.272   1
   2   1   1 10537.9 412.987   1
   2   1   2 346593. 2764.65   1
  -2   1  -2 345493. 2716.18   4
   2   1   3 136995. 1772.01   2
   2  -1   3 134125. 2058.29   2
   2   1   3 135314. 1907.83   1
   2   1   4 85302.0 1685.77   1
   2  -1   4 84692.8 1632.74   2
   2   1   4 83962.5 1530.24   2
   2  -1   5 122298. 2022.45   2
   2   1   5 121696. 2186.40   1
   2   1   6 38451.7 1370.86   1
   2  -1   6 37595.4 1234.03   2
   2   1   7 426.974 183.423   1
   2  -1   7 217.224 122.171   2
   2   1   8 287.517 191.732   1
   2  -1   8 216.024 159.346   2
   2   1   9 1466.36 332.544   1
   2  -1   9 1265.45 270.102   2
   2   1  10 2560.53 467.004   1
   2  -1  10 2561.40 396.686   2
   2  -1  11 3345.32 472.735   2
   2   1  11 4068.61 615.628   1
   2   1  12 2250.65 506.824   1
   2  -1  12 1955.67 389.787   2
   2  -1  13 1541.31 340.767   2
   2   1  13 1863.37 473.332   1
  -2   1 -14 506.990 151.060   9
   2   1  14 222.084 236.353   1
  -2  -1 -15 25557.5 896.896   9
   2   1  15 24062.9 1742.82   1
  -2   1 -15 24466.0 948.258   9
   2  -1  15 21795.2 1646.06   1
  -2  -1 -16 1126.17 206.158   9
   2  -1  16 1369.64 472.161   1
  -2   1 -16 832.279 205.596   9
  -2   1 -17 803.422 201.402   9
  -2  -1 -17 955.575 199.344   9
  -2   1 -18 5939.28 493.171   9
  -2  -1 -18 6449.51 487.310   9
  -2   1 -19 13156.2 730.472   9
  -2  -1 -19 13961.9 707.121   9
  -2   1 -20 7512.39 544.966   9
  -2  -1 -20 7826.86 527.599   9
  -2   1 -21 162.446 113.302   9
  -2  -1 -21 118.965 90.0910   9
   2   1  22 906.227 186.290   7
  -2   1 -22 640.018 169.612   9
  -2  -1 -22 782.391 161.173   9
  -2   1 -23 445.773 121.752   9
  -2  -1 -23 680.728 146.782   9
   2   1  23 725.880 155.256   7
   2   1  24 133.150 83.5143   7
  -2  -1 -24 135.173 76.0927   9
  -2   1 -24 380.603 120.004   9
  -2   1 -25 128.959 67.4945   9
   2   1  25 163.590 74.2198   7
  -2   2  26-17.1584 53.2773   7
  -2   2  25 41.8436 78.1586   7
   2   2 -24 2180.90 228.618   9
   2  -2 -24 2744.80 255.758   9
   2   2 -23 158.559 90.2449   9
   2  -2 -23 198.400 96.5924   9
   2   2 -22 622.064 165.737   9
   2  -2 -22 621.452 163.653   9
   2  -2 -21 183.618 116.217   9
   2   2 -21 239.759 118.442   9
   2   2 -20 6056.62 395.832  10
   2  -2 -20 5823.54 441.807   9
   2   2 -20 5667.82 487.477   9
   2   2 -19 3458.83 394.122   9
   2   2 -19 3584.16 322.613  10
   2   2 -18 1085.43 185.816  10
   2   2 -18 1198.03 233.344   9
   2   2 -18 1146.25 205.010   8
   2   2 -17 3692.03 364.295   8
  -2   2  17 4592.67 774.728   1
   2   2 -17 3421.12 380.569   9
   2   2 -17 3767.84 339.827  10
  -2   2  16 696.139 317.121   1
   2   2 -16 604.590 156.082   8
  -2   2  15 5747.40 810.746   1
  -2   2  14 1924.94 467.576   1
  -2   2  14 1143.88 179.004   5
  -2   2  13 12625.7 1121.70   1
  -2   2  12 66.1798 129.169   1
  -2   2  11 20817.2 1328.61   1
  -2   2  10 9654.15 876.303   1
  -2   2   9 33150.0 1553.10   1
  -2   2   8 63641.2 2086.19   1
  -2   2   7 667.709 226.300   1
  -2   2   6 16102.8 999.548   1
  -2   2   5 418.490 190.686   1
  -2   2   4 83843.1 2047.78   1
  -2   2   3 43205.9 1429.35   1
   2   2  -3 44680.0 1367.72   4
  -2   2   2 84.7243 128.728   1
   2   2  -2 179.335 95.5354   1
   2   2  -2 254.741 144.151   4
   2   2  -1 1256.28 203.539   1
  -2   2   1 1320.07 254.136   1
   2   2  -1 1211.01 214.481   4
   2   2   0 11670.6 620.752   1
  -2   2   0 11252.8 777.110   1
   2   2   0 11318.5 638.769   4
  -2   2   0 11270.2 685.146   4
   2   2   1 11084.7 614.479   1
   2   2   1 10673.4 616.624   4
  -2   2  -1 9797.15 742.511   1
  -2   2  -1 11016.2 680.374   4
   2   2   2 2434.24 315.830   1
  -2   2  -2 2731.34 362.349   4
   2  -2   2 2387.22 349.901   2
   2  -2   3 6679.01 543.947   2
  -2   2  -3 5030.70 494.179   4
   2   2   3 5972.67 511.807   1
   2   2   4 1592.19 306.001   1
   2  -2   4 1704.24 285.014   2
   2  -2   5 30783.8 1132.51   2
   2   2   5 29921.2 1314.83   1
   2   2   6 324.470 183.161   1
   2  -2   6 151.586 114.315   2
   2  -2   7 58734.5 1636.99   2
   2   2   7 55896.0 2067.47   1
   2   2   8 65050.2 2370.20   1
   2  -2   8 67798.2 1836.98   2
   2   2   9 2039.42 458.614   1
   2  -2   9 2165.79 340.371   2
   2   2  10 12620.6 1170.30   1
   2  -2  10 11437.9 816.932   2
   2   2  11 381.326 260.000   1
   2   2  12 31556.4 2026.15   1
   2   2  13 3129.14 674.683   1
  -2   2 -13 2734.29 333.183   9
  -2   2 -14 5643.59 482.080   9
   2   2  14 6025.47 948.055   1
   2   2  15-1092.32 432.431   1
  -2   2 -15 209.733 119.871   9
  -2   2 -16 8313.59 596.395   9
  -2   2 -17 5461.62 485.129   9
  -2   2 -18-47.6672 110.488   9
  -2   2 -19-112.890 125.051   9
   2   2  19-3.30784 91.7274   7
  -2   2 -20 261.549 128.902   9
   2   2  20 47.2707 95.3918   7
   2   2  21 2292.51 273.954   7
  -2   2 -21 2223.92 272.984   9
   2   2  22 9.94020 82.7447   7
  -2   2 -22 38.2017 69.3738   9
  -2   2 -23 563.259 118.056   9
   2   2  23 504.974 126.796   7
   2   2  24 179.940 71.2488   7
  -2   3  23 328.102 90.2323   7
  -2   3  22 110.620 67.9783   7
   2   3 -22-42.1475 50.6786  10
   2   3 -21 109.829 57.4885  10
  -2   3  21 67.1580 81.4023   7
   2   3 -20 121.639 73.4586  10
  -2   3  20 28.9033 82.3020   7
   2   3 -19 4482.80 345.395  10
  -2   3  19 4343.58 368.389   7
   2   3 -18 1631.21 227.478  10
   2   3 -17 3217.83 315.862  10
   2   3 -16 104.767 82.7420  10
   2   3 -15 3555.93 343.352  10
   2   3 -14 148.669 119.061  10
  -2   3  14 285.012 137.288   5
  -2   3  13 14012.8 634.617   5
   2   3 -13 13603.9 655.408  10
   2   3 -12 86.2248 96.0933  10
  -2   3  12 112.253 85.0091   5
  -2   3  11 39.0193 175.280   1
  -2   3  11 125.431 80.3971   5
   2   3 -11 56.6291 90.0849  10
  -2   3  10 3133.58 625.929   1
   2   3 -10 3756.59 340.498  10
  -2   3  10 4170.43 358.634   5
  -2   3   9 56546.7 1191.14   5
  -2   3   9 52584.1 2405.60   1
   2   3  -9 53305.0 1225.67  10
  -2   3   8 54.0425 116.612   1
  -2   3   7 8091.45 896.759   1
  -2   3   6 645.398 253.399   1
  -2   3   5 5547.76 699.178   1
  -2   3   4 3489.26 556.865   1
  -2   3   3 55667.1 2105.63   1
  -2   3   3 51093.1 1890.97   4
  -2   3   2 1677.62 439.598   1
  -2   3   2 3019.72 610.440   4
  -2   3   1 9303.83 883.172   1
  -2   3   1 8227.21 754.809   4
   2   3  -1 9006.11 764.573   4
   2   3   0 14810.5 967.935   4
  -2   3   0 14228.8 1006.17   4
  -2   3   0 13920.8 1099.97   1
  -2   3  -1 17250.2 1121.91   4
   2   3   1 17861.7 1059.01   4
   2   3   2 3760.26 536.784   4
  -2   3  -2 4276.58 666.563   4
   2   3   3 19626.1 1099.75   4
   2   3   4 17574.7 1058.20   4
   2   3   5 14325.7 977.923   4
   2   3   6 12464.8 955.349   4
   2   3   7 39119.4 1662.98   4
   2   3   7 43575.8 2337.82   1
   2   3   8 4384.91 818.637   1
  -2   3  -8 3647.98 330.728  10
   2   3   8 3291.41 296.022   5
   2   3   9 2165.97 639.584   1
  -2   3  -9 2275.15 264.171  10
   2   3   9 1737.95 222.325   5
  -2   3 -10 1133.40 190.923  10
   2   3  11 10038.6 602.374   7
  -2   3 -11 9668.44 547.780  10
   2   3  12 1828.09 269.803   7
  -2   3 -12 2333.69 275.196  10
  -2   3 -13 5721.09 426.948  10
   2   3  13 5414.78 447.681   7
  -2   3 -14 829.653 168.234  10
   2   3  14 651.649 187.149   7
  -2   3 -15-18.7153 66.2211  10
   2   3  15 57.7051 96.1537   7
   2   3  16 170.425 129.065   7
  -2   3 -16 171.538 90.3471  10
   2   3  17 2862.71 303.835   7
  -2   3 -17 3568.33 292.190  10
   2   3  18 113.177 103.947   7
   2   3  19 949.319 172.515   7
   2   3  20-17.8493 66.1466   7
   2   3  21 535.896 112.509   7
   2   3  22 348.204 83.2345   6
   2   4 -20 674.906 104.237  10
   2   4 -19 54.7179 58.5453  10
   2   4 -18 123.710 87.7332  10
   2   4 -17 2058.82 233.860  10
   2   4 -16 29.5192 79.7214  10
   2   4 -15 2781.92 300.994  10
   2   4 -14 441.301 130.365  10
   2   4 -13 3823.01 357.581  10
  -2   4  12 6115.18 435.875   5
   2   4 -12 5549.88 439.542  10
  -2   4  11 1060.11 196.893   5
   2   4 -11 1236.28 207.295  10
   2   4 -10 172.892 129.877  10
  -2   4  10 41.0877 98.3030   5
  -2   4   9 687.825 165.122   5
   2   4  -9 491.516 151.997  10
   2   4  -8 16629.6 773.492  10
  -2   4   8 15884.8 681.211   5
  -2   4   7 513.972 136.167   5
   2   4  -7 569.905 157.757  10
   2   4  -6 2149.74 286.563  10
  -2   4   6 1990.72 240.910   5
   2   4  -5 9320.69 591.163  10
  -2   4   5 8863.28 486.854   5
  -2   4   5 9179.71 1023.92   4
   2   4  -4 16900.8 796.293  10
  -2   4   4 14190.2 1263.35   4
  -2   4   4 15745.1 637.292   5
  -2   4   4 15088.4 794.180  10
  -2   4   3 136.056 77.8328   5
  -2   4   3 16.3375 103.081  10
   2   4  -3-52.2316 111.041  10
  -2   4   2 3269.05 369.144  10
   2   4  -2 3806.46 385.214  10
  -2   4   2 3585.56 298.162   5
  -2   4   2 3151.00 585.360   4
  -2   4   1 23779.5 948.724  10
  -2   4   1 23628.3 748.869   5
   2   4  -1 25131.5 958.805  10
  -2   4   0 29534.9 827.786   5
  -2   4   0 27974.3 1020.81  10
  -2   4  -1 8316.97 438.522   5
  -2   4  -1 7009.85 512.863  10
  -2   4  -2 2590.17 317.425  10
   2   4   2 3046.00 278.014   5
   2   4   2 2108.60 491.022   4
   2   4   3 15546.4 1180.92   4
   2   4   3 16836.8 644.770   5
  -2   4  -3 15842.8 759.031  10
  -2   4  -4 7623.54 527.986  10
   2   4   4 8147.39 452.511   5
   2   4   4 7835.28 827.902   4
  -2   4  -5 17637.1 797.782  10
   2   4   5 17624.1 675.019   5
   2   4   6 841.148 161.908   5
  -2   4  -6 804.457 185.199  10
  -2   4  -7 1354.21 231.882  10
  -2   4  -8 25104.2 936.603  10
  -2   4  -9 17622.3 781.290  10
  -2   4 -10 331.812 128.918  10
  -2   4 -11 971.617 193.156  10
  -2   4 -12 3226.19 325.701  10
  -2   4 -13 382.836 120.031  10
   2   4  13 448.466 186.483   6
  -2   4 -14 895.724 169.981  10
   2   4  14 1471.41 263.732   6
   2   4  15 1162.52 212.904   6
  -2   4 -15 855.160 155.771  10
  -2   4 -16 3800.49 281.654  10
   2   4  16 3341.61 293.723   6
  -2   4 -17 365.563 88.0397  10
   2   5 -16 929.720 122.822  10
   2   5 -15 2044.28 213.211  10
   2   5 -14 201.185 115.946  10
   2   5 -13 512.814 149.782  10
   2   5 -12 2230.16 285.688  10
   2   5 -11 298.274 145.861  10
   2   5 -10 760.626 213.571  10
   2   5  -9-14.3929 120.293  10
   2   5  -8 78.3199 140.204  10
  -2   5   8-74.7776 77.5489   5
  -2   5   7 1693.26 196.029   5
   2   5  -7 1961.76 304.926  10
   2   5  -6 486.842 174.561  10
  -2   5   6 203.220 98.0504   5
  -2   5   5-4.14528 65.5256   5
   2   5  -5 219.033 127.305  10
   2   5  -4 1160.07 229.711  10
  -2   5   4 1180.53 160.065   5
   2   5  -3 345.215 124.461  10
  -2   5   3 559.182 184.235  10
  -2   5   3 262.984 96.1905   5
  -2   5   2 177.909 82.4727   5
  -2   5   2 422.991 205.028  10
  -2   5   1 2864.09 366.332  10
  -2   5   1 2868.75 248.689   5
  -2   5   0 9126.19 624.170  10
  -2   5  -1 5236.39 464.778  10
  -2   5  -2 98.6116 117.387  10
  -2   5  -3 5453.43 456.561  10
  -2   5  -4 8290.07 545.148  10
  -2   5  -5 6889.51 490.107  10
  -2   5  -6 308.738 156.144  10
  -2   5  -7 2365.21 276.136  10
  -2   5  -8 246.582 113.836  10
  -2   5  -9 391.574 134.274  10
  -2   5 -10-54.1694 91.0616  10
  -2   5 -11 64.4537 79.9853  10
  -2   5 -12 170.095 75.6815  10
  -2   5 -13 151.121 68.4315  10
   3   0 -28-11.8220 46.9185   9
   3   0 -27 1175.38 167.600   9
   3   0 -26-22.2088 86.6993   9
   3   0 -25 650.597 153.839   9
   3   0 -24-73.4776 104.183   9
   3   0 -23 4686.77 415.952   9
   3   0 -22-20.3835 86.3075   9
   3   0 -21 6664.08 490.773   9
   3   0 -20 266.979 132.630   8
  -3   0  19 1452.11 462.176   3
   3   0 -19 1168.57 219.420   8
  -3   0  19 987.850 335.978   1
  -3   0  18-500.005 308.174   3
   3   0 -18 146.324 114.340   8
  -3   0  18-280.900 235.184   1
  -3   0  17 1432.40 412.537   1
  -3   0  17 970.142 397.607   3
   3   0 -17 796.427 159.524   8
  -3   0  16 31.0073 139.264   1
  -3   0  16 638.357 328.284   3
  -3   0  15 31182.1 2123.94   3
  -3   0  15 32159.1 1597.49   1
  -3   0  14 342.880 201.098   1
  -3   0  14 417.019 346.242   3
  -3   0  13 12585.8 932.699   1
  -3   0  12 586.533 235.752   1
  -3   0  11 159883. 2900.72   1
  -3   0  10 560.873 197.923   1
  -3   0   9 12199.3 697.407   1
  -3   0   8 590.036 158.147   1
  -3   0   7 725998. 4439.19   1
  -3   0   6 402.979 118.514   1
  -3   0   5 12829.7 486.025   1
  -3   0   4-10.2488 61.1388   1
  -3   0   3 16268.3 454.058   1
  -3   0   2 52.8120 48.2080   1
  -3   0   1 9768.38 403.213   1
   3   0   0 221.899 91.3540   2
   3   0   1 72845.7 1310.00   2
   3   0   2 76.6404 98.2951   2
   3   0   3 497.218 70.0493   3
   3   0   3 467.912 146.292   2
   3   0   4 103.780 70.6558   3
   3   0   4 222.409 129.506   2
   3   0   5 59288.6 1126.29   3
   3   0   5 64445.0 1555.26   2
   3   0   6 129.699 79.0082   3
   3   0   6 24.7417 103.331   2
   3   0   7 556.869 148.833   3
   3   0   7 431.074 184.397   2
   3   0   8 62.9008 134.149   2
   3   0   8 395.378 132.202   3
   3   0   9 243722. 3790.66   2
   3   0   9 266207. 3184.89   3
   3   0  10 49.1885 163.141   2
   3   0  11 981.899 286.365   2
   3   0  12 199.481 303.790   1
   3   0  12-28.4999 109.335   2
   3   0  13 56993.9 2591.41   1
   3   0  14-356.556 264.925   1
  -3   0 -14-37.2948 92.2385   9
  -3   0 -15 2662.96 316.308   9
   3   0  15 2342.25 580.236   1
   3   0  16 253.431 234.677   1
  -3   0 -16-64.1156 97.4723   9
  -3   0 -17 289.170 137.581   9
  -3   0 -18-198.007 118.878   9
  -3   0 -19 295.406 139.433   9
  -3   0 -20 59.3472 120.843   9
   3   0  21 604.641 150.101   7
  -3   0 -21 375.427 133.488   9
   3   0  22-10.5109 78.1227   7
  -3   0 -22-108.135 103.958   9
   3   0  23 249.791 94.4440   7
  -3   0 -23 148.011 97.5890   9
  -3   0 -24 68.0557 74.3668   9
  -3   0 -25 1703.16 161.575   9
   3   1 -27 263.339 72.9512   9
  -3   1  27 482.403 111.388   7
   3  -1 -27 369.267 105.824   9
   3   1 -26-27.4468 73.4741   9
   3  -1 -26-31.6063 82.2128   9
   3   1 -25 429.416 137.636   9
   3  -1 -25 355.378 132.558   9
   3   1 -24 12.0767 77.2942   9
   3  -1 -24 89.1674 89.8153   9
   3  -1 -23 1035.90 208.689   9
   3   1 -23 933.932 197.156   9
   3   1 -22 3655.58 374.620   9
   3  -1 -22 3540.25 362.707   9
   3   1 -21 1795.88 274.220   9
   3   1 -20-97.8823 97.3795   8
   3   1 -20-57.2908 77.9785   9
  -3   1  19 7031.43 950.603   1
   3   1 -19 7164.47 520.106   8
   3   1 -19 7386.77 524.115   9
   3   1 -18 7963.55 534.847   8
   3   1 -18 6802.73 497.968   9
  -3   1  18 9037.03 1024.81   1
  -3  -1  18 8090.44 869.520   1
  -3  -1  17 8979.37 891.997   1
   3   1 -17 8444.89 542.632   8
  -3   1  17 7331.92 902.270   1
   3  -1 -17 9258.65 590.735   8
  -3  -1  16 10218.0 921.124   1
  -3   1  16 9342.80 979.808   1
  -3  -1  15 17595.1 1156.22   1
  -3   1  15 15402.4 1346.38   3
  -3   1  15 16547.3 1246.13   1
  -3   1  14 10139.8 1102.22   3
  -3  -1  14 12496.1 942.399   1
  -3   1  14 12175.1 1027.27   1
  -3   1  13 1542.56 343.515   1
  -3  -1  13 1129.07 308.323   1
  -3   1  13 963.326 363.304   3
  -3   1  12 47102.1 2358.31   3
  -3  -1  12 51055.9 1700.73   1
  -3   1  12 51292.4 1896.90   1
  -3   1  11 500.934 321.266   3
  -3  -1  11 864.644 232.306   1
  -3   1  11 741.551 252.467   1
  -3   1  10 7720.91 662.096   1
  -3  -1  10 7235.62 558.338   1
  -3   1  10 6878.17 889.101   3
  -3   1   9 33155.2 1886.21   3
  -3   1   9 32814.8 1287.31   1
  -3   1   8 1273.16 264.992   1
  -3   1   8 1037.62 332.708   3
  -3   1   7 45800.5 1931.19   3
  -3   1   7 51808.9 1446.41   1
  -3   1   6 96513.2 2509.38   3
  -3   1   6 102911. 1934.88   1
  -3   1   5 19096.0 795.735   1
  -3   1   4 7978.10 489.172   1
  -3   1   3 285431. 2853.37   1
  -3   1   2 270903. 2760.67   1
   3   1  -1 93380.8 1356.95   4
   3   1  -1 95715.0 871.378   2
  -3   1   1 93352.9 1708.86   1
   3   1  -1 96343.3 855.757   1
  -3   1   0 128134. 2154.63   1
   3   1   0 130495. 1263.99   1
   3   1   0 131143. 1524.68   4
  -3   1  -1 233255. 3092.66   1
   3  -1   1 221994. 3055.28   2
  -3   1  -1 235551. 2159.38   4
   3   1   1 223119. 2018.88   2
   3   1   1 228798. 2060.65   1
   3   1   1 230061. 1990.52   4
  -3   1  -2 278073. 2475.39   4
   3  -1   2 285849. 3448.59   2
   3   1   2 282714. 2679.04   1
   3   1   2 291170. 2553.55   2
   3  -1   3 10694.7 666.025   2
   3   1   3 10413.7 532.403   2
   3   1   3 10068.7 575.542   1
   3   1   4 72712.4 1706.44   1
   3  -1   4 77636.8 1785.96   2
   3   1   4 77837.1 1582.53   2
   3   1   5 5128.78 510.475   1
   3  -1   5 5103.83 499.009   2
   3   1   5 5078.04 453.236   2
   3   1   6 8098.07 592.141   2
   3  -1   6 8696.36 639.349   2
   3   1   6 8483.71 703.656   1
   3   1   7 194.164 131.026   2
   3   1   7 263.953 205.360   1
   3  -1   7 120.072 109.688   2
   3  -1   8 14482.0 904.174   2
   3   1   8 15031.7 1059.77   1
   3   1   9 626.190 266.457   1
   3  -1   9 306.008 211.016   2
   3   1  10 2797.95 529.091   1
   3  -1  10 2693.59 449.648   2
   3   1  11 122.528 219.449   1
   3  -1  11 189.226 162.972   2
   3   1  12 1156.77 397.320   1
   3  -1  12 915.140 306.687   2
   3  -1  13 15824.7 1143.68   2
   3   1  13 17335.8 1472.71   1
   3   1  14 14287.0 1379.58   1
  -3  -1 -14 14394.9 655.058   9
  -3   1 -14 14660.3 736.146   9
   3  -1  14 12831.4 1067.78   2
  -3   1 -15 15039.5 763.828   9
   3  -1  15 13058.2 1341.18   1
   3   1  15 13631.9 1374.59   1
  -3  -1 -15 14911.5 691.338   9
  -3   1 -16 3039.37 356.639   9
  -3  -1 -16 3204.55 333.783   9
   3   1  16 3167.45 691.401   1
  -3   1 -17 4399.89 430.426   9
  -3  -1 -17 5056.17 422.157   9
  -3   1 -18 2023.57 302.189   9
  -3  -1 -18 2197.28 284.467   9
  -3  -1 -19 3013.12 329.865   9
  -3   1 -19 2522.71 327.185   9
  -3   1 -20 1807.46 286.841   9
  -3  -1 -20 1632.72 244.581   9
  -3  -1 -21-53.8386 78.3734   9
   3   1  21 2.57930 110.455   7
  -3   1 -21-17.4199 113.193   9
  -3   1 -22 227.558 119.688   9
  -3  -1 -22 69.4285 77.2565   9
   3   1  22 30.7666 87.6560   7
  -3  -1 -23 106.708 83.5315   9
  -3   1 -23 65.0390 66.1387   9
   3   1  23-21.6148 81.5058   7
  -3  -1 -24 848.474 125.177   9
   3   1  24 1066.82 149.745   7
  -3   1 -24 972.018 143.412   9
  -3   2  26 120.458 69.4719   7
   3  -2 -25 367.212 105.237   9
  -3   2  25 316.883 107.678   7
   3  -2 -24 276.133 103.598   9
   3   2 -24 430.686 115.820   9
   3   2 -23 699.336 166.891   9
   3  -2 -23 725.154 169.346   9
   3   2 -22 597.637 157.403   9
   3  -2 -22 342.746 127.797   9
   3   2 -22 240.791 73.3624  10
   3   2 -21 548.592 149.090   9
   3  -2 -21 950.694 183.914   9
   3   2 -21 570.668 126.007  10
   3   2 -20 1372.85 204.196  10
   3   2 -20 1470.10 264.671   9
   3   2 -19 1374.25 208.913  10
   3   2 -19 1245.87 216.588   8
   3   2 -19 825.136 217.323   9
   3   2 -18 1053.18 227.775   9
   3   2 -18 1012.95 208.935   8
  -3   2  17 182.095 198.857   1
   3   2 -17 255.547 130.785   8
  -3   2  16 3237.45 637.199   1
   3   2 -16 3837.57 359.132   8
  -3   2  15 296.477 108.836   5
  -3   2  15 402.702 156.775   1
   3   2 -15 485.940 130.023   8
  -3   2  14 1511.58 399.269   1
  -3   2  13 15764.5 1245.68   1
  -3   2  12-381.088 230.932   1
  -3   2  11 4386.23 606.382   1
  -3   2  10 813.361 272.435   1
  -3   2   9 79994.1 2431.69   1
  -3   2   8 46567.9 1787.59   1
  -3   2   7 22301.4 1191.50   1
  -3   2   6 2277.44 377.597   1
  -3   2   5 32449.8 1339.07   1
  -3   2   4 18355.7 979.284   1
  -3   2   3 42641.6 1509.76   1
   3   2  -2 31962.0 1117.27   4
   3   2  -2 32761.9 846.342   1
  -3   2   1 68872.1 1931.54   1
   3   2  -1 72600.4 1648.80   4
   3   2   0 89473.9 1593.08   1
  -3   2   0 83402.1 2207.24   1
   3   2   0 86595.5 1766.11   4
  -3   2   0 80039.4 1846.58   4
   3   2   1 13785.6 665.129   1
   3  -2   1 13810.5 884.123   2
  -3   2  -1 13766.0 792.255   4
   3   2   1 14204.0 714.028   4
  -3   2  -1 12970.5 918.320   1
   3   2   2 48272.4 1307.34   4
   3   2   2 49569.6 1352.94   1
  -3   2  -2 48573.8 1471.58   4
   3  -2   2 51714.6 1718.54   2
   3   2   3 35245.5 1250.77   1
  -3   2  -3 34140.5 1263.74   4
   3  -2   3 37259.1 1410.92   2
   3   2   4 6133.92 584.716   1
   3  -2   4 5642.60 549.602   2
   3  -2   5 10353.3 749.886   2
   3   2   5 8949.87 782.923   1
   3  -2   6 3455.50 437.614   2
   3   2   6 4147.55 575.778   1
   3  -2   7 56939.6 1806.01   2
   3   2   7 55860.2 2240.61   1
   3   2   8 10210.2 1034.28   1
   3  -2   8 10155.8 787.491   2
   3  -2   9 3679.51 507.221   2
   3   2   9 3620.17 651.588   1
   3  -2  10 503.959 206.186   2
   3   2  10 157.385 210.331   1
   3  -2  11 30580.9 1493.66   2
   3   2  11 31098.0 2104.20   1
  -3   2 -12 8038.76 557.272   9
   3   2  12 6763.77 1043.15   1
  -3   2 -13 618.163 180.309   9
   3   2  13 595.191 336.105   1
  -3   2 -14-6.24023 75.3612   9
   3   2  14-416.800 327.933   1
  -3   2 -15 8860.02 623.309   9
  -3   2 -16 9018.44 630.063   9
   3   2  17 7.89464 115.248   7
  -3   2 -17-44.4601 105.104   9
   3   2  18 2102.21 281.770   7
  -3   2 -18 2098.62 303.260   9
   3   2  19 578.333 163.768   7
  -3   2 -19 713.209 185.204   9
   3   2  20 175.444 113.264   7
  -3   2 -20 147.490 105.482   9
  -3   2 -21 253.540 107.390   9
   3   2  21 284.331 136.339   7
   3   2  22 1058.21 179.837   7
  -3   2 -22 1020.96 163.665   9
   3   2  23 166.196 81.1146   7
  -3   2 -23 81.0297 53.4895   9
  -3   3  23 29.4689 59.5555   7
  -3   3  22 125.335 85.7748   7
   3   3 -22 287.471 78.2557  10
  -3   3  21-12.7957 73.8506   7
   3   3 -21 118.678 70.5396  10
   3   3 -20 800.009 151.604  10
  -3   3  20 774.586 162.648   7
   3   3 -19 960.016 171.993  10
   3   3 -18 9464.81 533.660  10
   3   3 -17 327.657 132.973  10
   3   3 -16 119.870 101.536  10
  -3   3  15 838.561 187.601   5
   3   3 -15 514.983 156.465  10
  -3   3  14 21026.8 786.079   5
   3   3 -14 21588.7 837.109  10
  -3   3  13 727.347 164.166   5
   3   3 -13 728.662 160.484  10
  -3   3  13 447.692 314.017   1
   3   3 -12 55.4177 70.5184  10
  -3   3  12 159.366 98.7084   5
  -3   3  11 1.93813 247.631   1
   3   3 -11 207.444 96.5168  10
  -3   3  11 87.8344 97.7465   5
   3   3 -10 14277.1 654.764  10
  -3   3  10 14623.3 1287.78   1
  -3   3  10 15293.5 636.151   5
  -3   3   9 7414.68 899.862   1
  -3   3   9 8632.04 471.423   5
  -3   3   8 10265.5 1006.11   1
  -3   3   7 2209.42 469.304   1
  -3   3   6 52.1472 138.951   1
  -3   3   5 5561.52 702.912   1
  -3   3   4 9893.22 925.932   1
  -3   3   3 2189.45 425.725   4
  -3   3   3 2012.49 457.584   1
  -3   3   2 13968.1 1089.93   1
  -3   3   2 12504.3 940.386   4
  -3   3   1 17782.5 1128.13   4
   3   3  -1 20617.9 1142.09   4
  -3   3   1 19165.7 1304.61   1
  -3   3   0 6849.93 702.821   4
   3   3   0 7733.90 690.446   4
  -3   3   0 7491.72 827.174   1
  -3   3  -1 24478.2 1407.89   4
   3   3   1 23416.7 1229.93   4
   3   3   2 78736.8 2209.85   4
  -3   3  -2 74430.0 2375.93   4
   3   3   3-36.4012 170.522   4
   3   3   4 236.092 164.533   4
   3   3   5 1365.21 406.354   4
   3   3   6 31922.4 1490.29   4
   3   3   7 6880.08 422.182   5
  -3   3  -7 7383.16 469.242  10
   3   3   7 6207.32 675.238   4
   3   3   8 4166.89 549.543   4
  -3   3  -8 3785.65 342.415  10
  -3   3  -9 107.707 86.5469  10
   3   3   9 111.212 107.583   7
  -3   3 -10 9612.70 548.682  10
   3   3  10 10315.4 626.708   7
  -3   3 -11 185.856 107.489  10
   3   3  11 142.343 101.753   7
   3   3  12 1806.37 270.663   7
  -3   3 -12 2436.66 275.953  10
   3   3  13 123.787 102.750   7
  -3   3 -13 231.141 107.909  10
  -3   3 -14 292.629 106.253  10
   3   3  14 23.8030 90.3199   7
  -3   3 -15 1217.73 190.775  10
   3   3  15 1204.73 215.462   7
   3   3  16 1261.46 213.773   7
  -3   3 -16 1107.95 174.326  10
   3   3  17 1304.80 204.318   7
   3   3  18 1350.93 203.280   7
   3   3  19 479.762 131.570   7
   3   3  20 310.131 94.6497   7
   3   3  21 185.899 77.1251   6
   3   4 -20 608.649 111.738  10
   3   4 -19 48.7322 74.0213  10
   3   4 -18 2702.99 258.765  10
   3   4 -17-31.0986 85.0821  10
   3   4 -16 9.16305 100.697  10
   3   4 -15 1455.00 233.816  10
   3   4 -14 780.636 188.524  10
   3   4 -13 3913.28 380.541  10
  -3   4  13 3592.87 331.313   5
   3   4 -12 420.838 135.626  10
  -3   4  12 433.781 136.308   5
  -3   4  11 1064.52 204.430   5
   3   4 -11 900.219 189.327  10
  -3   4  10 1024.37 192.888   5
   3   4 -10 1069.42 213.957  10
   3   4  -9 19593.7 862.345  10
  -3   4   9 20671.7 785.060   5
  -3   4   8 2482.01 283.734   5
   3   4  -8 2338.43 305.257  10
   3   4  -7 8016.35 561.268  10
  -3   4   7 8878.93 504.606   5
  -3   4   6 12820.8 770.213  10
  -3   4   6 10849.9 555.831   5
   3   4  -6 11836.1 679.743  10
  -3   4   5 13216.4 774.518  10
   3   4  -5 12409.8 687.252  10
  -3   4   5 12209.1 576.416   5
  -3   4   5 10703.9 1152.61   4
  -3   4   4 2851.25 357.580  10
  -3   4   4 2713.82 272.457   5
   3   4  -4 2745.60 327.365  10
  -3   4   4 1960.61 498.958   4
   3   4  -3 3414.31 351.173  10
  -3   4   3 3136.98 355.156  10
  -3   4   3 3012.94 282.478   5
  -3   4   3 2187.11 500.450   4
  -3   4   2 6928.13 522.925  10
  -3   4   2 6301.44 837.803   4
  -3   4   2 6690.37 413.038   5
  -3   4   1-7.19278 58.3964   5
  -3   4   1-201.319 206.491   4
  -3   4   0 7801.53 538.188  10
  -3   4   0 7421.20 870.035   4
  -3   4   0 7073.15 414.598   5
  -3   4  -1 550.211 160.333  10
  -3   4  -1 437.058 104.759   5
  -3   4  -2 1852.44 272.201  10
  -3   4  -2 2240.98 238.102   5
  -3   4  -3 14393.9 723.632  10
   3   4   3 15282.4 615.364   5
   3   4   4 16302.3 637.796   5
  -3   4  -4 15772.2 757.224  10
  -3   4  -5 81.6102 131.332  10
  -3   4  -6 1879.94 267.735  10
  -3   4  -7 708.592 179.370  10
  -3   4  -8 205.598 117.610  10
  -3   4  -9 242.740 129.838  10
  -3   4 -10 3045.71 327.770  10
   3   4  10 3862.40 454.116   6
   3   4  11 5529.26 541.258   6
  -3   4 -11 4016.46 365.189  10
   3   4  12 476.700 190.965   6
  -3   4 -12 248.039 117.131  10
  -3   4 -13 1225.58 197.769  10
   3   4  13 1515.68 251.311   6
   3   4  14 2517.44 292.541   6
  -3   4 -14 2116.45 231.826  10
  -3   4 -15 816.235 148.373  10
   3   4  15 519.148 127.410   6
  -3   4 -16-47.5440 60.3558  10
   3   4  16 104.626 67.2791   6
   3   5 -16 162.911 92.4181  10
   3   5 -15 75.3277 86.1304  10
   3   5 -14 434.557 153.265  10
   3   5 -13 519.266 165.363  10
   3   5 -12 1638.20 276.448  10
   3   5 -11-32.5430 122.601  10
   3   5 -10 2296.94 335.184  10
   3   5  -9 28.3006 114.421  10
  -3   5   9-5.88520 69.3890   5
   3   5  -8 1517.26 273.858  10
  -3   5   8 1543.51 193.663   5
   3   5  -7 28.6615 116.626  10
  -3   5   7 36.5538 64.2802   5
   3   5  -6 1724.40 292.632  10
  -3   5   6 1599.91 196.818   5
   3   5  -5 7830.24 547.628  10
  -3   5   5 6480.06 381.139   5
  -3   5   4 3574.71 282.666   5
   3   5  -4 4206.42 386.756  10
  -3   5   4 4017.01 427.142  10
  -3   5   3 684.040 198.452  10
  -3   5   3 589.437 122.483   5
  -3   5   2 5284.48 341.327   5
  -3   5   2 5536.66 502.239  10
  -3   5   1 6719.24 545.804  10
  -3   5   1 6346.28 368.794   5
  -3   5   0 1654.91 285.595  10
  -3   5  -1 547.985 168.574  10
  -3   5  -2 805.818 183.897  10
  -3   5  -3 2816.49 328.664  10
  -3   5  -4 684.204 177.748  10
  -3   5  -5 102.466 110.748  10
  -3   5  -6 196.468 104.466  10
  -3   5  -7 723.250 164.706  10
  -3   5  -8 1301.59 203.434  10
  -3   5  -9-89.0003 107.187  10
  -3   5 -10-21.5783 88.3201  10
  -3   5 -11 1619.50 191.547  10
  -3   5 -12 10.4422 63.3861  10
  -3   5 -13 52.6232 52.2755  10
   4   0 -28 642.054 118.760   9
   4   0 -27 29.3290 67.3101   9
   4   0 -26 86.3651 90.3667   9
   4   0 -25-65.1137 102.422   9
   4   0 -24 828.444 194.990   9
   4   0 -23-25.6180 81.3499   9
   4   0 -22 248.371 128.195   9
   4   0 -21-5.94647 103.820   8
  -4   0  20 6757.83 836.214   1
   4   0 -20 6467.04 513.946   8
   4   0 -19 177.031 101.234   8
  -4   0  19 92.2356 126.295   1
  -4   0  18 726.754 355.302   3
  -4   0  18 387.200 217.625   1
   4   0 -18 770.550 182.886   8
  -4   0  17 70.3577 289.647   3
  -4   0  17-268.216 199.047   1
   4   0 -17 98.3061 89.1352   8
  -4   0  16 44857.3 2695.56   3
  -4   0  16 44661.0 1932.76   1
  -4   0  15 913.226 448.073   3
  -4   0  15-148.019 149.859   1
  -4   0  14 4436.17 558.941   1
  -4   0  13 208.680 163.402   1
  -4   0  12 224434. 3468.43   1
  -4   0  11 182.830 112.216   1
  -4   0  10 494.007 165.230   1
  -4   0   9 342.912 140.251   1
  -4   0   8 46527.9 1206.78   1
  -4   0   7 40.6981 81.1495   1
  -4   0   6 8240.58 435.589   1
  -4   0   5-12.9055 57.1057   1
  -4   0   4 402.435 95.1998   1
  -4   0   3 79.8301 71.8368   1
  -4   0   2 34523.4 834.780   1
   4   0  -1 180.153 98.9919   2
   4   0   0 52146.0 1220.01   2
   4   0   1 259.929 143.524   2
   4   0   2 22278.7 864.251   2
   4   0   3 63.9123 125.517   2
   4   0   4 625405. 5087.55   2
   4   0   5-54.2591 122.269   2
   4   0   6 1542.74 176.142   3
   4   0   6 1034.44 251.041   2
   4   0   7-24.5321 148.601   2
   4   0   8 243069. 3924.23   2
   4   0   9-120.046 154.245   2
   4   0  10 5139.37 627.335   2
   4   0  11 103.453 137.397   2
   4   0  12 4064.85 605.592   2
   4   0  12 4640.75 726.762   1
   4   0  13 266.012 266.427   1
   4   0  13 101.764 176.234   2
   4   0  14-880.490 388.525   1
  -4   0 -14 33.1033 99.6607   9
   4   0  15 375.655 260.601   1
  -4   0 -15 72.2632 108.514   9
  -4   0 -16 231.400 152.158   9
   4   0  16 495.356 305.685   1
  -4   0 -17-126.617 119.768   9
  -4   0 -18 578.347 169.155   9
  -4   0 -19 119.998 113.652   9
   4   0  19 144.399 95.6968   7
   4   0  20 4389.61 366.665   7
  -4   0 -20 4236.34 403.483   9
   4   0  21 53.9486 79.3960   7
  -4   0 -21-72.5347 103.721   9
   4   0  22 94.0621 64.5618   7
  -4   0 -22 78.4807 75.9502   9
  -4   0 -23 7.30581 82.0008   9
  -4   0 -24 1403.85 161.692   9
  -4   1  28 288.489 77.2047   7
   4   1 -27 61.4124 69.3464   9
   4  -1 -27-15.7410 75.1271   9
   4   1 -26 344.523 107.044   9
   4  -1 -26 378.496 121.696   9
   4   1 -25 161.144 105.191   9
   4  -1 -25 250.908 120.413   9
   4   1 -24 963.392 186.774   9
   4  -1 -24 964.354 198.755   9
   4  -1 -23 1424.74 239.329   9
   4   1 -23 1440.08 244.581   9
   4   1 -22 2817.13 325.192   9
   4   1 -22 3334.45 355.275   8
   4   1 -21 216.653 117.591   9
   4   1 -21 144.158 93.6797   8
   4   1 -20 6973.09 516.369   9
   4   1 -20 8163.46 563.846   8
  -4   1  19 1519.30 443.263   1
   4   1 -19 1519.69 245.195   9
   4   1 -19 1364.48 253.541   8
   4  -1 -19 1238.57 231.546   8
  -4   1  18 440.943 241.883   1
   4   1 -18 286.054 132.224   8
   4  -1 -18 202.392 137.767   8
   4  -1 -17 16366.6 781.579   8
  -4   1  17 14278.0 1239.66   1
   4   1 -17 16253.1 756.415   8
  -4   1  16 1390.25 397.505   1
  -4   1  16 1230.43 429.803   3
  -4  -1  16 1626.21 374.538   1
  -4   1  15 2968.28 666.212   3
  -4   1  15 3142.59 543.232   1
  -4  -1  15 2802.05 446.849   1
  -4  -1  14 13335.1 921.018   1
  -4   1  14 11838.1 994.908   1
  -4   1  14 11830.0 1299.80   3
  -4   1  13 5628.02 938.961   3
  -4  -1  13 5767.44 579.011   1
  -4   1  13 5230.05 640.377   1
  -4   1  12 7600.72 1048.03   3
  -4  -1  12 9098.12 678.053   1
  -4   1  12 8901.09 779.916   1
  -4  -1  11 44861.1 1386.89   1
  -4   1  11 45284.3 1694.83   1
  -4  -1  10 4064.25 390.824   1
  -4   1  10 3803.03 764.791   3
  -4   1  10 3563.53 458.952   1
  -4  -1   9 29882.4 943.689   1
  -4   1   9 28644.0 1199.32   1
  -4  -1   8 15880.2 616.344   1
  -4   1   8 14346.6 808.933   1
  -4   1   7 9924.89 963.044   3
  -4   1   7 11755.8 701.028   1
  -4  -1   7 11247.3 446.908   1
  -4  -1   6 51299.4 781.469   1
  -4   1   6 50295.0 1376.52   1
  -4   1   5 75898.8 1613.43   1
  -4  -1   5 77268.2 618.676   1
  -4   1   4 124476. 2026.15   1
   4   1  -3 94596.4 641.545   2
  -4   1   3 108242. 1857.12   1
  -4   1   2 37779.0 1147.81   1
   4   1  -2 39265.3 600.335   2
   4   1  -1 428911. 2428.31   2
   4   1  -1 425936. 1764.56   1
  -4   1   0 3320.47 410.206   1
   4   1   0 2910.70 231.616   1
   4   1   0 2457.13 291.828   2
   4  -1   1 3656.20 413.013   2
   4   1   1 3353.54 288.682   2
   4   1   1 3373.08 292.395   1
   4   1   1 3421.80 244.127   4
  -4   1  -1 3507.01 266.280   4
   4   1   2 17672.4 770.863   1
   4   1   2 17971.4 716.962   2
  -4   1  -2 19070.3 646.219   4
   4   1   2 17407.7 543.713   4
   4   1   3 189043. 2512.84   2
   4  -1   3 185827. 3013.13   2
   4   1   4 20371.6 1029.49   1
   4  -1   4 21522.5 1053.52   2
   4   1   4 20649.2 897.629   2
   4   1   5 2734.81 365.449   2
   4   1   5 2829.09 434.642   1
   4  -1   5 2627.09 391.089   2
   4   1   6 3286.60 505.245   1
   4  -1   6 3490.46 455.625   2
   4   1   6 3286.82 413.462   2
   4   1   7 30983.8 1583.72   1
   4   1   7 29698.0 1305.15   2
   4  -1   7 32847.4 1424.02   2
   4   1   8 7524.00 852.492   1
   4  -1   8 6868.22 703.216   2
   4   1   8 7083.86 672.628   2
   4   1   9 12771.0 1122.24   1
   4   1   9 13087.4 952.677   2
   4  -1   9 13626.8 1014.49   2
   4   1  10 10135.9 1075.30   1
   4  -1  10 10263.3 899.292   2
   4   1  11 2849.98 616.179   1
   4  -1  11 2583.08 490.968   2
   4   1  12 5994.36 885.109   1
   4  -1  12 5998.47 752.740   2
   4  -1  13 18083.7 1316.70   2
   4   1  13 20317.4 1663.98   1
  -4   1 -13 20776.6 876.967   9
  -4  -1 -13 20401.2 763.653   9
  -4  -1 -14 3649.61 338.402   9
  -4   1 -14 3626.44 379.143   9
   4   1  14 3364.89 705.469   1
   4  -1  14 2720.22 527.701   2
   4   1  15 9441.05 1162.85   1
  -4   1 -15 11251.1 678.164   9
  -4  -1 -15 10943.5 594.446   9
   4  -1  15 10345.5 1252.17   1
  -4   1 -16 364.362 113.498   9
  -4  -1 -16 285.140 114.942   9
  -4  -1 -17 47.0363 74.0761   9
  -4   1 -17 203.400 108.140   9
  -4   1 -18 168.291 139.497   9
  -4  -1 -18 66.7631 91.9128   9
   4   1  19 8523.42 557.176   7
  -4  -1 -19 8071.49 516.120   9
  -4   1 -19 7630.88 557.004   9
  -4  -1 -20 228.091 112.500   9
  -4   1 -20 233.531 123.683   9
   4   1  20 217.043 119.836   7
  -4   1 -21-48.3963 86.9550   9
  -4  -1 -21 66.3195 86.2259   9
   4   1  21 109.461 105.247   7
  -4  -1 -22 124.686 73.3430   9
  -4   1 -22 144.565 98.1958   9
   4   1  22 100.070 94.1595   7
  -4  -1 -23 601.071 111.285   9
   4   1  23 682.962 131.362   7
  -4   1 -23 896.014 148.685   9
  -4   1 -24 44.9216 47.8340   9
   4  -2 -26-13.1672 49.2801   9
  -4   2  26-22.3435 74.5591   7
   4  -2 -25 1428.45 194.015   9
   4  -2 -24 1089.78 182.262   9
   4  -2 -23 315.702 130.631   9
   4   2 -23 511.995 114.793  10
   4   2 -23 412.708 113.299   9
   4   2 -22 99.9050 96.7730   9
   4   2 -22 175.760 98.9857  10
   4  -2 -22-21.8895 105.047   9
   4   2 -21 1836.03 228.707  10
   4   2 -21 1990.85 295.248   9
   4   2 -20 29.7680 93.3985   8
   4   2 -20-23.9250 88.4681  10
   4   2 -19 745.159 182.714   8
   4   2 -18 2059.07 282.212   8
   4   2 -17 2598.22 303.119   8
  -4   2  17 2862.73 606.637   1
  -4   2  16-81.6940 158.073   1
  -4   2  16 105.020 99.2553   5
   4   2 -16 61.7161 84.5045   8
  -4   2  15 525.599 139.125   5
   4   2 -15 217.534 100.273   8
  -4   2  14 18655.2 1394.75   1
  -4   2  13 5476.38 731.383   1
  -4   2  12 9536.14 939.704   1
  -4   2  11 1578.78 386.127   1
  -4   2  10 54003.9 2064.53   1
  -4   2   9 21813.2 1267.77   1
  -4   2   8 32304.9 1497.88   1
  -4   2   7 34151.1 1481.25   1
  -4   2   6 82424.0 2219.35   1
  -4   2   5 68013.6 1949.66   1
  -4   2   4 6478.45 603.842   1
  -4   2   3 23396.7 1146.89   1
  -4   2   2 1547.63 316.918   1
   4   2  -2 1868.01 308.372   4
  -4   2   1 63555.7 1968.61   1
   4   2  -1 70769.3 1631.85   4
  -4   2   0 22903.1 1252.56   1
   4   2   0 21706.3 732.228   1
  -4   2   0 23692.1 1069.32   4
   4  -2   1 407.655 204.300   2
   4   2   1 307.148 112.935   1
   4   2   1 75.2570 97.8132   4
   4   2   2 31440.2 1073.95   4
   4   2   2 31375.5 1097.13   1
   4  -2   2 34364.7 1488.66   2
  -4   2  -2 32087.2 1223.74   4
   4   2   3 101.630 142.777   1
  -4   2  -3 110.817 143.669   4
   4   2   3-77.1761 162.764   4
   4  -2   3 166.763 162.190   2
   4   2   4 2621.89 437.481   1
   4  -2   4 2623.80 428.133   2
   4   2   4 3358.07 377.686   4
   4   2   5 361.925 167.868   1
   4  -2   5 466.950 237.325   2
   4  -2   6 47645.8 1788.35   2
   4   2   6 51307.9 2182.60   1
   4  -2   7 349.173 174.914   2
   4   2   7 831.396 364.343   1
   4  -2   8 22445.8 1297.10   2
   4   2   8 22759.2 1724.13   1
   4   2   9 4762.62 842.447   1
   4  -2   9 6203.47 700.873   2
   4  -2  10 35565.9 1731.26   2
   4   2  10 36117.5 2365.11   1
  -4   2 -11 15936.0 792.793   9
   4  -2  11 14147.4 1108.60   2
   4   2  11 15366.4 1583.35   1
  -4   2 -12 6238.39 510.060   9
   4   2  12 5774.23 970.461   1
  -4   2 -13 8234.77 601.583   9
   4   2  13 7247.02 1114.27   1
  -4   2 -14 2140.43 315.659   9
   4   2  14 2111.15 281.068   7
   4   2  15 776.524 186.820   7
  -4   2 -15 840.310 192.323   9
   4   2  16 291.300 144.371   7
  -4   2 -16 168.689 109.101   9
  -4   2 -17 7727.26 569.564   9
   4   2  17 7142.96 503.486   7
  -4   2 -18 450.877 147.494   9
   4   2  18 206.175 126.025   7
   4   2  19 761.288 184.216   7
  -4   2 -19 958.103 197.121   9
   4   2  20 9.88919 105.201   7
  -4   2 -20-0.49769 67.8200   9
  -4   2 -21 1118.87 182.204   9
   4   2  21 1013.13 188.217   7
  -4   2 -22 2038.81 199.367   9
   4   2  22 2287.83 232.468   7
  -4   3  23 3063.56 257.257   7
   4   3 -23 2545.77 194.185  10
  -4   3  22 55.1498 80.9357   7
   4   3 -22 102.535 67.6411  10
  -4   3  21 1022.23 185.184   7
   4   3 -21 989.515 162.579  10
   4   3 -20 538.396 141.866  10
   4   3 -19 5989.48 422.630  10
   4   3 -18 295.836 122.065  10
   4   3 -17 147.596 113.434  10
   4   3 -16 2507.84 304.956  10
  -4   3  16 2650.19 288.869   5
  -4   3  15 14957.4 675.881   5
   4   3 -15 14092.1 700.457  10
  -4   3  14 3667.01 337.837   5
  -4   3  14 3910.48 686.397   1
   4   3 -14 3481.53 348.071  10
   4   3 -13 2537.18 293.134  10
  -4   3  13 2073.36 249.906   5
  -4   3  13 2277.86 565.694   1
  -4   3  12 21.5435 66.0431   5
   4   3 -12-53.0274 76.9098  10
   4   3 -11 8520.74 521.131  10
  -4   3  11 8056.41 465.227   5
  -4   3  11 7759.34 945.296   1
   4   3 -10 71.3786 91.1621  10
  -4   3  10 56.2781 67.5391   5
  -4   3   9 16380.3 644.451   5
  -4   3   9 14584.3 1237.57   1
  -4   3   8 4492.25 678.242   1
  -4   3   7 743.843 241.231   1
  -4   3   6 754.498 307.524   1
  -4   3   5 11562.7 1022.54   1
  -4   3   4 2449.31 520.464   1
  -4   3   3 46055.2 2035.34   1
  -4   3   3 38420.6 1668.15   4
  -4   3   2 327.575 155.997   4
  -4   3   2-142.801 168.300   1
   4  -3  -1 3619.22 545.918   2
  -4   3   1 4302.79 646.481   1
  -4   3   1 3573.99 504.958   4
  -4   3   0 3087.78 482.175   4
   4   3   0 1828.91 460.553   4
   4   3   1 49746.3 1746.86   4
  -4   3  -1 46071.4 1835.46   4
  -4   3  -2 8684.44 821.060   4
   4   3   2 8131.36 722.219   4
   4   3   3 611.715 207.793   4
   4   3   4 2196.20 402.788   4
   4   3   5 48064.5 1824.67   4
  -4   3  -6 5280.12 400.267  10
   4   3   6 4951.96 600.543   4
  -4   3  -7 5113.67 399.375  10
  -4   3  -8 892.757 166.976  10
   4   3   8 874.554 188.632   7
  -4   3  -9 6743.18 458.210  10
   4   3   9 7198.57 533.258   7
  -4   3 -10 4354.15 371.470  10
   4   3  10 4212.35 417.153   7
  -4   3 -11 17255.8 723.987  10
   4   3  11 17221.7 824.908   7
   4   3  12 5271.10 462.341   7
  -4   3 -12 5871.32 421.418  10
  -4   3 -13 3961.91 341.412  10
   4   3  13 3304.95 361.069   7
  -4   3 -13 4021.87 430.527   9
   4   3  14 1665.72 254.168   7
  -4   3 -14 2148.03 249.757  10
  -4   3 -14 2046.97 297.110   9
   4   3  15 2319.95 286.848   7
  -4   3 -15 2877.73 343.623   9
  -4   3 -16-259.519 125.211   9
   4   3  16 114.390 90.5524   7
  -4   3 -17 3492.43 330.610   9
   4   3  17 3046.26 299.992   7
   4   3  18 206.609 96.0704   7
   4   3  19-66.7796 58.9848   7
   4   3  20 185.470 80.6334   6
   4   4 -21 310.956 75.3942  10
   4   4 -20 562.182 106.726  10
   4   4 -19 54.2714 65.3309  10
   4   4 -18 143.333 76.5505  10
   4   4 -17-38.2299 110.842  10
   4   4 -16 75.6580 94.3754  10
   4   4 -15 508.142 154.627  10
   4   4 -14 8911.37 577.771  10
  -4   4  14 9611.78 516.942   5
  -4   4  13 1011.56 191.261   5
   4   4 -13 1153.97 222.283  10
   4   4 -12 11509.8 674.896  10
  -4   4  12 11686.3 589.704   5
  -4   4  11 21409.5 804.757   5
   4   4 -11 20786.7 914.835  10
  -4   4  10 3780.16 349.762   5
   4   4 -10 3826.01 402.554  10
   4   4  -9 1078.17 233.093  10
  -4   4   9 1173.16 198.266   5
  -4   4   8 1267.94 200.901   5
   4   4  -8 1031.97 230.730  10
  -4   4   7 15208.8 662.361   5
  -4   4   7 17309.8 925.628  10
   4   4  -7 15409.8 790.995  10
   4   4  -6 1686.20 261.238  10
  -4   4   6 1533.61 218.747   5
  -4   4   6 1643.24 287.508  10
  -4   4   5 197.703 141.804  10
   4   4  -5 143.863 99.2663  10
  -4   4   5 221.147 107.201   5
  -4   4   4 1712.79 516.228   1
   4   4  -4 3060.76 345.541  10
  -4   4   4 2621.21 351.506  10
  -4   4   4 2512.70 263.525   5
  -4   4   4 2058.77 477.856   4
  -4   4   3 1537.70 207.698   5
  -4   4   3 1406.23 242.697  10
  -4   4   3 1191.07 336.556   4
  -4   4   2-106.437 138.285  10
  -4   4   2 255.396 103.637   5
  -4   4   2 325.374 227.223   4
  -4   4   1 1468.51 200.948   5
  -4   4   1 1733.74 279.416  10
  -4   4   1 1505.75 416.762   4
  -4   4   0 1070.83 209.908  10
  -4   4   0 1077.67 175.554   5
  -4   4  -1 1708.57 257.521  10
  -4   4  -1 1704.35 209.961   5
  -4   4  -2 6725.91 410.982   5
  -4   4  -2 6551.20 495.009  10
  -4   4  -3 62.5678 105.329  10
  -4   4  -3 44.9696 68.4510   5
  -4   4  -4 1775.42 271.888  10
  -4   4  -5 5871.56 467.162  10
  -4   4  -6 3694.42 378.455  10
   4   4   7 2809.02 387.501   6
  -4   4  -7 2372.51 301.956  10
   4   4   8 8073.53 636.366   6
  -4   4  -8 7046.87 508.763  10
   4   4   9 5247.16 506.129   6
  -4   4  -9 4513.49 402.025  10
   4   4  10 5505.10 500.376   6
  -4   4 -10 4850.45 405.841  10
  -4   4 -11 16.3989 86.0189  10
   4   4  11 145.296 116.488   6
  -4   4 -12 1319.48 200.514  10
   4   4  12 1462.33 239.403   6
  -4   4 -13 827.753 160.660  10
   4   4  13 609.193 158.005   6
  -4   4 -14 41.8284 69.6924  10
   4   4  14-16.0539 70.4295   6
   4   4  15 2549.13 233.417   6
  -4   4 -15 2586.43 212.987  10
   4   4  16 105.099 73.9872   6
   4   5 -16 360.501 111.915  10
   4   5 -15 442.116 131.807  10
   4   5 -14 792.845 187.985  10
   4   5 -13 1981.99 301.304  10
   4   5 -12 397.727 183.111  10
   4   5 -11 111.614 129.095  10
   4   5 -10 654.471 198.157  10
  -4   5  10 846.333 150.407   5
   4   5  -9 640.107 186.664  10
  -4   5   9 709.228 140.929   5
  -4   5   8 730.221 143.557   5
   4   5  -8 945.410 219.737  10
   4   5  -7 1174.55 246.168  10
  -4   5   7 1169.56 176.454   5
   4   5  -6 3067.72 341.634  10
  -4   5   6 2627.14 250.923   5
  -4   5   5 728.124 137.633   5
  -4   5   4 93.1727 142.799  10
  -4   5   4 7.38281 73.4757   5
  -4   5   3 451.851 119.439   5
  -4   5   3 626.521 185.349  10
  -4   5   2 8683.35 620.770  10
  -4   5   2 8294.69 436.702   5
  -4   5   1 2735.90 248.976   5
  -4   5   1 2693.32 353.053  10
  -4   5   0 160.670 76.5722   5
  -4   5   0 136.160 113.233  10
  -4   5  -1 590.591 171.966  10
  -4   5  -2 6750.02 497.136  10
  -4   5  -3 7321.47 503.460  10
  -4   5  -4 537.482 154.150  10
  -4   5  -5-22.5590 110.825  10
  -4   5  -6 59.8186 100.149  10
  -4   5  -7 593.179 142.232  10
  -4   5  -8 1337.30 193.921  10
  -4   5  -9 610.796 139.570  10
  -4   5 -10 977.146 154.896  10
  -4   5 -11 376.163 104.620  10
  -4   5 -12-46.9770 49.9683  10
   5   0 -28 93.8945 78.0447   9
   5   0 -27 1098.04 175.208   9
   5   0 -26 16.1518 83.0803   9
   5   0 -25-54.4515 80.8247   9
   5   0 -24 101.333 124.858   9
   5   0 -23 985.693 196.497   9
   5   0 -22 33.0987 99.8124   8
   5   0 -21 7079.09 544.407   8
  -5   0  20-77.0105 176.461   1
   5   0 -20-150.151 160.916   8
   5   0 -19 816.937 204.616   8
  -5   0  19 651.867 278.521   1
  -5   0  19 397.099 310.591   3
  -5   0  18 133.569 276.144   3
   5   0 -18 22.5219 83.8082   8
  -5   0  18-349.914 213.167   1
  -5   0  17 29701.1 2262.48   3
   5   0 -17 31079.7 1063.57   8
  -5   0  17 29752.0 1620.83   1
  -5   0  16 439.523 346.932   3
  -5   0  16 187.717 166.344   1
  -5   0  15 8890.51 810.561   1
  -5   0  15 9821.86 1406.61   3
  -5   0  14 167.863 139.615   1
  -5   0  13 47187.3 1646.54   1
  -5   0  12-236.645 147.185   1
  -5   0  11 10275.6 678.876   1
  -5   0  10 299.484 143.144   1
  -5   0   9 130275. 2143.15   1
  -5   0   8-108.347 97.5081   1
  -5   0   7 251962. 2659.30   1
  -5   0   6-20.4463 62.9020   1
  -5   0   5 9139.89 438.573   1
  -5   0   4 96.5753 78.6928   1
  -5   0   3 19157.2 665.837   1
  -5   0   2 73.9013 74.1211   1
   5   0  -1 222591. 2648.77   2
  -5   0   1 217305. 1699.77   3
   5   0   0-191.302 123.697   2
   5   0   1 951.220 213.688   2
   5   0   2-113.491 130.578   2
   5   0   3 106808. 2241.95   2
   5   0   4-78.7702 134.723   2
   5   0   5 4361.36 494.704   2
   5   0   6 60.7593 156.841   2
   5   0   7 22334.0 1272.34   2
   5   0   8-86.4853 192.105   2
   5   0   9 196.237 148.411   2
   5   0  10 244.723 205.872   2
   5   0  11 2777.33 539.896   2
   5   0  12-165.876 214.112   2
   5   0  12-79.0162 213.428   1
   5   0  13 6086.75 932.982   1
  -5   0 -13 7089.80 504.384   9
   5   0  13 4556.20 704.964   2
  -5   0 -14 127.472 118.010   9
   5   0  14 321.380 290.587   1
  -5   0 -15 4564.33 435.337   9
   5   0  15 4966.66 866.030   1
  -5   0 -16 2.06692 88.4182   9
   5   0  17-93.2735 93.9069   7
  -5   0 -17 371.792 139.451   9
   5   0  18-49.7827 103.688   7
  -5   0 -18 99.0884 96.9583   9
   5   0  19 7418.42 484.210   7
  -5   0 -19 7485.15 546.798   9
   5   0  20-53.3222 80.5622   7
  -5   0 -20 183.446 111.150   9
   5   0  21 283.785 94.0290   7
  -5   0 -21 460.358 130.623   9
  -5   0 -22-2.45127 69.3195   9
  -5   0 -23 394.921 102.433   9
   5  -1 -28 254.023 80.8408   9
   5   1 -27 124.652 76.0584   9
   5  -1 -27 67.5243 82.4720   9
   5  -1 -26 1124.81 195.201   9
   5   1 -26 1304.40 193.577   9
   5  -1 -25 422.802 139.870   9
   5   1 -25 529.954 144.404   9
   5   1 -24 388.062 134.432   9
   5  -1 -24 292.475 140.927   9
   5   1 -23 0.57222 93.7508   9
   5   1 -23-58.5728 125.524   8
   5   1 -22 5572.40 467.082   8
   5   1 -22 5343.03 449.595   9
   5   1 -21 463.160 175.172   8
   5   1 -21 628.541 176.165   9
   5   1 -20 128.106 126.265   8
   5   1 -20 152.238 104.189   9
   5  -1 -20 167.364 126.828   8
   5   1 -19 6061.35 484.859   8
   5  -1 -19 5810.58 483.490   8
  -5   1  19 6312.43 898.927   1
   5   1 -18 56908.1 1461.45   8
   5  -1 -18 56593.6 1466.89   8
  -5   1  18 56811.8 2535.54   1
  -5   1  17 2012.31 487.049   1
   5  -1 -17 2355.66 304.687   8
   5   1 -17 1977.27 272.694   8
  -5   1  17 1793.74 557.804   3
  -5   1  16 776.770 381.404   3
  -5   1  16 682.800 282.592   1
  -5   1  15 1726.45 599.641   3
  -5   1  15 1865.53 440.328   1
  -5   1  14 8641.90 1197.85   3
  -5  -1  14 9955.63 731.629   1
  -5   1  14 9985.07 914.243   1
  -5   1  13 5383.11 987.668   3
  -5  -1  13 6792.03 570.893   1
  -5   1  13 6624.33 703.357   1
  -5   1  12 366.502 346.995   3
  -5  -1  12 550.483 164.741   1
  -5   1  12 984.442 286.122   1
  -5   1  11 11654.2 863.468   1
  -5  -1  11 11575.3 632.675   1
  -5   1  10 9856.42 743.403   1
  -5  -1  10 10225.0 537.980   1
  -5  -1   9 68110.9 1239.76   1
  -5   1   9 63646.7 1807.88   1
  -5   1   8 19376.4 1482.65   3
  -5   1   8 21636.7 1003.96   1
  -5   1   7 29177.6 1629.62   3
  -5  -1   7 33964.7 624.388   1
  -5   1   7 30572.8 1152.80   1
  -5   1   6 66566.5 2140.38   3
  -5   1   6 67425.0 1640.41   1
  -5   1   5 9404.02 623.473   1
   5   1  -5 9903.02 350.877   2
  -5   1   4 38081.1 1179.39   1
   5   1  -4 38241.4 679.211   2
   5   1  -3 1639.30 156.186   2
  -5   1   3 1455.75 249.990   1
  -5   1   2 268144. 3312.78   1
   5   1  -2 272794. 2195.36   2
   5   1  -1 97171.5 1058.56   1
   5   1  -1 96791.4 1489.79   2
  -5   1   1 100646. 2171.52   1
   5   1   0 48461.9 1072.89   1
   5  -1   0 49487.7 1608.51   2
  -5   1   0 48670.0 1595.80   1
   5   1   0 46825.3 1135.52   2
   5   1   1 385.505 151.416   1
   5  -1   1 146.147 139.640   2
   5   1   1 104.529 96.1319   2
   5   1   1 26.3420 48.2987   4
  -5   1  -1 181.143 83.9935   4
   5   1   2 10652.9 705.899   1
   5   1   2 9290.35 380.861   4
   5   1   2 9502.91 588.474   2
   5  -1   2 10112.0 744.464   2
   5  -1   3 805.118 262.380   2
   5   1   3 1068.84 303.165   1
   5   1   3 1042.65 251.577   2
   5   1   3 861.914 124.660   4
   5   1   4 4237.85 569.856   1
   5  -1   4 4548.00 521.701   2
   5   1   4 3909.72 442.905   2
   5   1   4 4002.00 250.814   4
   5   1   5 41980.4 1828.51   1
   5   1   5 42745.1 1519.03   2
   5  -1   5 44019.1 1670.22   2
   5  -1   6 233.018 141.110   2
   5   1   6 307.131 175.865   2
   5   1   6 485.493 303.470   1
   5   1   7 12847.6 1135.87   1
   5   1   7 11766.4 899.081   2
   5  -1   7 12538.8 972.922   2
   5   1   8 39926.0 2090.54   1
   5  -1   8 42590.8 1848.87   2
   5   1   8 38482.2 1687.97   2
   5   1   9 10917.4 949.571   2
   5   1   9 10862.9 1146.78   1
   5  -1   9 12850.3 1072.06   2
   5   1  10 14386.4 1356.69   1
   5  -1  10 15297.2 1203.02   2
   5   1  11 19814.4 1635.50   1
   5  -1  11 23511.2 1530.98   2
  -5   1 -12 2875.41 339.705   9
   5   1  12 2092.65 576.310   1
   5  -1  12 2658.19 560.092   2
   5   1  13 4955.41 848.883   1
  -5  -1 -13 4065.00 345.332   9
  -5   1 -13 4973.77 451.470   9
   5  -1  13 3506.99 653.622   2
   5   1  14 17215.2 1596.17   1
  -5   1 -14 17793.1 858.661   9
  -5  -1 -14 17451.2 737.486   9
   5  -1  14 19661.5 1469.77   2
  -5  -1 -15 1621.33 242.303   9
  -5   1 -15 1311.78 244.385   9
   5   1  16 1943.96 289.083   7
  -5  -1 -16 1437.34 236.407   9
  -5   1 -16 1258.76 240.850   9
   5   1  17 362.889 141.128   7
  -5   1 -17 152.675 104.587   9
  -5  -1 -17 442.647 130.810   9
   5   1  18 5278.38 445.360   7
  -5   1 -18 4278.10 426.537   9
  -5  -1 -18 4750.37 391.057   9
   5   1  19 383.232 157.569   7
  -5   1 -19 363.222 146.829   9
  -5  -1 -19 251.477 104.109   9
  -5   1 -20 123.064 121.789   9
   5   1  20 113.544 107.619   7
  -5  -1 -20 129.109 92.6433   9
   5   1  21 157.968 104.690   7
  -5  -1 -21 93.6858 91.8646   9
  -5   1 -21 17.5646 88.5612   9
   5   1  22 151.712 88.3681   7
  -5   1 -22 93.0747 79.9637   9
  -5  -1 -22 86.7718 52.7861   9
  -5   1 -23-8.97842 53.8920   9
   5  -2 -26 965.824 147.894   9
   5  -2 -25 205.594 97.6266   9
   5   2 -24 815.163 126.406  10
   5  -2 -24 534.218 151.430   9
   5   2 -23 97.0538 61.4003  10
   5  -2 -23 118.700 108.172   9
   5   2 -22 1717.85 218.171  10
   5   2 -21 212.880 107.290   8
   5   2 -20 23.7662 95.6532   8
   5   2 -19 1091.45 222.688   8
   5   2 -18 112.261 116.330   8
  -5   2  17-162.735 202.908   1
   5   2 -17 185.559 116.205   8
  -5   2  16 559.534 135.853   5
  -5   2  16 484.443 300.319   1
   5   2 -16 369.128 141.213   8
  -5   2  15 25636.9 836.052   5
   5   2 -15 28654.5 967.729   8
  -5   2  15 26088.0 1704.68   1
  -5   2  14 6877.39 856.896   1
  -5   2  13 9258.49 973.708   1
  -5   2  12 1154.29 356.056   1
  -5   2  11 27782.6 1540.22   1
  -5   2  10 29788.9 1538.80   1
  -5   2   9 20870.5 1246.58   1
  -5   2   8 12881.0 953.595   1
  -5   2   7 677.958 240.940   1
  -5   2   6 49328.6 1739.07   1
  -5   2   5 2900.85 414.069   1
  -5   2   4-419.913 194.297   1
  -5   2   3 35606.3 1462.84   1
  -5   2   2 13322.9 929.920   1
  -5   2   1 11325.4 873.164   1
   5  -2   0 5577.52 637.138   2
  -5   2   0 4629.90 607.356   1
   5   2   0 5499.94 463.740   4
  -5   2   0 5091.50 475.409   4
   5   2   1 131031. 2203.36   4
   5  -2   1 127970. 3018.33   2
  -5   2  -1 122685. 2347.93   4
   5  -2   2 8390.49 786.640   2
  -5   2  -2 6867.06 558.585   4
   5   2   2 8038.88 548.507   4
   5   2   3 2222.26 385.786   1
   5  -2   3 3532.89 522.867   2
   5   2   3 3181.70 374.805   4
   5   2   4 258.879 151.575   1
   5  -2   4 319.471 227.153   2
   5   2   4 24.3137 68.9036   4
   5   2   5 112288. 3187.46   1
   5  -2   5 104666. 2805.91   2
   5   2   5 113674. 2134.25   4
   5  -2   6 40121.7 1772.14   2
   5   2   6 43740.0 2234.17   1
   5   2   7 16287.7 1508.66   1
   5  -2   7 16789.7 1193.03   2
   5  -2   8 12385.9 1050.30   2
   5   2   8 11097.5 1336.63   1
   5  -2   9 7044.69 805.344   2
   5   2   9 5603.05 965.406   1
   5   2  10 18616.5 832.419   7
   5   2  10 15420.6 1658.00   1
   5  -2  10 16424.1 1268.20   2
  -5   2 -10 17107.5 832.191   9
   5   2  11 284.075 133.809   7
  -5   2 -11-9.09096 72.9218   9
   5   2  11-90.3074 281.611   1
   5  -2  11-57.8728 154.493   2
   5   2  12 7425.87 528.011   7
  -5   2 -12 7266.67 566.685   9
   5   2  12 7677.88 1147.03   1
  -5   2 -13 408.617 174.516   9
   5   2  13 378.066 159.806   7
   5   2  14 219.444 117.395   7
  -5   2 -14 461.599 177.106   9
  -5   2 -15 1886.91 296.748   9
   5   2  15 1363.45 236.434   7
   5   2  16 4089.40 390.351   7
  -5   2 -16 4128.94 430.883   9
   5   2  17 11530.6 642.071   7
  -5   2 -17 12970.2 720.148   9
   5   2  18 64.6171 107.637   7
  -5   2 -18 125.999 92.5191   9
   5   2  19 2.50651 90.9360   7
  -5   2 -19 253.450 120.136   9
   5   2  20-23.7204 81.4200   7
  -5   2 -20-37.6297 67.5043   9
   5   2  21 5049.50 336.778   7
  -5   2 -21 4538.73 303.956   9
   5   3 -24 369.357 74.9602  10
   5   3 -23 211.248 70.7436  10
   5   3 -22 24.1924 73.5825  10
   5   3 -21 509.544 130.884  10
   5   3 -20 4243.52 346.781  10
   5   3 -19 1551.56 227.669  10
   5   3 -18 250.907 114.208  10
   5   3 -17 313.986 120.880  10
   5   3 -16 5815.86 465.679  10
  -5   3  16 6513.64 450.306   5
   5   3 -15 117.789 94.5455  10
  -5   3  15 98.4066 74.1803   5
   5   3 -14 2136.46 289.305  10
  -5   3  14 2441.59 279.641   5
  -5   3  14 2204.25 542.349   1
  -5   3  13 1811.81 493.938   1
   5   3 -13 1657.84 261.510  10
  -5   3  13 2092.98 253.013   5
  -5   3  12 667.948 324.426   1
  -5   3  12 665.036 153.146   5
  -5   3  11 984.648 340.319   1
  -5   3  11 1198.61 187.893   5
  -5   3  10 10047.1 1052.81   1
  -5   3  10 11123.3 543.826   5
  -5   3   9 292.682 216.991   1
   5   3  -9 492.614 159.307  10
  -5   3   9 486.777 136.095   5
  -5   3   8 2874.51 570.692   1
  -5   3   7 917.479 325.493   1
  -5   3   6 6077.51 766.422   1
  -5   3   5 2238.43 472.860   1
  -5   3   4 44166.2 2044.74   1
  -5   3   3 24733.8 1520.96   1
  -5   3   3 22962.8 1293.43   4
  -5   3   2 230.159 147.192   4
  -5   3   2 378.351 249.315   1
   5  -3  -1 2888.18 512.774   2
  -5   3   1 3548.98 618.797   1
  -5   3   1 3623.17 543.310   4
   5  -3   0 51862.0 2085.73   2
  -5   3   0 49826.3 1908.66   4
   5  -3   1 9367.97 888.006   2
   5   3   1 9090.94 764.754   4
  -5   3  -1 8277.82 790.628   4
   5   3   2 7885.70 714.612   4
   5   3   3 319.414 169.880   4
  -5   3  -4 16224.4 698.000  10
   5   3   4 16801.7 1074.09   4
  -5   3  -5 421.003 123.811  10
  -5   3  -6 41962.3 1126.90  10
   5   3   7 10485.2 635.866   7
  -5   3  -7 10634.3 577.562  10
  -5   3  -8 7210.00 473.094  10
   5   3   8 8096.79 575.688   7
   5   3   9 3127.49 378.204   7
  -5   3  -9 3230.14 322.304  10
   5   3  10 13626.3 750.339   7
  -5   3 -10 12640.8 629.302  10
  -5   3 -10 14068.0 791.518   9
  -5   3 -11 1352.22 235.024  10
  -5   3 -11 1250.67 254.253   9
   5   3  11 1093.44 255.900   7
   5   3  12 9070.51 597.402   7
  -5   3 -12 10336.4 550.719  10
  -5   3 -12 10072.9 654.217   9
   5   3  13 14.8853 86.9756   7
  -5   3 -13 54.2903 87.6568  10
  -5   3 -13 166.361 102.508   9
  -5   3 -14 330.401 134.499   9
   5   3  14 240.062 129.374   7
   5   3  15 118.112 94.9846   7
  -5   3 -15 223.382 109.342   9
   5   3  16 5408.00 395.885   7
  -5   3 -16 6127.65 436.041   9
  -5   3 -17 532.801 142.065   9
   5   3  17 522.349 134.658   7
   5   3  18 117.083 78.9766   7
   5   3  19 73.6845 64.5793   6
   5   3  20 1068.12 126.263   6
   5   4 -21-18.9311 47.0301  10
   5   4 -20-43.3066 79.9907  10
   5   4 -19 1360.08 187.403  10
   5   4 -18 525.653 146.197  10
   5   4 -17 1567.49 229.512  10
   5   4 -16 6579.56 489.768  10
   5   4 -15 2161.60 303.485  10
  -5   4  15 1952.51 245.860   5
  -5   4  14 386.902 136.854   5
   5   4 -14 143.600 141.886  10
  -5   4  13 380.494 126.058   5
   5   4 -13 425.485 156.236  10
   5   4 -12 8602.64 620.647  10
  -5   4  12 8268.55 495.288   5
   5   4 -11 867.572 207.501  10
  -5   4  11 1080.69 199.750   5
   5   4 -10 317.354 146.705  10
  -5   4  10 369.041 120.029   5
  -5   4   9 703.704 158.135   5
   5   4  -9 724.035 217.667  10
  -5   4   8 3565.86 328.344   5
   5   4  -8 3984.99 418.491  10
   5   4  -7 1456.99 271.777  10
  -5   4   7 1562.56 221.142   5
  -5   4   7 1647.57 315.408  10
   5   4  -6 962.255 188.125  10
  -5   4   6 1156.29 191.235   5
  -5   4   6 1126.63 270.243  10
   5   4  -5 5379.56 446.291  10
  -5   4   5 4545.05 363.689   5
  -5   4   5 5149.52 484.246  10
  -5   4   4 14766.2 783.819  10
  -5   4   4 13699.1 615.184   5
  -5   4   3 14061.6 621.220   5
  -5   4   3 13680.3 736.853  10
  -5   4   2 4052.29 397.231  10
  -5   4   2 4057.86 334.471   5
  -5   4   1 3922.55 396.470  10
  -5   4   1 3570.61 311.204   5
  -5   4   0 2627.89 324.423  10
  -5   4   0 2336.75 263.338   5
  -5   4  -1 11881.9 571.985   5
  -5   4  -1 11773.8 663.760  10
  -5   4  -2 111.275 116.207  10
  -5   4  -2 160.774 91.9418   5
  -5   4  -3 6020.78 476.669  10
  -5   4  -3 5552.93 403.506   5
  -5   4  -4 3977.90 397.510  10
   5   4   4 3995.99 416.285   6
  -5   4  -4 4172.44 348.787   5
  -5   4  -5 11487.3 658.289  10
   5   4   5 13435.1 767.254   6
   5   4   6 226.777 110.188   6
  -5   4  -6 506.931 150.652  10
  -5   4  -7 1891.36 262.712  10
   5   4   7 2507.75 350.567   6
  -5   4  -8 364.962 124.410  10
   5   4   8 344.443 145.845   6
  -5   4  -9 2588.88 301.100  10
   5   4   9 2607.06 331.445   6
   5   4  10 1140.91 217.738   6
  -5   4 -10 1233.11 221.282  10
  -5   4 -11 752.152 163.314  10
   5   4  11 887.341 187.705   6
  -5   4 -12 2687.23 265.566  10
   5   4  12 2578.63 278.939   6
  -5   4 -13 1102.43 165.580  10
   5   4  13 813.760 149.738   6
   5   4  14 583.063 125.267   6
  -5   4 -14 390.305 90.5372  10
   5   4  15 148.592 80.7252   6
   5   4  16 18.3420 51.2337   6
   5   5 -16 147.594 87.3219  10
   5   5 -15-154.878 125.179  10
   5   5 -14 82.7758 133.020  10
   5   5 -13 686.187 207.334  10
   5   5 -12-89.8537 149.706  10
   5   5 -11 526.928 190.953  10
  -5   5  11 714.557 134.362   5
   5   5 -10 82.7553 120.310  10
  -5   5  10 149.035 99.4285   5
  -5   5   9 197.598 91.5054   5
   5   5  -9 261.732 145.943  10
   5   5  -8 1330.53 235.690  10
  -5   5   8 879.856 159.518   5
   5   5  -7 7306.80 487.283  10
  -5   5   7 6108.20 382.329   5
  -5   5   6 4492.76 331.110   5
  -5   5   5 185.230 86.5918   5
  -5   5   4 2611.25 354.708  10
  -5   5   4 1767.94 203.531   5
  -5   5   3 6376.33 393.055   5
  -5   5   3 8115.10 593.440  10
  -5   5   2 10179.4 651.595  10
  -5   5   2 9629.74 486.319   5
  -5   5   1 1942.97 229.289   5
  -5   5   1 1716.85 284.255  10
  -5   5   0-62.9106 111.435  10
  -5   5   0-54.4491 82.0282   5
  -5   5  -1 108.834 69.2297   5
  -5   5  -1 175.989 115.176  10
  -5   5  -2 2350.70 299.513  10
  -5   5  -3 652.156 169.105  10
  -5   5  -4-169.311 123.562  10
  -5   5  -5 108.802 99.6305  10
  -5   5  -6-48.5100 110.131  10
  -5   5  -7-116.487 98.4241  10
  -5   5  -8 1368.80 187.034  10
  -5   5  -9 3332.01 271.087  10
  -5   5 -10 604.406 120.904  10
  -5   5 -11 10.9270 59.0188  10
   6   0 -28 842.661 149.160   9
   6   0 -27 0.41040 78.1994   9
   6   0 -26 425.764 128.407   9
   6   0 -25 91.3352 98.0270   9
   6   0 -24 1468.86 236.995   9
   6   0 -23-45.6555 111.928   8
   6   0 -22 2234.05 315.328   8
   6   0 -21-262.098 136.827   8
  -6   0  20 546.651 461.825   3
   6   0 -20 310.783 160.483   8
  -6   0  19 478.588 249.334   1
  -6   0  19 204.286 281.427   3
   6   0 -19 222.900 154.988   8
  -6   0  18 15989.8 1679.19   3
  -6   0  18 14999.0 1177.33   1
   6   0 -18 15183.0 783.990   8
  -6   0  17 158.062 144.757   1
   6   0 -17-22.6195 93.6405   8
  -6   0  16 17592.5 1869.31   3
  -6   0  16 15416.0 1084.95   1
  -6   0  15 136.071 318.993   3
  -6   0  15-185.577 131.694   1
  -6   0  14 68592.9 2051.69   1
  -6   0  13 174.423 133.958   1
  -6   0  12 197312. 3120.78   1
  -6   0  11-91.2433 90.7463   1
  -6   0  10 6536.27 516.887   1
  -6   0   9-5.52051 87.9514   1
  -6   0   8 44406.6 1204.32   1
  -6   0   7 4.25160 73.3202   1
  -6   0   6 189944. 2200.14   1
  -6   0   5 6.60161 87.5858   1
  -6   0   4 169.524 90.2351   1
  -6   0   3 220.821 108.036   1
  -6   0   2 36285.0 952.579   3
   6   0  -2 33068.1 1114.51   2
  -6   0   1 82.9541 34.9885   3
   6   0  -1 61.2681 112.211   2
   6   0   0 23550.7 956.720   2
   6   0   1 165.731 121.129   2
   6   0   2 215859. 3184.50   2
   6   0   3 103.551 142.427   2
   6   0   4 29288.8 1303.55   2
   6   0   5-175.703 166.548   2
   6   0   6 272.372 217.282   2
   6   0   7 70.1064 171.458   2
   6   0   8 45206.5 1951.55   2
   6   0   9-462.927 264.952   2
   6   0  10 6654.33 846.044   2
   6   0  11-204.578 209.846   2
   6   0  12 3522.70 693.009   1
  -6   0 -12 4503.29 401.086   9
   6   0  12 3488.92 642.621   2
  -6   0 -13 265.255 126.217   9
   6   0  13-569.013 295.423   2
   6   0  13-328.133 277.216   1
   6   0  14 12174.3 1337.39   1
   6   0  14 11953.0 617.420   7
  -6   0 -14 12204.9 695.808   9
   6   0  15-3.78501 76.8770   7
  -6   0 -15 120.593 97.1664   9
   6   0  16 89.9031 89.4312   7
  -6   0 -16 198.639 114.252   9
   6   0  17 15.6073 81.1957   7
  -6   0 -17-33.4320 118.587   9
   6   0  18 13327.1 645.523   7
  -6   0 -18 12780.2 716.115   9
   6   0  19 138.771 107.693   7
  -6   0 -19 46.9935 104.287   9
  -6   0 -20-21.7571 81.8789   9
   6   0  20-14.6951 68.3667   7
  -6   0 -21-37.2372 82.0529   9
  -6   0 -22 1565.62 184.619   9
   6  -1 -28 122.750 65.9206   9
   6   1 -27 396.839 98.9427   9
   6  -1 -27 36.2534 75.7389   9
   6   1 -26 195.631 94.7526   9
   6  -1 -26 397.415 124.229   9
   6  -1 -25 190.334 125.364   9
   6   1 -25 133.030 101.709   9
   6   1 -24 211.834 108.954   9
   6   1 -23 7564.07 523.908   9
   6   1 -23 7324.22 522.942   8
   6   1 -22 152.712 115.499   8
   6   1 -22 355.121 132.645   9
   6   1 -21 5035.70 449.239   8
   6   1 -21 4761.86 420.458   9
   6  -1 -21 5054.77 456.473   8
   6  -1 -20 682.398 190.228   8
   6   1 -20 553.459 181.672   8
   6  -1 -19 11876.2 687.460   8
   6   1 -19 11293.1 669.805   8
  -6   1  19 13413.2 1259.26   1
   6  -1 -18 7075.41 514.606   8
   6   1 -18 7079.03 523.013   8
  -6   1  18 6354.47 842.312   1
  -6   1  17 4116.15 838.923   3
   6  -1 -17 4100.50 391.039   8
   6   1 -17 3873.67 379.315   8
  -6   1  17 3102.16 578.179   1
  -6   1  16 967.930 476.664   3
  -6   1  16 1295.93 366.358   1
  -6   1  15 606.765 383.693   3
  -6   1  15 585.002 250.893   1
  -6   1  14 33423.4 2489.94   3
  -6   1  14 34462.2 1674.07   1
  -6   1  13 9370.64 1334.68   3
  -6   1  13 9764.25 852.280   1
  -6   1  12 20068.6 1873.60   3
  -6   1  12 20828.1 1196.87   1
  -6   1  11 6820.42 1084.39   3
  -6   1  11 7167.61 666.224   1
  -6   1  10 36832.8 2344.57   3
  -6   1  10 41051.9 1527.66   1
  -6   1   9 24384.3 1741.80   3
  -6   1   9 23740.6 1122.66   1
  -6   1   8 13460.7 1193.68   3
  -6   1   8 12090.1 769.756   1
  -6   1   7 220485. 4280.37   3
  -6   1   7 230924. 3260.76   1
   6   1  -6 11070.4 456.754   2
  -6   1   6 10995.0 731.328   1
  -6   1   5 182.804 120.799   1
   6   1  -5 246.273 90.0285   2
   6   1  -4 10067.1 461.262   2
  -6   1   4 10133.2 665.740   1
  -6   1   3 16969.0 874.427   1
   6   1  -3 16301.9 628.912   2
  -6   1   2 29913.4 1238.22   1
   6   1  -2 26424.7 891.629   2
   6   1  -1 8025.74 421.714   1
  -6   1   1 7724.16 662.438   1
   6   1  -1 7168.63 487.592   2
   6   1   0 13584.9 723.125   1
   6  -1   0 13604.9 895.659   2
   6   1   0 13069.4 705.057   2
  -6   1   0 12914.9 507.644   4
   6   1   1 27333.3 1083.15   2
  -6   1  -1 30552.8 771.319   4
   6  -1   1 29167.3 1314.77   2
   6   1   1 29513.3 1257.19   1
   6  -1   2 8175.82 732.450   2
   6   1   2 8123.76 648.583   2
   6   1   2 7033.54 715.793   1
   6   1   3 4681.12 629.835   1
   6   1   3 5947.82 565.510   2
   6  -1   3 5528.01 604.199   2
   6   1   4 12020.4 1043.36   1
   6   1   4 12262.2 856.957   2
   6  -1   4 12058.9 912.544   2
   6   1   5 2568.92 557.075   1
   6  -1   5 1559.24 356.964   2
   6   1   5 2096.92 389.640   2
   6   1   6 86848.6 3089.72   1
   6   1   6 92116.9 2590.07   2
   6   1   7 7657.18 964.724   1
   6  -1   7 8411.00 864.615   2
   6   1   7 9325.11 846.608   2
   6   1   8 8514.14 1051.35   1
   6  -1   8 10373.8 996.640   2
   6   1   8 10124.5 933.369   2
   6   1   9 40734.0 2299.01   1
   6  -1   9 44042.8 2110.71   2
   6   1   9 38307.1 1875.61   2
   6   1  10 8858.89 1112.75   1
   6  -1  10 7668.34 912.228   2
   6   1  10 7822.31 888.138   2
   6   1  11 8325.03 1081.53   1
  -6   1 -11 8804.63 585.483   9
   6  -1  11 7701.15 969.946   2
  -6   1 -12 3262.25 367.127   9
   6   1  12 2919.66 330.139   7
  -6  -1 -12 2711.89 286.923   9
   6   1  12 2499.05 597.568   1
   6  -1  12 2340.06 573.451   2
   6   1  13 22911.6 1770.04   1
   6   1  13 21482.1 898.985   7
  -6   1 -13 21309.8 938.379   9
  -6  -1 -13 21242.6 813.661   9
   6  -1  13 22721.8 1681.16   2
   6   1  14 3806.27 393.085   7
  -6   1 -14 3229.52 373.696   9
  -6  -1 -14 3724.74 356.880   9
   6   1  15 789.804 214.237   7
  -6  -1 -15 936.562 179.457   9
   6   1  16 397.521 147.543   7
  -6   1 -16 395.813 146.831   9
  -6  -1 -16 387.032 121.158   9
  -6   1 -17 2495.46 323.476   9
   6   1  17 2635.19 324.488   7
  -6  -1 -17 2478.60 282.662   9
   6   1  18 2023.98 280.852   7
  -6   1 -18 1579.16 264.951   9
  -6  -1 -18 2052.54 249.724   9
  -6   1 -19 1616.42 255.802   9
  -6  -1 -19 1671.68 217.281   9
   6   1  19 1473.86 233.665   7
   6   1  20 177.348 92.2296   7
  -6   1 -20 87.5948 86.4749   9
  -6  -1 -20 206.514 92.6651   9
   6   1  21 3.80832 85.5597   7
  -6  -1 -21 292.606 81.1007   9
  -6   1 -21 114.174 86.1871   9
  -6   1 -22 459.972 100.115   9
  -6   2  27 261.737 81.8533   7
   6  -2 -26 998.850 157.421   9
   6   2 -25 66.8679 50.5567  10
   6  -2 -25 211.382 99.9575   9
   6   2 -24 180.934 83.9782  10
   6  -2 -24 183.527 116.627   9
   6   2 -23 35.2634 73.1336  10
   6   2 -22 1352.08 221.778   8
   6   2 -21 568.052 166.420   8
   6   2 -20 14816.6 720.994   8
   6   2 -19 130.466 103.025   8
   6   2 -18 59.7524 82.2621   8
   6   2 -17-61.0567 95.5415   8
  -6   2  17 131.147 219.434   1
   6   2 -16 25795.1 950.915   8
  -6   2  16 26454.9 859.959   5
  -6   2  16 26544.2 1767.31   1
  -6   2  15 8596.24 987.059   1
   6   2 -15 10391.7 592.722   8
  -6   2  14 5991.36 802.536   1
  -6   2  13 13130.4 1127.55   1
  -6   2  12 11827.4 1044.94   1
  -6   2  11 31596.1 1638.46   1
  -6   2  10 23972.8 1386.08   1
  -6   2   9 24087.2 1340.26   1
  -6   2   8 1704.73 371.758   1
  -6   2   7 5282.97 591.789   1
  -6   2   6 4868.95 575.459   1
  -6   2   5 3824.60 518.322   1
  -6   2   4 97252.8 2514.39   1
  -6   2   3 21950.2 1213.45   1
  -6   2   2 15671.4 1072.19   1
  -6   2   1 46707.4 1865.51   1
  -6   2   1 46993.8 1452.78   4
   6  -2   0 129339. 3212.28   2
  -6   2   0 121745. 2332.34   4
   6  -2   1 94785.8 2747.37   2
   6   2   1 92819.0 1840.67   4
  -6   2  -1 93827.3 2056.69   4
   6  -2   2 23904.3 1377.89   2
  -6   2  -2 26024.5 1089.16   4
   6   2   2 25156.6 949.275   4
   6  -2   3 222.281 231.864   2
   6   2   3 367.013 133.829   4
   6  -2   4 42295.9 1872.70   2
   6  -2   5 36899.0 1789.03   2
   6  -2   6 1930.01 417.676   2
   6  -2   7 6418.63 782.583   2
   6  -2   8 7827.90 890.995   2
   6   2   9 13373.5 731.257   7
  -6   2  -9 11850.0 703.481   9
   6  -2   9 11827.4 1121.78   2
   6   2  10 4085.45 413.927   7
   6  -2  10 3388.32 630.670   2
  -6   2 -10 4390.80 445.398   9
   6   2  11 1452.79 256.852   7
  -6   2 -11 1599.84 274.075   9
   6  -2  11 1534.56 374.299   2
  -6   2 -12 3406.58 396.069   9
   6   2  12 3629.17 398.149   7
   6   2  13 87.7191 85.7403   7
  -6   2 -13 207.189 133.658   9
   6   2  14 72.6940 102.526   7
  -6   2 -14 152.979 122.025   9
   6   2  15 91.4420 124.680   7
  -6   2 -15 100.670 133.570   9
   6   2  16 8197.50 544.416   7
  -6   2 -16 9000.08 612.000   9
   6   2  17 327.909 145.739   7
  -6   2 -17 180.075 118.996   9
   6   2  18 2182.46 271.793   7
  -6   2 -18 2159.71 280.631   9
   6   2  19 632.734 155.300   7
  -6   2 -19 789.429 165.699   9
   6   2  20 820.336 156.501   7
  -6   2 -20 809.561 147.796   9
  -6   2 -21 1123.97 132.709   9
   6   2  21 1141.09 138.562   6
   6   3 -24 113.411 52.3165  10
   6   3 -23 101.891 62.0112  10
   6   3 -22 203.154 80.7377  10
   6   3 -21 2423.30 260.366  10
   6   3 -20-7.16914 75.0657  10
   6   3 -19 76.9914 79.2159  10
   6   3 -18-58.8883 95.8114  10
   6   3 -17 1131.39 214.433  10
  -6   3  17 1354.18 205.130   5
   6   3 -16 580.376 168.621  10
  -6   3  16 763.255 171.330   5
  -6   3  15 3500.15 332.696   5
  -6   3  14 142.215 120.720   5
  -6   3  13 541.789 141.923   5
  -6   3  13 682.234 324.854   1
  -6   3  12 470.444 269.633   1
  -6   3  12 43.8382 74.8324   5
  -6   3  11 723.054 308.132   1
  -6   3  11 1141.85 188.993   5
  -6   3  10 4111.32 830.273   1
  -6   3  10 5642.20 427.965   5
  -6   3   9 55934.4 1210.50   5
  -6   3   9 55541.1 2461.49   1
  -6   3   8 19429.5 714.014   5
  -6   3   8 19725.1 1456.66   1
  -6   3   7-184.967 217.174   1
  -6   3   6 16403.9 1259.60   1
  -6   3   5 72270.9 2714.40   1
  -6   3   4-519.146 269.439   1
  -6   3   3 127.986 181.932   4
  -6   3   3 327.802 225.927   1
   6  -3  -2 540.518 246.662   2
  -6   3   2 209.814 199.434   1
  -6   3   2 614.757 272.414   4
   6  -3  -1 16339.8 1212.52   2
  -6   3   1 17891.8 1136.84   4
   6  -3   0-61.3758 115.927   2
  -6   3   0 152.560 162.668   4
   6  -3   1 6557.08 737.392   2
  -6   3  -1 8391.31 796.953   4
  -6   3  -2 99.1158 104.098  10
   6  -3   2 500.935 236.664   2
   6   3   3 385.257 99.9619   6
  -6   3  -3 396.240 126.403  10
  -6   3  -4 3470.07 331.540  10
   6   3   4 2997.17 334.090   6
   6   3   5 9924.05 596.885   7
  -6   3  -5 8815.83 523.308  10
   6   3   6 2517.78 360.358   7
  -6   3  -6 4386.79 417.156  10
   6   3   7 15666.4 783.393   7
  -6   3  -7 14488.1 671.935  10
  -6   3  -7 16059.6 842.733   9
   6   3   8 16920.0 827.557   7
  -6   3  -8 16605.7 718.229  10
  -6   3  -8 18042.8 880.530   9
  -6   3  -9 1418.14 217.667  10
   6   3   9 1195.64 220.836   7
  -6   3  -9 1797.36 293.631   9
  -6   3 -10 3817.05 442.543   9
  -6   3 -10 5144.76 413.792  10
   6   3  11 17486.0 837.198   7
  -6   3 -11 19806.3 769.673  10
  -6   3 -11 18525.1 867.063   9
  -6   3 -12 2009.03 293.249   9
   6   3  12 2514.96 318.627   7
   6   3  13 313.837 133.060   7
  -6   3 -13 428.550 154.878   9
   6   3  14 881.568 187.067   7
  -6   3 -14 964.751 194.736   9
   6   3  15 5347.18 395.292   7
  -6   3 -15 6148.10 438.233   9
  -6   3 -16 1754.60 220.418   9
   6   3  16 1710.40 224.884   7
   6   3  17 59.2494 69.5534   6
   6   3  18-1.76081 67.3096   6
   6   3  19 475.444 89.0766   6
   6   4 -21 232.947 81.3486  10
   6   4 -20 1076.58 160.209  10
   6   4 -19 22.0553 77.4546  10
   6   4 -18 432.533 134.389  10
   6   4 -17 310.842 145.218  10
   6   4 -16 2969.31 360.341  10
  -6   4  16 3098.41 285.011   5
  -6   4  15 234.988 112.421   5
   6   4 -15 309.377 154.305  10
   6   4 -14 338.684 170.506  10
  -6   4  14 210.955 111.477   5
   6   4 -13 240.060 153.888  10
  -6   4  13 535.201 138.105   5
   6   4 -12 2260.79 358.084  10
  -6   4  12 2123.01 255.778   5
   6   4 -11 860.904 220.385  10
  -6   4  11 1063.36 187.920   5
   6   4 -10 2834.88 382.733  10
  -6   4  10 2941.49 298.264   5
   6   4  -9 3242.62 387.146  10
  -6   4   9 2952.04 303.152   5
  -6   4   8 1990.71 254.537   5
   6   4  -8 1669.83 277.855  10
  -6   4   7 3120.07 411.216  10
   6   4  -7 2898.66 353.000  10
  -6   4   7 2700.62 289.440   5
   6   4  -6 205.810 113.472  10
  -6   4   6 207.469 113.287   5
  -6   4   6 11.0269 120.200  10
  -6   4   5 2919.41 373.924  10
  -6   4   5 2804.75 292.012   5
  -6   4   4 6986.87 540.791  10
  -6   4   4 6815.11 445.849   5
  -6   4   3 128.005 69.1930   5
  -6   4   3 125.276 121.023  10
  -6   4   2 327.582 98.1469   5
  -6   4   2 435.725 158.480  10
  -6   4   1 4117.04 403.114  10
  -6   4   1 3795.41 336.030   5
  -6   4   0 9659.62 604.876  10
  -6   4   0 8991.58 521.841   5
   6   4   1 803.428 179.678   6
  -6   4  -1 723.508 159.656   5
  -6   4  -1 992.938 211.332  10
  -6   4  -2 822.244 188.910  10
   6   4   2 1002.79 223.133   6
  -6   4  -2 646.447 150.817   5
  -6   4  -3 3587.38 380.684  10
   6   4   3 3701.48 395.348   6
  -6   4  -3 3764.11 360.121   5
   6   4   4 12392.1 721.004   6
  -6   4  -4 12125.3 654.758   5
  -6   4  -4 11421.0 660.130  10
   6   4   5 225.733 131.786   6
  -6   4  -5 196.042 120.223  10
  -6   4  -5 103.604 79.9186   5
  -6   4  -6 3996.54 390.041  10
   6   4   6 3968.05 405.837   6
  -6   4  -7 11935.6 643.279  10
   6   4   7 12439.7 698.984   6
  -6   4  -8 153.423 119.532  10
   6   4   8 25.5260 104.667   6
  -6   4  -9 92.1511 106.871  10
   6   4   9 400.777 155.794   6
  -6   4 -10 2050.41 248.187  10
   6   4  10 1979.76 254.561   6
  -6   4 -11 667.090 137.108  10
   6   4  11 910.836 178.678   6
   6   4  12 312.665 116.836   6
  -6   4 -12 174.246 102.489  10
   6   4  13 709.875 133.096   6
  -6   4 -13 845.222 136.299  10
   6   4  14 52.9428 58.3228   6
   6   4  15 154.884 66.4502   6
   6   5 -16 115.154 95.7458  10
   6   5 -15-97.9059 108.515  10
   6   5 -14 1517.55 255.955  10
   6   5 -13 339.333 162.413  10
   6   5 -12 1910.55 298.719  10
  -6   5  12 1460.58 187.141   5
   6   5 -11 1973.84 282.490  10
  -6   5  11 1769.05 207.424   5
   6   5 -10 181.302 126.263  10
  -6   5  10 155.458 87.8594   5
   6   5  -9 2682.85 298.045  10
  -6   5   9 2530.20 251.390   5
  -6   5   8 1749.61 216.442   5
  -6   5   7 4022.54 322.677   5
  -6   5   6 687.831 144.900   5
  -6   5   5 37.3635 74.7158   5
  -6   5   4 141.085 139.280  10
  -6   5   4 41.5387 96.1901   5
  -6   5   3 1809.13 232.426   5
  -6   5   3 2256.20 327.464  10
  -6   5   2 581.344 187.110  10
  -6   5   2 420.652 123.096   5
  -6   5   1 1435.87 255.765  10
  -6   5   1 1332.03 194.798   5
  -6   5   0 87.7744 120.998  10
  -6   5   0-30.8025 106.195   5
  -6   5  -1 1011.08 211.793  10
  -6   5  -1 1045.45 174.860   5
  -6   5  -2 1193.89 226.701  10
  -6   5  -3 168.641 118.441  10
  -6   5  -4 9127.73 530.646  10
  -6   5  -5 265.300 131.324  10
  -6   5  -6 509.272 144.143  10
  -6   5  -7 2456.81 251.239  10
  -6   5  -8 3143.58 267.338  10
  -6   5  -9 1257.98 161.095  10
  -6   5 -10 175.326 75.3882  10
   7   0 -28-41.9935 72.3645   9
   7   0 -27 137.469 83.5705   9
   7   0 -26-63.3013 82.9707   9
   7   0 -25 78.7183 94.5540   9
   7   0 -24-53.4389 129.289   8
   7   0 -23 4717.86 452.843   8
   7   0 -22 88.2773 123.244   8
   7   0 -21 449.004 170.309   8
  -7   0  20 238.281 292.269   3
   7   0 -20 77.0671 110.887   8
  -7   0  19 28405.0 2293.26   3
   7   0 -19 24213.5 1029.02   8
  -7   0  18 24.8200 224.118   3
  -7   0  18 325.003 189.419   1
   7   0 -18 61.2287 119.814   8
  -7   0  17 4109.50 597.739   1
  -7   0  17 5202.80 1055.42   3
   7   0 -17 4293.06 417.590   8
  -7   0  16 481.933 426.296   3
  -7   0  16 57.2176 107.048   1
  -7   0  15 123.045 279.866   3
  -7   0  15 155.223 128.044   1
  -7   0  14 344.916 166.769   1
  -7   0  13 27406.7 1218.30   1
  -7   0  12 35.6298 103.394   1
  -7   0  11 71448.8 1807.06   1
  -7   0  10 72.1526 112.266   1
  -7   0   9 85.5496 88.6851   1
  -7   0   8 39.1696 68.2443   1
  -7   0   7 70433.2 1436.07   1
  -7   0   6 86.6861 89.3519   1
  -7   0   5 71495.8 1486.86   1
  -7   0   4-18.5779 81.3242   1
  -7   0   3 388291. 3669.21   3
   7   0  -3 392644. 4246.31   2
  -7   0   2 37.7268 44.9984   3
   7   0  -2 131.326 105.804   2
   7   0  -1 31544.3 1169.16   2
   7   0   0 178.037 123.835   2
   7   0   1 154177. 2745.86   2
   7   0   2 53.8339 113.905   2
   7   0   3 49026.2 1706.96   2
   7   0   4 24.5724 141.562   2
   7   0   5 4964.85 614.262   2
   7   0   6-220.994 187.714   2
   7   0   7 527.688 251.727   2
   7   0   8-178.012 186.022   2
   7   0   9 1052.31 354.168   2
   7   0  10 172.616 211.419   2
   7   0  11 1295.48 202.912   7
  -7   0 -11 1113.60 198.378   9
   7   0  11 1648.39 442.732   2
   7   0  12-74.8392 87.7131   7
   7   0  12 135.030 235.827   1
  -7   0 -12 260.071 119.874   9
   7   0  12 299.436 260.614   2
   7   0  13 30477.7 2057.83   1
   7   0  13 31105.9 992.344   7
   7   0  13 31315.5 1930.79   2
  -7   0 -13 31115.4 1094.89   9
   7   0  14-40.3949 81.2283   7
  -7   0 -14 33.7655 93.5651   9
   7   0  15 284.960 123.868   7
  -7   0 -15 311.958 149.707   9
   7   0  16-14.0316 63.9835   7
  -7   0 -16-56.4409 131.913   9
   7   0  17 5021.74 398.864   7
  -7   0 -17 4824.64 440.734   9
   7   0  18 60.3148 88.5544   7
  -7   0 -18 49.9989 112.180   9
  -7   0 -19 754.015 178.668   9
   7   0  19 563.620 129.003   7
  -7   0 -20 63.2754 85.8706   9
  -7   0 -21 1174.76 164.298   9
   7  -1 -28 145.361 69.4662   9
   7   1 -27 110.052 74.1343   9
   7  -1 -27 92.2391 80.4542   9
   7   1 -26 174.564 98.9063   9
   7  -1 -26 148.190 95.0973   9
   7   1 -25 53.1521 80.5033   9
   7   1 -24 2335.41 283.730   9
   7   1 -24 2356.19 301.512   8
   7   1 -23 177.934 119.688   9
   7   1 -23-138.350 103.017   8
   7   1 -22 406.485 134.534   9
   7  -1 -22 367.729 141.493   8
   7   1 -22 359.213 146.221   8
   7  -1 -21 611.452 156.243   8
   7   1 -21 720.720 190.705   8
   7  -1 -20 191.164 130.717   8
   7   1 -20 71.9485 125.890   8
  -7   1  19 4884.24 745.311   1
   7  -1 -19 4009.71 409.573   8
   7   1 -19 3923.12 410.791   8
  -7   1  18 10021.5 1359.43   3
  -7   1  18 9670.89 1023.02   1
   7  -1 -18 9450.12 604.726   8
   7   1 -18 9572.45 616.386   8
  -7   1  17 4153.91 864.935   3
  -7   1  17 4621.39 673.267   1
   7   1 -17 4645.63 423.632   8
   7  -1 -17 4220.32 408.649   8
  -7   1  16 7488.51 1163.58   3
  -7   1  16 7477.16 838.788   1
  -7   1  15 3378.63 789.054   3
  -7   1  15 3417.12 537.755   1
  -7   1  14 1485.24 599.718   3
  -7   1  14 1426.11 362.281   1
  -7   1  13 20723.7 1867.41   3
  -7   1  13 19228.5 1193.52   1
  -7   1  12 99249.2 3950.84   3
  -7   1  12 89352.7 2472.84   1
  -7   1  11 16700.4 1573.08   3
  -7   1  11 15692.5 1007.74   1
  -7   1  10 14841.8 1368.81   3
  -7   1  10 13625.4 908.821   1
  -7   1   9 1342.80 428.537   3
  -7   1   9 915.029 231.426   1
  -7   1   8 57617.3 2283.36   3
  -7   1   8 55080.7 1707.59   1
   7   1  -7 9087.14 476.915   2
  -7   1   7 9574.45 702.344   1
  -7   1   6 19139.8 955.608   1
   7   1  -6 20402.6 699.696   2
   7   1  -5 178.157 100.872   2
  -7   1   5 315.047 148.966   1
  -7   1   4 165952. 2874.01   1
   7   1  -4 169060. 2235.61   2
  -7   1   3 15855.5 947.894   1
   7   1  -3 14732.4 709.794   2
  -7   1   2 2412.22 384.403   1
   7   1  -2 2115.38 309.770   2
   7  -1  -1 18684.0 1096.52   2
   7   1  -1 17403.9 865.988   2
   7   1  -1 20905.5 907.957   1
   7  -1   0 23286.0 1235.07   2
  -7   1   0 24956.7 679.609   4
   7  -1   1 33067.7 1467.87   2
   7   1   1 30354.2 1283.17   2
   7  -1   2 17069.3 1059.65   2
   7   1   2 15910.5 988.795   2
   7   1   3 34540.9 1498.84   2
   7  -1   3 34967.9 1559.69   2
   7   1   3 34487.5 1858.28   1
   7   1   4 60163.9 2536.76   1
   7   1   4 61607.6 2090.44   2
   7  -1   4 63640.3 2186.63   2
   7   1   5 14083.8 1295.65   1
   7  -1   5 16191.3 1167.99   2
   7   1   5 16503.7 1156.28   2
   7   1   6 30536.1 1914.48   1
   7   1   6 28331.2 1544.01   2
   7  -1   6 28985.7 1600.55   2
   7   1   7 12142.2 1241.78   1
   7   1   7 11965.2 1035.90   2
   7  -1   7 13011.0 1130.06   2
   7   1   8 40272.6 2282.98   1
   7  -1   8 43070.1 2118.00   2
   7   1   8 38163.3 1902.97   2
   7  -1   9 5771.51 833.837   2
   7   1   9 4403.58 797.820   1
   7   1   9 4578.27 701.099   2
   7   1  10 9662.81 1163.30   1
   7   1  10 11177.5 620.581   7
  -7   1 -10 11058.3 656.757   9
   7  -1  10 10168.1 1104.09   2
   7   1  10 9111.84 982.785   2
  -7   1 -11 266.235 139.177   9
   7   1  11 127.626 100.781   7
   7   1  11-2.23577 198.818   1
   7   1  12 16870.5 1515.01   1
   7   1  12 17325.4 818.223   7
  -7   1 -12 16581.2 837.519   9
  -7  -1 -12 17123.7 734.140   9
   7  -1  12 19376.7 1576.81   2
   7   1  13 992.682 230.255   7
  -7   1 -13 793.858 196.913   9
  -7  -1 -13 834.192 172.775   9
   7   1  14 596.325 190.812   7
  -7   1 -14 436.835 143.425   9
  -7  -1 -14 779.568 162.580   9
   7   1  15 143.001 104.607   7
  -7  -1 -15 254.922 104.132   9
  -7   1 -15 119.601 125.306   9
   7   1  16-52.2365 101.876   7
  -7   1 -16 211.684 123.151   9
  -7  -1 -16 33.8772 69.5027   9
   7   1  17 3515.11 367.010   7
  -7   1 -17 3326.69 364.686   9
  -7  -1 -17 3353.31 314.675   9
  -7   1 -18 103.489 124.218   9
  -7  -1 -18-5.47374 60.2049   9
   7   1  18-66.9570 115.319   7
  -7  -1 -19 426.319 98.7186   9
  -7   1 -19 407.415 145.162   9
   7   1  19 529.599 143.660   7
  -7   1 -20 51.2573 91.7311   9
   7   1  20 336.093 105.094   7
  -7   1 -21 749.148 128.475   9
   7   1  21 487.669 85.5870   6
   7  -2 -26 217.046 93.4511   9
   7   2 -25 1082.64 139.809  10
   7  -2 -25 1180.31 190.502   9
   7   2 -24 131.880 79.3624  10
   7   2 -23-42.9022 100.147   8
   7   2 -23 108.057 73.9983  10
   7   2 -22-45.7532 111.849   8
   7   2 -21 6232.52 476.455   8
   7   2 -20 734.275 191.970   8
   7   2 -19 2884.64 338.506   8
   7   2 -18 4112.17 398.174   8
  -7   2  17 1389.94 446.798   1
   7   2 -17 1429.92 239.394   8
   7   2 -16 25931.4 971.644   8
  -7   2  16 26609.8 1762.98   1
  -7   2  15 23037.3 1602.17   1
   7   2 -15 25195.1 938.159   8
  -7   2  14 6300.54 829.211   1
  -7   2  13 10489.7 1017.21   1
  -7   2  12 4744.58 675.535   1
  -7   2  11 2714.78 507.936   1
  -7   2  10 755.955 270.230   1
  -7   2   9 17291.1 1145.75   1
  -7   2   8 191.133 171.579   1
  -7   2   7 43.9873 105.642   1
  -7   2   6 1154.64 285.643   1
  -7   2   5 37795.2 1626.06   1
  -7   2   4 31901.2 1501.75   1
  -7   2   3 39129.8 1723.30   1
  -7   2   2 1542.94 373.444   1
   7  -2  -1 42586.9 1945.18   2
  -7   2   1 43066.2 1380.28   4
   7  -2   0 79267.1 2649.35   2
  -7   2   0 81197.8 1886.39   4
   7  -2   1 129319. 3350.58   2
  -7   2  -1 153054. 2579.62   4
   7  -2   2 95547.9 2858.79   2
   7  -2   3 41396.9 1914.53   2
   7  -2   4 28055.6 1598.00   2
   7  -2   5 20821.0 1417.48   2
   7  -2   6 5632.41 746.778   2
   7   2   7 469.892 165.691   7
  -7   2  -7 489.050 171.110   9
   7   2   8 4520.32 439.426   7
  -7   2  -8 3742.85 398.865   9
   7  -2   8 3482.40 617.979   2
   7   2   9 2137.18 323.419   7
  -7   2  -9 2148.63 322.952   9
   7  -2   9 2184.02 528.134   2
   7   2  10 878.864 211.292   7
  -7   2 -10 785.097 214.546   9
   7  -2  10 383.386 278.522   2
   7   2  11 9697.64 648.130   7
  -7   2 -11 10300.4 688.002   9
   7   2  12 785.236 201.677   7
  -7   2 -12 936.204 230.739   9
   7   2  13 2596.11 331.054   7
  -7   2 -13 2598.39 350.538   9
   7   2  14-12.5547 113.987   7
  -7   2 -14 149.893 108.613   9
   7   2  15 1856.70 268.335   7
  -7   2 -15 2311.23 327.339   9
   7   2  16 2369.32 300.402   7
  -7   2 -16 2449.70 312.429   9
   7   2  17 704.947 175.694   7
  -7   2 -17 731.101 175.740   9
   7   2  18 2932.03 290.354   7
  -7   2 -18 2924.85 291.039   9
   7   2  19 234.782 106.597   7
  -7   2 -19 268.160 93.6489   9
  -7   2 -20 1425.54 159.313   9
   7   2  20 1539.61 160.058   6
   7   2  20 1631.19 150.425   8
   7   3 -24-15.3303 58.1884  10
   7   3 -23 286.445 84.5576  10
   7   3 -22 640.657 137.425  10
   7   3 -21 53.2399 69.2389  10
   7   3 -20 795.642 171.130  10
   7   3 -19 96.9455 112.812  10
   7   3 -18 125.788 113.166  10
   7   3 -17 111.351 141.607  10
  -7   3  17 120.697 111.444   5
  -7   3  16 70.3080 92.5242   5
  -7   3  15 1835.66 251.748   5
  -7   3  14 28096.6 909.740   5
  -7   3  13 5079.17 390.161   5
  -7   3  13 5895.10 848.100   1
  -7   3  12-63.9153 162.429   1
  -7   3  12-82.7003 94.7013   5
  -7   3  11 2353.14 268.980   5
  -7   3  11 2377.97 531.901   1
  -7   3  10 81654.2 1490.61   5
  -7   3  10 86814.2 3160.78   1
  -7   3   9 3190.93 299.746   5
  -7   3   9 3042.59 600.931   1
  -7   3   8 2600.49 545.755   1
  -7   3   8 2339.01 254.314   5
  -7   3   8 2448.15 326.188  10
  -7   3   7 1023.11 189.189   5
  -7   3   7 920.149 244.664  10
  -7   3   6 30523.8 1795.80   1
  -7   3   6 34173.5 956.208   5
  -7   3   5 3459.33 605.162   1
  -7   3   4-144.696 158.654   4
  -7   3   4-562.512 262.920   1
  -7   3   3 566.996 218.906   4
   7  -3  -3 263.946 196.368   2
  -7   3   3 397.229 244.693   1
   7  -3  -2 35422.4 1841.48   2
  -7   3   2 40336.4 1694.07   4
  -7   3   1 2552.58 289.915  10
   7  -3  -1 1963.95 445.417   2
  -7   3   1 3124.81 484.892   4
  -7   3   0 3521.99 332.827  10
   7  -3   0 3324.38 558.154   2
  -7   3   0 3980.32 544.745   4
  -7   3  -1 689.994 208.295  10
   7   3   1 460.046 153.326   6
   7  -3   1 927.728 316.884   2
  -7   3  -2 4374.16 376.482  10
   7   3   2 4603.19 401.715   6
   7  -3   2 3765.85 592.592   2
  -7   3  -3 17712.0 749.637  10
   7   3   3 17129.6 774.366   6
   7  -3   3 17915.1 1308.45   2
  -7   3  -4 2512.65 285.747  10
   7   3   4 2484.39 292.833   6
   7   3   5 4080.89 410.771   6
  -7   3  -5 6551.58 475.073  10
  -7   3  -6 30773.8 978.380  10
  -7   3  -6 34225.8 1207.83   9
   7   3   7 2819.90 340.893   7
  -7   3  -7 2610.61 290.791  10
  -7   3  -7 2933.80 361.737   9
   7   3   8 2.64772 90.3676   7
  -7   3  -8 103.805 87.1346  10
  -7   3  -8 12.3053 103.256   9
   7   3   9 274.405 124.679   7
  -7   3  -9 347.995 145.591  10
  -7   3  -9 372.906 161.149   9
   7   3  10 14361.3 756.778   7
  -7   3 -10 16596.4 698.148  10
  -7   3 -10 15723.2 789.983   9
   7   3  11-84.0056 101.793   7
  -7   3 -11 57.3615 83.3946   9
   7   3  12 26.6660 99.3287   7
  -7   3 -12 401.480 140.368   9
   7   3  13 97.1474 86.2640   7
  -7   3 -13 270.671 114.334   9
  -7   3 -14 8017.94 497.515   9
   7   3  15 309.318 115.817   6
   7   3  16 681.544 132.353   6
   7   3  17 98.6979 66.8547   6
   7   3  18 632.455 106.381   6
   7   4 -21 1779.07 175.360  10
   7   4 -20 86.4226 80.5807  10
   7   4 -19 1131.82 187.306  10
   7   4 -18 1363.13 233.484  10
   7   4 -17 1271.75 244.762  10
  -7   4  16 1065.91 176.415   5
   7   4 -16 868.188 227.639  10
   7   4 -15 875.063 241.823  10
  -7   4  15 1163.17 187.266   5
   7   4 -14 2767.92 395.961  10
  -7   4  14 3562.62 321.248   5
   7   4 -13 69.0082 140.469  10
  -7   4  13 145.142 78.9503   5
  -7   4  12 900.398 175.418   5
   7   4 -12 1049.67 267.022  10
  -7   4  11 1801.93 239.251   5
   7   4 -11 1387.01 286.731  10
  -7   4  10 48.9759 101.209   5
   7   4 -10-42.7235 131.167  10
   7   4  -9 402.163 173.410  10
  -7   4   9 312.843 130.731   5
  -7   4   8 56.0178 75.8348   5
   7   4  -8-14.3764 120.806  10
  -7   4   7 42.5257 172.666  10
  -7   4   7-10.9612 78.7002   5
  -7   4   6 868.742 216.553  10
  -7   4   6 1094.19 192.275   5
  -7   4   5 4406.00 369.867   5
  -7   4   5 4611.61 450.579  10
  -7   4   4 729.093 205.473  10
  -7   4   4 732.172 162.299   5
  -7   4   3 3049.11 363.930  10
  -7   4   3 2638.97 286.809   5
  -7   4   2 7151.16 538.941  10
  -7   4   2 6364.76 452.257   5
  -7   4   1 13180.3 717.695  10
  -7   4   1 12232.6 637.515   5
  -7   4   0-12.6366 113.910  10
  -7   4   0 139.276 81.2338   5
   7   4   1 14822.3 766.102   6
  -7   4  -1 13684.9 709.107   5
  -7   4  -1 13909.8 738.462  10
   7   4   2 21078.6 911.001   6
  -7   4  -2 18744.8 856.909   5
  -7   4  -2 19951.5 879.098  10
  -7   4  -3 1656.71 276.170  10
   7   4   3 1352.93 259.014   6
  -7   4  -3 1031.99 208.628   5
  -7   4  -4 353.628 157.160  10
  -7   4  -4 461.435 161.979   5
   7   4   4 357.635 160.237   6
   7   4   5 4628.03 422.400   6
  -7   4  -5 5070.98 480.987   5
  -7   4  -5 4634.07 411.007  10
   7   4   6 2138.89 299.248   6
  -7   4  -6 1747.53 255.719  10
  -7   4  -6 2016.81 307.651   5
  -7   4  -7 400.517 140.217  10
   7   4   7 517.908 156.542   6
   7   4   8 1828.05 249.554   6
  -7   4  -8 1610.23 236.434  10
  -7   4  -9 398.159 132.671  10
   7   4   9 417.176 132.340   6
   7   4  10 89.3181 86.5542   6
  -7   4 -10-88.5387 109.684  10
  -7   4 -11 142.158 75.8175  10
   7   4  11 166.963 88.4738   6
  -7   4 -12 1273.58 161.116  10
   7   4  12 1256.67 172.788   6
   7   4  13 156.764 68.3408   6
   7   4  14 247.509 68.5798   6
   7   5 -15 857.267 150.880  10
   7   5 -14 456.323 142.661  10
   7   5 -13 2220.24 261.389  10
   7   5 -12 1588.41 222.408  10
  -7   5  12 1598.16 192.568   5
  -7   5  11 71.7195 86.4001   5
   7   5 -11 97.8523 75.3848  10
  -7   5  10 639.343 139.409   5
  -7   5   9 1399.44 195.061   5
  -7   5   8 2422.17 253.196   5
  -7   5   7 354.495 117.448   5
  -7   5   6 2028.47 243.621   5
  -7   5   5 352.120 117.301   5
  -7   5   4 3141.33 302.946   5
  -7   5   3 1640.46 227.222   5
  -7   5   3 2469.46 327.677  10
  -7   5   2 429.663 134.258   5
  -7   5   2 482.676 168.158  10
  -7   5   1 3017.98 349.950  10
  -7   5   1 3378.52 330.697   5
  -7   5   0-150.082 113.706  10
  -7   5   0-348.740 131.580   5
  -7   5  -1 1114.43 221.147  10
  -7   5  -1 1473.86 235.061   5
  -7   5  -2 3376.29 343.281  10
  -7   5  -2 3836.11 340.547   5
  -7   5  -3 2716.05 310.973  10
  -7   5  -4 1484.27 230.265  10
  -7   5  -5 69.3952 95.0040  10
  -7   5  -6 612.826 143.879  10
  -7   5  -7 1273.57 178.810  10
  -7   5  -8 1663.82 185.518  10
   8   0 -28 246.137 90.4277   9
   8   0 -27 95.7590 95.2735   9
   8   0 -26 284.252 106.448   9
   8   0 -25 74.6437 105.241   9
   8   0 -25-86.1151 109.512   8
   8   0 -24 6529.87 523.363   8
   8   0 -23-6.90523 116.872   8
   8   0 -22 615.590 193.385   8
   8   0 -21 191.919 136.789   8
   8   0 -20 1273.68 273.566   8
  -8   0  19 292.903 294.209   3
   8   0 -19 131.563 159.345   8
  -8   0  18 16165.7 1768.95   3
   8   0 -18 13957.5 781.135   8
  -8   0  17 505.241 389.870   3
   8   0 -17-186.429 126.296   8
  -8   0  16 1035.15 538.819   3
  -8   0  16 659.964 221.827   1
  -8   0  15 500.512 376.900   3
  -8   0  15 306.163 158.972   1
  -8   0  14 5731.66 1061.99   3
  -8   0  14 5614.03 578.890   1
  -8   0  13 33.9472 86.4542   1
  -8   0  12 7267.57 602.658   1
  -8   0  11-179.559 105.034   1
  -8   0  10 337.730 130.357   1
  -8   0   9 199.625 91.7229   1
  -8   0   8 119563. 1979.32   1
  -8   0   7-29.5186 77.0595   1
  -8   0   6 11013.6 627.516   1
  -8   0   5 417.058 143.645   1
  -8   0   5 216.770 158.142   3
  -8   0   4 114373. 2179.15   3
   8   0  -4 119401. 2472.83   2
  -8   0   3 83.6644 75.2822   3
   8   0  -3-81.1107 121.136   2
   8   0  -2 81641.7 2008.80   2
   8   0  -1-21.0612 120.126   2
   8   0   0 10018.6 747.212   2
   8   0   1 127.724 146.034   2
   8   0   2 15199.9 959.215   2
   8   0   3-93.6310 130.059   2
   8   0   4 1944.56 414.983   2
   8   0   5 20.8770 142.442   2
   8   0   6 45360.4 1971.96   2
   8   0   7 82.1135 181.227   2
   8   0   8 49029.7 2216.12   2
   8   0   9 382.394 257.002   2
   8   0  10 2718.11 282.030   7
  -8   0 -10 2234.97 280.759   9
   8   0  10 2728.93 559.235   2
   8   0  11 70.1490 99.1498   7
  -8   0 -11-1.19569 83.0919   9
   8   0  11 184.682 189.389   1
   8   0  12 20993.7 1664.00   1
   8   0  12 21587.5 819.036   7
  -8   0 -12 21804.2 910.160   9
   8   0  12 20253.2 1550.52   2
   8   0  13 166.965 118.231   7
  -8   0 -13 12.8805 106.628   9
   8   0  14 1691.40 242.641   7
  -8   0 -14 1619.28 268.032   9
   8   0  15-9.52642 94.9389   7
  -8   0 -15 92.5816 89.6013   9
   8   0  16 9623.83 542.880   7
  -8   0 -16 8990.71 588.322   9
   8   0  17 160.240 93.9604   7
  -8   0 -17-27.7450 94.0929   9
   8   0  18 3251.96 273.441   7
  -8   0 -18 3379.41 330.635   9
  -8   0 -19 70.1344 92.1656   9
  -8   0 -20 2161.97 214.013   9
   8  -1 -28 16.5682 55.1088   9
   8   1 -27-53.9065 68.4686   9
   8  -1 -27 38.3637 80.8856   9
   8   1 -26 148.796 84.3463   9
   8  -1 -26 138.627 101.316   9
   8   1 -25 1584.56 227.685   9
   8   1 -25 1629.02 238.615   8
   8   1 -24 469.662 141.301   9
   8   1 -24 665.311 182.043   8
   8   1 -23 995.622 197.888   9
   8   1 -23 1120.73 213.906   8
   8   1 -22 1841.42 290.817   8
   8  -1 -22 1499.61 245.209   8
   8  -1 -21 47.9736 95.9228   8
   8   1 -21-13.5587 120.307   8
   8  -1 -20 1310.97 257.768   8
   8   1 -20 1474.81 261.662   8
   8  -1 -19 224.791 94.7926   8
   8   1 -19 42.3523 120.621   8
  -8   1  18 13707.7 1594.58   3
  -8   1  18 12883.4 1167.97   1
   8  -1 -18 12219.6 690.588   8
   8   1 -18 12033.7 704.446   8
  -8   1  17 9254.29 1282.45   3
  -8   1  17 8188.98 887.972   1
   8  -1 -17 7898.37 556.396   8
   8   1 -17 8671.21 582.265   8
  -8   1  16 6430.09 1086.12   3
  -8   1  16 5881.14 733.936   1
   8   1 -16 5973.70 477.666   8
  -8   1  15 4673.68 902.964   3
  -8   1  15 5398.34 677.934   1
  -8   1  14 1273.18 432.626   3
  -8   1  14 1262.77 320.042   1
  -8   1  13 27513.4 2042.10   3
  -8   1  13 22998.3 1310.47   1
  -8   1  12 3803.54 725.013   3
  -8   1  12 4731.00 583.071   1
  -8   1  11 23617.1 1711.64   3
  -8   1  11 20262.4 1172.60   1
  -8   1  10 7620.77 928.725   3
  -8   1  10 5886.67 616.934   1
  -8   1   9 158172. 3860.54   3
  -8   1   9 142450. 2914.80   1
  -8   1   8 18370.1 1017.87   1
  -8   1   7 77.5450 94.3385   1
   8   1  -6 29364.0 929.102   2
  -8   1   6 29044.9 1262.64   1
  -8   1   5 25606.3 1199.43   1
   8   1  -5 28727.3 970.003   2
  -8   1   4 4941.83 630.765   1
   8   1  -4 1975.04 316.213   2
  -8   1   3 7782.13 701.795   1
   8   1  -3 7424.53 560.035   2
   8  -1  -2 174216. 3466.73   2
   8   1  -2 171369. 2815.45   2
   8  -1  -1 166027. 3360.97   2
   8   1  -1 154125. 2848.64   2
   8  -1   0 18438.8 1157.06   2
   8   1   0 15237.9 952.907   2
   8   1   1 10615.6 828.153   2
   8  -1   1 10679.6 856.123   2
   8  -1   2 32494.8 1543.79   2
   8   1   2 32961.7 1516.29   2
   8  -1   3 55260.8 2053.71   2
   8   1   3 51086.8 1964.72   2
   8   1   3 58424.7 2514.74   1
   8   1   4 17482.3 1435.85   1
   8  -1   4 19775.4 1293.36   2
   8   1   4 17815.0 1235.83   2
   8   1   5 9734.48 1078.26   1
   8  -1   5 7989.77 850.752   2
   8   1   5 7281.34 803.311   2
   8   1   6 3535.74 713.828   1
   8  -1   6 2216.09 483.715   2
   8   1   6 2318.44 494.435   2
   8   1   7 86749.2 3296.70   1
   8   1   7 78058.8 2757.87   2
   8  -1   7 88342.8 3051.41   2
   8   1   8 718.200 177.084   7
  -8   1  -8 1055.73 228.437   9
   8   1   8 1433.16 442.578   1
   8  -1   8 992.975 394.730   2
   8   1   8 650.180 281.491   2
   8   1   9 588.035 163.152   7
   8   1   9 343.244 250.169   1
  -8   1  -9 323.838 142.813   9
   8  -1   9-52.2709 149.714   2
   8   1   9-71.2665 181.171   2
   8   1  10 191.224 122.068   7
  -8   1 -10 118.928 95.2256   9
   8   1  10 466.749 281.797   1
   8   1  10 237.886 176.607   2
   8   1  11 9338.13 1120.19   1
   8   1  11 10325.0 641.815   7
  -8   1 -11 8873.06 618.400   9
   8  -1  11 11216.2 1221.81   2
   8   1  12 4491.39 436.422   7
  -8   1 -12 4277.66 436.980   9
   8   1  13 263.497 156.097   7
  -8   1 -13 40.4735 97.9492   9
  -8  -1 -13 71.3597 79.2707   9
   8   1  14 3186.44 368.464   7
  -8   1 -14 2673.66 346.310   9
  -8  -1 -14 3105.73 319.938   9
   8   1  15 81.4853 126.606   7
  -8   1 -15 58.3905 96.5878   9
  -8  -1 -15 133.853 81.4076   9
   8   1  16 2764.39 335.051   7
  -8   1 -16 2645.25 338.035   9
  -8  -1 -16 2829.89 286.205   9
  -8   1 -17 56.1661 114.267   9
  -8  -1 -17-45.9134 66.2017   9
   8   1  17-18.6551 87.8749   7
  -8   1 -18 628.684 170.026   9
   8   1  18 837.294 182.035   7
  -8   1 -19 934.922 161.214   9
  -8   1 -20 346.976 100.305   9
   8  -2 -27 41.8737 56.7521   9
   8   2 -26 814.674 110.056  10
   8  -2 -26 787.840 151.547   9
   8   2 -25 295.022 95.5223  10
   8   2 -24 799.707 143.502  10
   8   2 -24 751.409 158.441   8
   8   2 -23 1075.33 199.302   8
   8   2 -22 45.4456 100.986   8
   8   2 -21 14301.1 715.282   8
   8   2 -20 10529.8 633.086   8
   8   2 -19 277.570 137.368   8
   8   2 -18 1404.36 251.847   8
  -8   2  17 22947.8 1683.72   1
   8   2 -17 21449.5 905.748   8
  -8   2  16 14887.6 1314.84   1
   8   2 -16 13685.4 721.639   8
  -8   2  15 54.9238 159.516   1
   8   2 -15 50.0842 114.305   8
  -8   2  14 441.951 249.255   1
   8   2 -14 124.897 103.622   8
  -8   2  13 6380.31 802.116   1
  -8   2  12 3114.84 555.866   1
  -8   2  11 262.431 191.305   1
  -8   2  10 19382.6 1272.94   1
  -8   2   9 2620.78 471.434   1
  -8   2   8 27.8166 139.708   1
  -8   2   7 5085.78 635.639   1
  -8   2   6 39136.1 1729.70   1
  -8   2   5 50652.0 1989.89   1
  -8   2   4 81478.4 2554.25   1
  -8   2   3 68060.8 2341.55   1
   8  -2  -2 69900.5 2574.90   2
  -8   2   2 66328.4 2374.86   1
  -8   2   2 73586.5 1815.47   4
   8  -2  -1 29594.1 1670.11   2
  -8   2   1 30912.4 1160.99   4
   8  -2   0 24085.2 1521.00   2
   8  -2   1 14177.8 1156.70   2
   8  -2   2 941.910 367.633   2
   8  -2   3 8722.35 917.298   2
   8  -2   4 1606.64 425.154   2
   8  -2   5 734.598 307.525   2
   8   2   6 9388.95 615.344   7
   8  -2   6 8796.81 989.081   2
  -8   2  -6 9588.30 621.414   9
   8   2   7 5504.20 495.978   7
   8  -2   7 5451.30 807.924   2
  -8   2  -7 5015.07 468.230   9
   8   2   8 994.271 233.665   7
  -8   2  -8 812.938 217.160   9
   8  -2   8 216.196 219.508   2
   8   2   9 1984.36 301.736   7
  -8   2  -9 1905.24 306.526   9
   8  -2   9 2860.55 601.573   2
   8   2  10 21966.4 985.303   7
  -8   2 -10 20816.0 972.518   9
   8   2  11 4232.38 436.722   7
  -8   2 -11 3849.21 430.268   9
   8   2  12 2473.73 340.067   7
  -8   2 -12 3173.93 397.836   9
   8   2  13 2878.88 342.843   7
  -8   2 -13 2952.15 362.479   9
   8   2  14 4285.25 404.697   7
  -8   2 -14 4343.37 423.338   9
   8   2  15 1256.23 221.674   7
  -8   2 -15 1163.15 208.748   9
   8   2  16 1729.50 247.973   7
  -8   2 -16 1692.49 242.805   9
   8   2  17 169.536 108.423   7
  -8   2 -17 102.136 82.1032   9
   8   2  18 2102.44 210.100   6
  -8   2 -18 1773.08 206.379   9
  -8   2 -19 5.64834 54.2513   9
   8   2  19 20.0057 52.5535   8
   8   2  19 79.6779 60.7580   6
   8   3 -24 136.468 60.7860  10
   8   3 -23 413.536 106.252  10
   8   3 -22 188.773 93.4138  10
   8   3 -21 234.248 108.025  10
   8   3 -20 248.831 129.289  10
   8   3 -19 742.080 193.587  10
  -8   3  18-173.783 99.4326   5
   8   3 -18 111.785 141.651  10
  -8   3  17 309.156 133.812   5
  -8   3  16 114.518 106.531   5
  -8   3  15 17772.5 743.275   5
  -8   3  14 4710.77 379.437   5
  -8   3  13 3349.43 319.627   5
  -8   3  13 3504.39 685.697   1
  -8   3  12 7520.41 471.914   5
  -8   3  12 8926.69 1030.64   1
  -8   3  11 16538.1 688.848   5
  -8   3  11 18239.6 1487.13   1
  -8   3  10 8742.02 500.420   5
  -8   3  10 9082.51 1042.43   1
  -8   3   9 447.679 248.108   1
  -8   3   9 433.042 116.004   5
  -8   3   8 5462.93 797.131   1
  -8   3   8 6350.18 530.878  10
  -8   3   8 5996.81 413.512   5
  -8   3   7 42660.9 2187.69   1
  -8   3   7 43639.9 1104.86   5
  -8   3   7 39195.4 1217.25  10
  -8   3   6 2612.55 315.492  10
  -8   3   6 2986.30 585.311   1
  -8   3   5 4976.18 427.093  10
  -8   3   5 5484.54 792.567   1
  -8   3   4 1863.33 377.997   4
   8  -3  -4 1833.89 454.623   2
  -8   3   4 1746.87 267.871  10
  -8   3   4 2023.38 485.556   1
   8   3  -4 1957.20 266.845   6
  -8   3   3 311.617 106.464  10
   8   3  -3 372.985 135.961   6
  -8   3   3 307.835 130.650   4
   8   3  -2 346.081 138.508   6
  -8   3   2 65.9305 87.4229  10
  -8   3   2 99.7983 141.823   4
  -8   3   1 2990.31 319.633  10
   8  -3  -1 2397.70 485.918   2
   8   3  -1 3131.71 334.652   6
  -8   3   0 160.831 144.492  10
   8  -3   0 357.720 240.005   2
   8   3   0-46.5812 75.7936   6
  -8   3  -1 13539.0 666.051  10
   8  -3   1 13374.1 1137.68   2
   8   3   1 13418.5 675.114   6
   8  -3   2 1208.85 363.212   2
   8   3   2 874.440 176.294   6
  -8   3  -3 2997.90 314.152  10
   8   3   3 2987.99 327.145   6
   8  -3   3 2922.73 554.687   2
   8   3   4 93.4794 120.476   6
  -8   3  -4 164.088 113.665  10
  -8   3  -5 7342.92 484.267  10
   8   3   5 7723.78 543.076   6
  -8   3  -6 1504.36 227.948  10
   8   3   6 1283.43 230.250   6
  -8   3  -7 3568.53 340.779  10
   8   3   7 3747.24 394.445   6
  -8   3  -8 393.629 158.010  10
  -8   3  -8 333.937 160.138   9
   8   3   8 383.297 145.861   6
  -8   3  -9 20200.2 888.045   9
   8   3   9 19511.3 872.949   6
  -8   3 -10 703.133 183.475   9
   8   3  10 815.838 197.788   6
  -8   3 -11 549.290 151.615   9
   8   3  11 756.799 177.023   6
   8   3  12 319.899 128.697   6
   8   3  13 4423.29 355.097   6
   8   3  14 394.972 118.798   6
   8   3  15 559.571 126.688   6
   8   3  16 514.491 112.156   6
   8   3  17 129.035 70.2220   6
   8   4 -21 254.153 76.6946  10
   8   4 -20 409.934 114.322  10
   8   4 -19 2002.91 251.419  10
   8   4 -18 55.3628 116.468  10
   8   4 -17 350.189 173.460  10
   8   4 -16 2867.63 387.090  10
  -8   4  16 3316.28 293.039   5
   8   4 -15 598.819 217.447  10
  -8   4  15 881.585 167.298   5
   8   4 -14 115.710 155.716  10
  -8   4  14 216.520 111.198   5
   8   4 -13 302.664 170.742  10
  -8   4  13 40.4395 81.8669   5
   8   4 -12 104.002 139.257  10
  -8   4  12 340.638 109.171   5
   8   4 -11 5569.98 529.928  10
  -8   4  11 5721.04 417.210   5
  -8   4  10 2381.01 277.185   5
   8   4 -10 2139.27 311.098  10
   8   4  -9 18.1306 106.502  10
  -8   4   9 379.850 131.598   5
  -8   4   8 2062.05 259.726   5
  -8   4   7 6298.03 543.804  10
  -8   4   7 5160.12 407.193   5
  -8   4   6 8786.44 528.762   5
  -8   4   6 9132.06 633.597  10
  -8   4   5 389.383 177.818  10
  -8   4   5 227.917 118.279   5
  -8   4   4 7214.40 550.978  10
  -8   4   4 7115.98 491.535   5
  -8   4   3 20718.3 916.523  10
  -8   4   3 19724.2 824.900   5
  -8   4   2 2107.27 313.767  10
  -8   4   2 2349.35 296.863   5
  -8   4   1 45.6477 124.708  10
  -8   4   1 63.2658 117.350   5
  -8   4   0 3573.93 383.865  10
  -8   4   0 3430.38 385.736   5
   8   4   1 908.088 209.645   6
  -8   4  -1 483.668 178.920  10
  -8   4  -1 421.373 143.126   5
  -8   4  -2 31.5462 101.086  10
   8   4   2 278.760 128.065   6
  -8   4  -2 67.7365 146.129   5
   8   4   3 963.577 213.551   6
  -8   4  -3 767.070 193.618  10
  -8   4  -4 2163.31 297.313  10
   8   4   4 2237.40 281.383   6
  -8   4  -5 5083.69 430.222  10
   8   4   5 5274.79 432.491   6
  -8   4  -6 505.326 143.988  10
   8   4   6 378.242 141.777   6
  -8   4  -6 621.459 193.563   5
  -8   4  -7 796.363 188.164  10
   8   4   7 759.127 170.068   6
  -8   4  -7 691.129 181.502   5
  -8   4  -8 248.127 113.249  10
   8   4   8 251.199 105.626   6
   8   4   9 324.163 110.036   6
  -8   4  -9 263.362 109.253  10
  -8   4 -10 3414.49 277.508  10
   8   4  10 2948.05 262.946   6
   8   4  11 26.3222 57.2888   6
   8   4  12 993.236 133.288   6
   8   4  13 2049.29 166.170   6
   8   5 -14 1271.84 147.224  10
   8   5 -13 4495.75 275.206  10
  -8   5  13 3889.98 278.671   5
  -8   5  12 1397.45 178.730   5
  -8   5  11 1559.75 197.649   5
  -8   5  10 852.640 157.637   5
  -8   5   9 3728.60 310.660   5
  -8   5   8 1842.17 229.071   5
  -8   5   7 95.9582 84.7853   5
  -8   5   6 118.750 95.2896   5
  -8   5   5 502.774 133.793   5
  -8   5   4 1965.80 256.737   5
  -8   5   3 1619.00 239.126   5
  -8   5   2 1318.06 253.289  10
  -8   5   2 778.740 167.940   5
  -8   5   1 819.907 197.794  10
  -8   5   1 645.845 167.511   5
  -8   5   0 111.405 130.694  10
  -8   5   0-110.040 109.179   5
  -8   5  -1 1431.64 233.802  10
  -8   5  -1 875.786 189.721   5
  -8   5  -2 2301.87 277.492  10
  -8   5  -2 2203.10 258.987   5
  -8   5  -3 1636.57 227.419  10
  -8   5  -4 196.501 117.418  10
  -8   5  -5 1648.90 206.749  10
  -8   5  -6 1332.74 177.924  10
  -8   5  -7 2130.70 200.874  10
   9   0 -28 88.5589 78.6878   9
   9   0 -27 293.840 116.928   9
   9   0 -26 40.2621 85.7399   9
   9   0 -25 415.702 171.380   8
   9   0 -24 102.647 136.430   8
   9   0 -23 7052.35 555.167   8
   9   0 -22 142.684 129.135   8
   9   0 -21 1624.11 290.986   8
   9   0 -20 164.520 161.292   8
  -9   0  19 31440.1 2388.86   3
   9   0 -19 29082.7 1162.88   8
  -9   0  18 1081.11 570.195   3
   9   0 -18 185.901 151.530   8
  -9   0  17 644.463 416.474   3
   9   0 -17 665.023 189.013   8
  -9   0  16 1038.05 466.734   3
  -9   0  15 12417.6 1429.66   3
  -9   0  14 1206.35 463.324   3
  -9   0  13 67686.2 3139.22   3
  -9   0  13 63218.6 1799.33   1
  -9   0  12 90.3995 113.901   1
  -9   0  11 40444.1 1310.27   1
  -9   0  10 130.839 91.9177   1
  -9   0   9 51545.4 1380.02   1
  -9   0   8 15.0066 68.1466   1
  -9   0   7 11391.5 933.772   3
  -9   0   7 12588.1 726.118   1
  -9   0   6 423.249 214.331   3
  -9   0   6 20.8856 83.7093   1
  -9   0   5 80553.7 1960.62   3
   9   0  -5 74795.6 2110.53   2
  -9   0   4-29.7970 64.6160   3
   9   0  -4-228.769 151.119   2
   9   0  -3 22675.8 1127.88   2
   9   0  -2 145.382 109.961   2
   9   0  -1 8407.80 711.672   2
   9   0   0 258.023 155.190   2
   9   0   1 96522.4 2450.19   2
   9   0   2 84.9656 147.820   2
   9   0   3 29268.2 1462.60   2
   9   0   4-45.3153 154.796   2
   9   0   5 9217.33 893.178   2
   9   0   6 490.988 208.720   2
   9   0   7 58366.7 2404.86   2
  -9   0  -8-55.5965 68.3767   9
   9   0   8-38.3419 155.421   2
   9   0   9 1553.34 208.664   7
  -9   0  -9 1531.26 232.406   9
   9   0   9 1940.16 509.302   2
   9   0  10 5.41105 79.4821   7
  -9   0 -10-42.5345 80.9639   9
   9   0  11 30805.1 1980.90   1
   9   0  11 29958.0 958.576   7
  -9   0 -11 30368.6 1071.70   9
   9   0  11 29978.0 1859.12   2
   9   0  12 149.315 110.411   7
  -9   0 -12-75.0582 98.3635   9
   9   0  13 4119.68 367.250   7
  -9   0 -13 3734.44 386.561   9
   9   0  14 87.9782 88.8232   7
  -9   0 -14 20.4477 89.7689   9
   9   0  15 11350.4 572.220   7
  -9   0 -15 10379.0 619.915   9
   9   0  16 169.013 104.598   7
  -9   0 -16 76.0377 95.3912   9
  -9   0 -17 2033.69 249.931   9
  -9   0 -18 42.4866 80.4257   9
  -9   0 -19 472.496 106.043   9
   9  -1 -28 60.2808 65.4916   9
   9   1 -27 813.036 131.270   9
   9  -1 -27 833.048 158.384   9
   9   1 -26 436.579 129.742   8
   9   1 -26 406.001 120.088   9
   9   1 -25 1065.92 181.997   9
   9   1 -25 892.942 199.141   8
   9   1 -24 1336.89 211.029   9
   9   1 -24 1473.11 247.505   8
   9   1 -23 2457.40 295.198   9
   9  -1 -23 2390.32 305.450   8
   9   1 -23 2519.47 328.552   8
   9  -1 -22 988.524 214.567   8
   9   1 -22 1156.10 251.961   8
   9  -1 -21 2013.51 296.795   8
   9   1 -21 2026.10 322.837   8
   9  -1 -20 405.212 152.365   8
   9   1 -20 85.7449 97.5272   8
   9  -1 -19 3566.87 381.923   8
   9   1 -19 3775.94 415.951   8
  -9   1  18 15047.5 1230.49   1
   9  -1 -18 13460.7 736.667   8
   9   1 -18 13341.2 752.822   8
  -9   1  17 2183.18 630.429   3
  -9   1  17 2439.92 496.969   1
   9   1 -17 2553.93 327.482   8
   9  -1 -17 2364.50 308.043   8
  -9   1  16 2962.26 707.431   3
  -9   1  16 2607.06 491.938   1
   9   1 -16 2921.14 358.203   8
  -9   1  15 416.245 221.436   3
  -9   1  15-102.342 146.132   1
  -9   1  14 94787.0 3659.00   3
  -9   1  14 82176.6 2598.16   1
  -9   1  13 1758.48 534.639   3
  -9   1  13 1196.55 294.688   1
  -9   1  12 1570.60 424.263   3
  -9   1  12 1035.67 299.554   1
  -9   1  11 8956.14 998.069   3
  -9   1  11 8340.40 770.954   1
  -9   1  10 79302.0 2771.78   3
  -9   1  10 69419.0 2153.71   1
  -9   1   9 8177.19 739.820   1
  -9   1   8 14779.3 962.563   1
  -9   1   7 58303.9 1866.56   1
  -9   1   6 25044.2 1238.43   1
  -9   1   5 50395.8 1781.87   1
   9   1  -5 48705.4 1378.96   2
  -9   1   4 7457.09 723.989   1
   9   1  -4 8002.38 593.077   2
   9  -1  -3 22385.8 1294.81   2
   9   1  -3 24423.6 1087.34   2
   9  -1  -2 20347.0 1227.30   2
   9   1  -2 19970.8 1038.52   2
   9  -1  -1 74816.3 2376.92   2
   9   1  -1 70453.5 2067.27   2
   9  -1   0 14384.0 1032.52   2
   9   1   0 15095.2 996.979   2
   9  -1   1 183.759 198.574   2
   9   1   1-263.970 170.373   2
   9  -1   2 87351.1 2621.64   2
   9   1   2 89180.7 2633.93   2
   9   1   3 1975.79 461.238   1
   9  -1   3 1713.49 405.294   2
   9   1   3 901.901 309.475   2
   9   1   4 1080.67 393.160   1
   9  -1   4 1160.28 370.476   2
   9   1   4 1233.15 366.095   2
   9   1   5-7.23458 170.751   1
   9  -1   5-17.4248 157.856   2
   9   1   5-220.902 201.269   2
   9  -1   6 48805.0 2242.37   2
   9   1   6 47366.1 2155.87   2
   9   1   7 386.610 151.301   7
   9   1   7 392.379 260.440   1
  -9   1  -7 351.582 130.087   9
   9  -1   7 387.994 236.851   2
   9   1   7 187.204 189.529   2
   9   1   8 1043.60 208.687   7
  -9   1  -8 572.450 171.608   9
   9   1   8 926.026 389.912   1
   9  -1   8 1444.63 439.886   2
   9   1   8 256.736 188.618   2
   9   1   9 11793.1 1196.68   1
   9   1   9 11610.8 663.035   7
  -9   1  -9 10605.0 663.963   9
   9  -1   9 11038.0 1197.27   2
   9   1   9 10012.4 1051.95   2
   9   1  10 122.577 115.382   7
  -9   1 -10-56.8185 115.317   9
   9   1  11 505.455 152.262   7
  -9   1 -11 491.173 158.489   9
   9   1  12-59.9941 128.981   7
  -9   1 -12-18.8718 101.123   9
   9   1  13 4014.26 410.094   7
  -9   1 -13 3238.77 384.921   9
   9   1  14 576.426 165.297   7
  -9   1 -14 611.782 171.651   9
   9   1  15 4920.02 430.849   7
  -9   1 -15 4768.61 442.221   9
   9   1  16 1508.73 235.921   7
  -9   1 -16 1711.43 263.353   9
  -9   1 -17 498.378 148.966   9
   9   1  18 1705.86 172.782   6
  -9   1 -18 2039.42 236.035   9
  -9   1 -19 708.183 127.899   9
   9   1  20 423.278 81.1228   8
   9  -2 -27 694.966 116.575   9
   9   2 -26 524.616 96.2788  10
   9  -2 -26 564.482 129.586   9
   9   2 -25 616.821 115.667  10
   9   2 -24 117.716 96.4352   8
   9   2 -23 1075.44 194.736   8
   9   2 -22 6002.12 461.420   8
   9   2 -21 4654.80 422.366   8
   9   2 -20 90.4954 119.324   8
   9   2 -19 6317.10 505.973   8
   9   2 -18 327.945 145.387   8
  -9   2  17 5235.78 789.341   1
   9   2 -17 4859.95 450.443   8
  -9   2  16 2395.69 533.156   1
   9   2 -16 2249.56 310.583   8
  -9   2  15 651.185 298.353   1
   9   2 -15 451.237 168.375   8
  -9   2  14-133.656 181.753   1
   9   2 -14 79.2579 110.217   8
  -9   2  13 1759.85 455.109   1
   9   2 -13 2497.81 336.136   8
  -9   2  12 2745.32 531.433   1
  -9   2  11 18266.6 1303.20   1
  -9   2  10 17449.2 1259.43   1
  -9   2   9 3420.54 563.912   1
  -9   2   8 7756.50 810.757   1
  -9   2   7 56402.5 2172.59   1
  -9   2   6 37768.4 1795.02   1
  -9   2   5 17967.3 1242.77   1
  -9   2   4 85.0374 164.644   1
  -9   2   3 2957.24 527.799   1
   9  -2  -3 3242.57 600.196   2
   9  -2  -2 320.229 235.866   2
   9  -2  -1 202.535 200.068   2
   9  -2   0 409.852 225.907   2
   9  -2   1 462.880 266.982   2
   9  -2   2 9232.15 976.615   2
   9  -2   3 2846.27 567.095   2
   9   2   4 25.3333 87.6168   7
  -9   2  -4 126.778 108.703   9
   9  -2   4-163.561 199.919   2
  -9   2  -5 42071.2 1300.99   9
   9   2   5 42537.6 1289.12   7
   9  -2   5 39511.5 2109.08   2
   9   2   6 23192.2 986.019   7
   9  -2   6 21930.9 1615.08   2
  -9   2  -6 21795.7 963.455   9
   9   2   7 1197.53 292.077   7
   9  -2   7 413.249 287.948   2
   9   2   8 1362.08 260.940   7
  -9   2  -8 1160.96 241.711   9
   9  -2   8 960.292 372.365   2
   9   2   9 26728.8 1084.38   7
  -9   2  -9 24940.4 1068.48   9
   9   2  10 20631.2 947.973   7
  -9   2 -10 20966.0 974.637   9
   9   2  11 1801.11 294.293   7
  -9   2 -11 1931.82 305.008   9
  -9   2 -12 75.9486 109.518   9
   9   2  12 123.601 121.155   7
   9   2  13 6179.09 482.509   7
  -9   2 -13 6589.47 516.449   9
   9   2  14 1359.41 229.321   7
  -9   2 -14 1387.99 237.597   9
  -9   2 -15 693.101 172.702   9
   9   2  16 126.653 91.2073   6
  -9   2 -16-4.46985 88.9209   9
   9   2  17 977.772 147.338   8
   9   2  17 979.732 143.824   6
  -9   2 -17 919.645 157.812   9
   9   2  18 581.118 99.0157   8
   9   2  18 584.980 97.2360   6
   9   3 -25 45.0829 41.7910  10
   9   3 -24 116.624 65.8748  10
   9   3 -23-31.3906 65.5815  10
   9   3 -22 93.5792 89.6788  10
   9   3 -21 119.945 108.610  10
   9   3 -20 72.4014 103.925  10
   9   3 -19 886.444 216.454  10
  -9   3  18 1538.24 231.177   5
  -9   3  17 1216.64 215.256   5
  -9   3  16 6344.50 452.691   5
  -9   3  15 2058.48 263.376   5
  -9   3  14 272.024 110.538   5
  -9   3  13 8852.19 518.863   5
  -9   3  12 10473.5 554.946   5
  -9   3  12 11489.2 1200.08   1
  -9   3  11 1071.13 385.825   1
  -9   3  11 846.393 160.810   5
  -9   3  10-464.401 258.608   1
  -9   3  10-28.5069 103.930   5
  -9   3   9 435.529 258.721   1
  -9   3   9 335.178 100.543   5
  -9   3   8 1831.21 473.794   1
  -9   3   8 1868.51 237.982   5
  -9   3   7 150.263 123.092  10
  -9   3   7-22.5328 104.353   5
  -9   3   7 210.367 184.124   1
  -9   3   6 257.468 229.054   1
  -9   3   6-29.8258 125.458  10
  -9   3   5 167.969 143.930   4
  -9   3   5 200.771 119.303  10
  -9   3   5 66.9318 187.438   1
  -9   3   4 1330.76 228.254  10
   9  -3  -4 2026.72 518.888   2
   9   3  -4 2285.90 290.070   6
  -9   3   3 2030.90 283.886  10
   9   3  -3 1472.60 228.742   6
   9  -3  -3 1496.68 425.338   2
  -9   3   2 442.388 153.760  10
   9   3  -2 667.051 151.579   6
   9  -3  -2 248.461 202.502   2
  -9   3   1-37.2859 132.163  10
   9   3  -1 13.5539 87.4779   6
   9  -3  -1 228.663 201.065   2
  -9   3   0 7120.46 494.665  10
   9  -3   0 6211.58 775.661   2
   9   3   0 7033.81 499.215   6
  -9   3  -1 7929.84 521.979  10
   9   3   1 7742.28 519.413   6
   9  -3   1 7959.63 915.127   2
   9   3   2 161.614 119.690   6
   9  -3   2 484.545 279.585   2
  -9   3  -2 173.199 123.525  10
  -9   3  -3 14747.0 699.001  10
   9  -3   3 13437.4 1182.77   2
   9   3   3 14202.8 717.814   6
  -9   3  -4 51729.0 1283.38  10
   9   3   4 50795.3 1356.44   6
  -9   3  -5 3755.12 351.700  10
   9   3   5 3884.43 392.156   6
  -9   3  -6 176.799 116.278  10
   9   3   6-67.3847 119.145   6
  -9   3  -7 1232.73 223.334  10
   9   3   7 627.401 194.486   6
   9   3   8 10397.3 642.536   6
   9   3   9 1621.72 255.273   6
   9   3  10-104.199 83.0166   8
   9   3  10 299.019 126.186   6
   9   3  11 514.541 149.457   6
   9   3  12 48.7665 97.2302   6
   9   3  13 930.187 160.381   6
   9   3  14 769.847 136.967   6
   9   3  15 267.635 93.0457   6
   9   3  16 1702.38 153.812   6
   9   4 -21 1270.26 147.623  10
   9   4 -20 812.078 144.979  10
   9   4 -19 573.611 142.407  10
   9   4 -18 20.4673 97.0589  10
   9   4 -17 208.005 138.972  10
  -9   4  17 231.549 97.6137   5
   9   4 -16 1472.86 255.966  10
  -9   4  16 1556.75 202.894   5
   9   4 -15 652.838 205.894  10
  -9   4  15 848.508 167.469   5
   9   4 -14 112.326 151.018  10
  -9   4  14 230.148 110.808   5
   9   4 -13-82.2857 140.427  10
  -9   4  13 27.5866 83.0844   5
   9   4 -12 2014.38 302.682  10
  -9   4  12 1571.39 224.581   5
   9   4 -11 4960.13 443.062  10
  -9   4  11 4191.45 356.608   5
  -9   4  10 2148.29 270.155   5
   9   4 -10 1975.00 262.754  10
  -9   4   9 80.9342 83.9263   5
  -9   4   8 12443.9 632.689   5
  -9   4   7 2515.35 292.992   5
  -9   4   6 185.661 158.614  10
  -9   4   6 34.8892 84.3385   5
  -9   4   5 1983.29 313.269  10
  -9   4   5 2335.86 300.066   5
  -9   4   4 2759.06 317.956   5
  -9   4   4 3364.93 385.969  10
  -9   4   3 617.780 198.043  10
  -9   4   3 360.926 150.151   5
  -9   4   2 402.689 188.842  10
  -9   4   2 395.117 157.832   5
  -9   4   1 3686.21 407.504  10
  -9   4   1 3714.59 400.120   5
  -9   4   0 14027.9 760.023  10
  -9   4   0 12600.0 764.218   5
   9   4   1-1.73532 87.7603   6
  -9   4  -1 60.4648 126.110  10
  -9   4  -1 263.344 161.478   5
   9   4   2 403.281 136.381   6
  -9   4  -2 421.386 167.057  10
   9   4   3 2206.80 281.054   6
  -9   4  -3 2353.51 313.965  10
  -9   4  -4 386.343 149.475  10
   9   4   4 373.376 146.450   6
  -9   4  -5 4645.20 393.599  10
   9   4   5 4783.61 387.733   6
   9   4   6 273.650 104.102   6
  -9   4  -6 223.408 116.437  10
  -9   4  -6 393.702 128.221   5
  -9   4  -7 860.618 168.714  10
   9   4   7 686.065 155.426   6
  -9   4  -7 572.956 150.494   5
  -9   4  -8 7045.69 424.019  10
   9   4   8 6380.73 394.209   6
   9   4   9 5072.38 330.475   6
  -9   4  -9 5949.66 362.202  10
   9   4  10 168.423 81.5680   6
   9   4  11 1403.94 153.036   6
   9   4  12 318.915 74.7186   6
  -9   5  13 710.968 128.911   5
  -9   5  12 157.054 86.0887   5
  -9   5  11 41.4524 70.6974   5
  -9   5  10 543.981 126.466   5
  -9   5   9 3142.43 288.769   5
  -9   5   8 40.9872 81.1892   5
  -9   5   7 187.595 94.1145   5
  -9   5   6-47.6414 100.690   5
  -9   5   5 1056.37 187.215   5
  -9   5   4 651.603 159.164   5
  -9   5   3 2197.14 282.498   5
  -9   5   2 649.858 164.120   5
  -9   5   1-76.0969 124.670   5
  -9   5   0 1105.37 207.839   5
  -9   5  -1 2177.76 270.798  10
  -9   5  -1 1598.75 227.013   5
  -9   5  -2 4009.05 341.809  10
  -9   5  -2 3229.17 291.676   5
  -9   5  -3 1088.11 185.430  10
  10   0 -28 148.493 80.0960   9
  10   0 -27-7.61582 67.0565   9
  10   0 -26 842.978 166.089   9
  10   0 -26 989.801 202.090   8
  10   0 -25-13.4729 112.931   8
  10   0 -24 868.261 216.413   8
  10   0 -23 32.2814 123.595   8
  10   0 -22 925.511 227.967   8
  10   0 -21-37.7473 119.116   8
  10   0 -20 4961.44 486.870   8
 -10   0  19 449.263 351.658   3
  10   0 -19 46.4094 126.133   8
 -10   0  18 11151.6 1387.63   3
  10   0 -18 11440.4 722.927   8
 -10   0  17 747.706 446.267   3
  10   0 -17-137.613 143.903   8
 -10   0  16 21597.0 1845.53   3
  10   0 -16 21527.4 952.188   8
 -10   0  15 155.953 279.836   3
 -10   0  14 10057.1 1201.72   3
 -10   0  13-415.413 277.819   3
 -10   0  12 442.719 289.728   3
 -10   0  11 559.355 278.846   3
 -10   0  10 76336.7 2770.39   3
 -10   0   9 128.710 168.680   3
 -10   0   8 68306.7 2318.93   3
 -10   0   8 66841.3 1744.68   1
 -10   0   7 313.255 189.917   3
 -10   0   7-105.558 106.605   1
 -10   0   6 49768.9 1632.86   3
  10   0  -6 49924.9 1866.37   2
  10   0  -5-28.9714 150.405   2
  10   0  -4 98234.8 2517.36   2
  10   0  -3 13.4210 129.413   2
  10   0  -2 983.283 400.654   2
  10   0  -1-253.408 159.018   2
  10   0   0 56289.0 1925.96   2
  10   0   1 277.216 200.134   2
  10   0   2 39005.8 1711.70   2
  10   0   3 64.1081 155.007   2
  10   0   4-221.878 182.342   2
  10   0   5-203.178 191.711   2
  10   0   6 44491.0 2099.39   2
  10   0   7 262.308 106.413   7
 -10   0  -7 53.1347 81.5556   9
  10   0   7 274.353 187.026   2
  10   0   8 1716.92 226.911   7
 -10   0  -8 1657.78 241.046   9
  10   0   8 1167.01 366.576   2
  10   0   9 26.2981 90.1941   7
 -10   0  -9 175.253 118.467   9
  10   0  10 9519.22 533.231   7
 -10   0 -10 10212.5 623.839   9
  10   0  11 277.228 109.927   7
 -10   0 -11-167.570 107.759   9
  10   0  12 9899.22 546.986   7
 -10   0 -12 9613.99 593.575   9
  10   0  13 221.281 111.472   7
 -10   0 -13-93.2186 90.3390   9
 -10   0 -14 356.429 142.829   9
 -10   0 -15 161.353 104.393   9
 -10   0 -16 1918.75 236.014   9
 -10   0 -17 59.1455 70.1591   9
 -10   0 -18 3429.65 248.546   9
  10   0  19 103.903 43.6749   8
  10  -1 -28 68.3722 67.4445   9
  10   1 -27 16.5170 47.1056  10
  10  -1 -27-93.6223 87.2207   9
  10   1 -26 169.200 84.8739   9
  10   1 -26 144.733 110.688   8
  10   1 -25 87.7959 88.2775   9
  10   1 -25 285.120 143.021   8
  10   1 -24 903.245 173.570   9
  10  -1 -24 840.271 191.695   8
  10   1 -24 1301.38 242.318   8
  10   1 -23 865.857 176.223   9
  10  -1 -23 1032.64 205.249   8
  10   1 -23 1128.99 227.775   8
  10  -1 -22 86.4302 102.199   8
  10   1 -22 166.752 145.010   8
  10  -1 -21 2641.28 328.050   8
  10   1 -21 2521.34 350.121   8
  10  -1 -20 1691.15 271.001   8
  10   1 -20 1708.29 290.545   8
  10  -1 -19 10387.8 655.061   8
  10   1 -19 10412.2 690.165   8
 -10   1  18 254.548 179.520   1
  10  -1 -18 125.129 142.184   8
  10   1 -18 161.762 121.605   8
  10   1 -17 2067.43 314.187   8
 -10   1  17 1879.62 427.326   1
  10  -1 -17 2328.90 316.981   8
 -10   1  16 2473.02 587.647   3
  10   1 -16 2318.96 330.042   8
 -10   1  16 2177.25 448.236   1
 -10   1  15 28250.9 1967.53   3
  10   1 -15 25928.8 1013.61   8
 -10   1  15 23912.8 1437.12   1
 -10   1  14 5518.00 852.536   3
 -10   1  14 5091.69 663.819   1
 -10   1  13 27403.1 1798.48   3
 -10   1  13 24165.3 1388.43   1
 -10   1  12 7178.08 887.490   3
 -10   1  12 5890.40 673.273   1
 -10   1  11 8473.52 790.689   1
 -10   1  10 38622.6 1665.36   1
 -10   1   9 306.666 175.716   1
 -10   1   8 6988.77 684.591   1
 -10   1   7 4178.50 529.993   1
 -10   1   6 30709.2 1435.47   1
 -10   1   5 13591.6 993.594   1
  10  -1  -4 4762.04 642.112   2
  10   1  -4 4734.12 494.998   2
  10  -1  -3 41516.9 1835.44   2
  10   1  -3 45147.7 1578.38   2
  10  -1  -2 12009.1 992.841   2
  10   1  -2 12046.7 866.264   2
  10  -1  -1 8173.69 819.379   2
  10   1  -1 9442.06 788.346   2
  10  -1   0 774.149 285.448   2
  10   1   0 474.678 212.313   2
  10  -1   1 55550.3 2139.68   2
  10   1   1 60839.2 2168.33   2
  10  -1   2 4646.67 717.525   2
  10   1   2 4694.38 652.395   2
  10  -1   3 13789.3 1113.74   2
  10   1   3 15391.5 1169.62   2
  10  -1   4 6724.54 823.088   2
  10   1   4 7577.32 843.323   2
  10   1   5 5468.33 434.769   7
  10  -1   5 5501.25 760.227   2
 -10   1  -5 6382.95 494.067   9
  10   1   5 5301.05 731.799   2
  10   1   6 292.348 127.458   7
 -10   1  -6 382.289 140.058   9
  10  -1   6 27.1925 200.427   2
  10   1   6 393.048 250.955   2
  10   1   7 2259.46 292.843   7
 -10   1  -7 2035.92 302.658   9
  10  -1   7 2366.99 533.482   2
  10   1   7 1214.84 391.909   2
  10   1   8 5742.67 470.516   7
  10  -1   8 5436.34 821.945   2
 -10   1  -8 5567.29 483.972   9
  10   1   8 4496.15 693.342   2
  10   1   9 389.513 162.739   7
 -10   1  -9 24.6105 103.948   9
  10  -1   9-240.425 246.716   2
  10   1  10 5425.11 469.530   7
 -10   1 -10 5880.37 504.107   9
  10   1  11 105.871 130.003   7
 -10   1 -11 253.617 143.808   9
  10   1  12 1376.25 241.190   7
 -10   1 -12 1111.01 233.194   9
  10   1  13 2233.09 291.317   7
 -10   1 -13 2022.13 299.236   9
  10   1  14 1614.29 247.586   7
 -10   1 -14 1500.42 248.789   9
 -10   1 -15 446.303 147.224   9
  10   1  16 313.639 80.8297   6
 -10   1 -16 373.427 132.762   9
  10   1  17 1952.26 171.299   6
 -10   1 -17 2166.99 240.920   9
  10   1  18 129.437 73.1916   8
 -10   1 -18 151.590 76.9412   9
  10   1  19 57.7366 46.0356   8
  10  -2 -27 217.179 75.4814   9
  10   2 -26 415.245 95.5667  10
  10   2 -25-24.8198 70.2474  10
  10   2 -25 105.388 95.3861   8
  10   2 -24 1256.49 202.404   8
  10   2 -23 84.4989 96.1402   8
  10   2 -22 3390.40 350.885   8
  10   2 -21 728.086 186.452   8
  10   2 -20 424.404 154.826   8
  10   2 -19 2822.87 344.914   8
  10   2 -18 1027.32 217.629   8
  10   2 -17 718.690 196.719   8
  10   2 -16 9653.38 629.414   8
 -10   2  16 9609.56 1027.10   1
  10   2 -15 4661.88 439.632   8
 -10   2  15 5249.92 774.907   1
 -10   2  14 164.021 217.950   1
  10   2 -14 196.393 125.439   8
  10   2 -13 18906.7 855.195   8
 -10   2  13 18065.6 1376.61   1
  10   2 -12 45016.8 1298.47   8
 -10   2  12 39359.4 2012.14   1
 -10   2  11 30794.7 1750.90   1
 -10   2  10 20333.8 1404.30   1
 -10   2   9 2440.59 496.220   1
 -10   2   8 22664.3 1466.83   1
 -10   2   7 14470.9 1173.97   1
 -10   2   6 24245.7 1511.23   1
 -10   2   5 13863.7 1154.34   1
  10  -2  -4 8921.95 993.014   2
  10  -2  -3 12277.9 1157.29   2
  10  -2  -2 17177.5 1361.25   2
  10  -2  -1 1470.99 413.931   2
  10  -2   0 3729.65 660.636   2
  10  -2   1 3369.51 605.178   2
  10   2   2 3674.56 349.464   6
 -10   2  -2 4269.32 398.623   9
  10  -2   2 4213.85 702.328   2
  10   2   2 4499.48 404.544   8
  10   2   3 1308.99 245.459   8
  10   2   3 886.808 182.215   6
 -10   2  -3 736.098 185.535   9
  10  -2   3 1444.35 416.355   2
  10  -2   4 35842.1 2043.53   2
  10   2   4 34667.2 1120.16   6
 -10   2  -4 33850.9 1172.22   9
  10  -2   5 40662.2 2201.17   2
 -10   2  -5 41972.9 1324.20   9
  10   2   6 1197.50 253.507   7
 -10   2  -6 1067.88 224.166   9
  10  -2   6 1064.33 363.623   2
  10   2   7 817.166 200.548   7
 -10   2  -7 903.952 226.342   9
  10   2   8 4450.04 442.764   7
 -10   2  -8 4503.46 458.321   9
  10   2   9 3172.28 374.342   7
 -10   2  -9 2977.32 370.440   9
  10   2  10 3440.30 385.977   7
 -10   2 -10 3171.48 377.961   9
  10   2  11 2666.94 335.882   7
 -10   2 -11 2569.83 343.616   9
 -10   2 -12 4240.73 405.396   9
  10   2  13 4384.55 364.269   6
 -10   2 -13 4100.38 390.091   9
  10   2  14 1150.58 185.909   6
 -10   2 -14 1215.80 212.389   9
  10   2  15 680.733 136.226   8
  10   2  15 472.129 108.998   6
 -10   2 -15 560.826 142.048   9
  10   2  16-56.0267 72.2525   8
  10   2  16-47.5599 69.9524   6
  10   2  17 52.1812 49.5052   8
  10   2  17 232.301 74.8917   6
  10   3 -25 134.785 57.3732  10
  10   3 -24 138.710 73.7689  10
  10   3 -23 54.2656 72.0379  10
  10   3 -22 194.190 106.024  10
  10   3 -21 5066.27 401.125  10
  10   3 -20 85.6161 98.7880  10
  10   3 -20 205.111 91.6033   8
  10   3 -19 849.120 227.743  10
  10   3 -19 631.076 153.290   8
 -10   3  18 1925.63 245.058   5
  10   3 -18 1416.65 226.695   8
 -10   3  17 16243.4 706.040   5
  10   3 -17 14822.3 705.654   8
 -10   3  16 1443.35 225.514   5
  10   3 -16 1291.15 216.109   8
 -10   3  15 372.134 134.423   5
 -10   3  14 541.073 139.061   5
 -10   3  13 10916.8 583.261   5
 -10   3  12 1204.00 199.946   5
 -10   3  11 1191.33 204.138   5
 -10   3  10 1039.72 390.185   1
 -10   3  10 1025.70 190.093   5
 -10   3   9 1859.37 490.539   1
 -10   3   9 1531.62 223.283   5
 -10   3   8 387.158 268.245   1
 -10   3   8-11.5137 85.4461   5
 -10   3   7 201.754 129.760  10
 -10   3   7 219.935 237.218   1
 -10   3   6 11.9784 137.407   1
  10  -3  -6 120.540 214.600   2
 -10   3   6 242.823 159.678  10
  10  -3  -5 11453.8 1209.09   2
 -10   3   5 12371.9 699.718  10
  10  -3  -4 7129.86 931.843   2
 -10   3   4 7116.42 533.972  10
 -10   3   3 2989.36 351.313  10
  10   3  -3 3419.95 354.110   6
  10  -3  -3 3160.84 625.447   2
 -10   3   2 38994.1 1218.11  10
  10  -3  -2 39447.1 2101.22   2
  10   3  -2 41948.9 1213.96   6
 -10   3   1 103997. 1953.58  10
  10  -3  -1 112184. 3454.49   2
  10   3  -1 108325. 1930.93   6
 -10   3   0 1952.65 283.157  10
  10   3   0 2010.28 278.609   6
  10  -3   0 1974.56 514.486   2
 -10   3  -1 311.991 132.866  10
  10   3   1 581.922 157.777   6
 -10   3  -2 1960.19 282.671  10
  10   3   2 1929.39 280.111   6
 -10   3  -3 41364.5 1174.25  10
  10   3   3 41639.6 1226.68   6
 -10   3  -4 1369.17 221.377  10
  10   3   4 1453.78 244.175   8
  10   3   4 801.866 192.512   6
  10   3   5 233.093 115.427   8
 -10   3  -5 201.123 96.6906  10
  10   3   5 393.788 143.818   6
  10   3   6 1044.33 207.652   8
 -10   3  -6 792.225 170.023  10
  10   3   6 1354.30 239.249   6
  10   3   7 4271.02 397.040   6
  10   3   7 4768.22 403.195   8
  10   3   8 17.9938 73.4786   8
  10   3   8-60.0428 99.2707   6
  10   3   9 275.972 120.563   8
  10   3   9 364.876 133.683   6
  10   3  10 386.922 115.117   8
  10   3  10 172.216 133.622   6
  10   3  11-39.5180 71.4044   8
  10   3  11-0.85118 85.4871   6
  10   3  12 162.036 90.0172   6
  10   3  13 145.327 84.2410   6
  10   3  14 785.546 124.277   6
  10   3  15 4463.20 239.167   6
  10   4 -21 537.521 97.1997  10
  10   4 -20 157.050 81.5088  10
  10   4 -19 187.217 92.2276  10
  10   4 -18 0.48967 92.5887  10
  10   4 -17 78.9933 111.603  10
 -10   4  17-34.6720 81.7954   5
  10   4 -16 1205.20 231.853  10
 -10   4  16 1358.61 187.714   5
  10   4 -15 1321.38 240.297  10
 -10   4  15 1274.07 195.255   5
  10   4 -14 441.876 170.599  10
 -10   4  14 350.414 123.387   5
  10   4 -13 659.534 162.015  10
 -10   4  13 567.405 151.622   5
  10   4 -12 2055.62 276.674  10
 -10   4  12 2067.33 250.757   5
  10   4 -11 173.529 91.3269  10
 -10   4  11-30.5592 112.543   5
 -10   4  10 5014.96 398.963   5
 -10   4   9 5523.11 426.852   5
 -10   4   8 5757.31 443.197   5
 -10   4   7 76.0460 88.9890   5
 -10   4   6 8684.20 557.378   5
 -10   4   5 12160.0 675.416   5
 -10   4   5 12090.4 723.179  10
 -10   4   4 3331.69 394.143  10
 -10   4   4 2999.63 342.118   5
 -10   4   3 263.102 178.321  10
 -10   4   3 192.158 99.0631   5
 -10   4   2 5226.41 479.762  10
 -10   4   2 4687.51 452.288   5
 -10   4   1 252.660 152.078  10
 -10   4   1 187.346 126.047   5
 -10   4   0 640.406 192.998  10
 -10   4   0 571.541 190.468   5
 -10   4  -1 118.593 138.121  10
 -10   4  -1-2.47558 120.970   5
  10   4   2 94.1671 104.462   6
 -10   4  -2 31.6250 100.396  10
 -10   4  -3 3356.16 349.981  10
  10   4   3 3682.26 342.381   6
 -10   4  -4 5478.54 431.770  10
  10   4   4 4950.97 386.947   6
  10   4   5 581.353 142.139   6
 -10   4  -5 566.400 159.175  10
 -10   4  -6 1945.82 243.056  10
  10   4   6 1909.75 230.386   6
 -10   4  -6 2082.95 288.141   5
 -10   4  -7 1948.35 225.999  10
  10   4   7 1769.00 207.829   6
 -10   4  -7 2007.08 243.962   5
  10   4   8 1727.03 197.872   6
  10   4   9 56.4318 66.2549   6
  10   4  10 1653.05 158.900   6
  10   4  11 2016.73 154.095   6
 -10   5  13 187.758 86.3417   5
 -10   5  12-8.75523 70.2039   5
 -10   5  11 1212.34 171.695   5
 -10   5  10 1341.68 183.957   5
 -10   5   9 227.430 107.046   5
 -10   5   8 203.584 104.001   5
 -10   5   7 159.823 92.1821   5
 -10   5   6 78.4215 91.7099   5
 -10   5   5 1465.40 213.272   5
 -10   5   4 1011.17 187.381   5
 -10   5   3 2528.23 286.554   5
 -10   5   2 980.604 186.190   5
 -10   5   1 953.915 183.103   5
 -10   5   0 875.246 172.359   5
 -10   5  -1 4550.40 329.607   5
  11   0 -28 66.5638 72.7178   9
  11   0 -27 29.1321 73.3806   9
  11   0 -26 43.4769 93.1588   8
  11   0 -25 2442.57 305.981   8
  11   0 -24 185.928 158.300   8
  11   0 -23 594.633 195.983   8
  11   0 -22 266.676 151.230   8
  11   0 -21 8001.18 623.986   8
  11   0 -20-72.6430 143.114   8
  11   0 -19 2804.86 384.443   8
 -11   0  18-231.594 268.587   3
  11   0 -18-293.256 166.526   8
 -11   0  17 748.166 374.151   3
  11   0 -17 1071.42 223.558   8
 -11   0  16-229.803 277.083   3
  11   0 -16 41.2220 86.2980   8
 -11   0  15 36578.1 2260.31   3
  11   0 -15 35226.9 1223.77   8
 -11   0  14 763.292 361.039   3
 -11   0  13 31909.2 1984.14   3
 -11   0  12 122.791 238.625   3
 -11   0  11 34649.8 1911.18   3
 -11   0  10 127.273 173.250   3
 -11   0   9 89885.0 2724.35   3
 -11   0   8 154.136 137.655   3
  11   0  -7 4475.06 761.948   2
  11   0  -6-95.1557 176.026   2
  11   0  -5 198754. 3760.90   2
  11   0  -4 122.690 201.140   2
  11   0  -3 34693.0 1552.76   2
  11   0  -2 73.0810 136.684   2
  11   0  -1 68978.8 2216.25   2
  11   0   0 197.864 151.446   2
  11   0   1 104713. 2869.14   2
  11   0   2 6.80255 149.877   2
  11   0   3 94.1830 160.556   2
  11   0   4 184.749 175.501   2
 -11   0  -5 33581.2 1078.29   9
  11   0   5 28465.9 1679.61   2
 -11   0  -6 155.463 105.028   9
  11   0   6-266.306 222.545   2
 -11   0  -7 15671.8 744.258   9
  11   0   7 15181.7 1281.89   2
 -11   0  -8 35.5264 79.3513   9
  11   0   8-470.898 258.375   2
 -11   0  -9 11232.4 640.813   9
 -11   0 -10 76.7323 85.3488   9
 -11   0 -11 12123.0 652.229   9
 -11   0 -12 23.4632 75.5240   9
 -11   0 -13 2271.69 279.916   9
 -11   0 -14-0.93737 74.5006   9
 -11   0 -15 2027.85 233.066   9
 -11   0 -16-58.3013 68.8858   9
 -11   0 -17 3697.96 238.310   9
  11   0  17 4243.92 277.099   8
  11   0  18 5.78600 39.7970   8
  11  -1 -28 4.05406 56.7682   9
  11  -1 -27 267.779 98.6000   9
  11   1 -26 36.9918 85.2579   8
  11   1 -25 356.348 105.955   9
  11   1 -25 358.665 145.532   8
  11   1 -24 1297.43 204.747   9
  11  -1 -24 1729.83 246.283   8
  11   1 -24 1771.02 270.867   8
  11  -1 -23-21.1058 87.5549   8
  11   1 -23 12.3656 104.501   8
  11  -1 -22 1827.22 260.011   8
  11   1 -22 1854.59 295.134   8
  11  -1 -21 1060.90 223.271   8
  11   1 -21 943.695 216.615   8
  11  -1 -20 7482.52 566.280   8
  11   1 -20 7390.48 581.344   8
  11  -1 -19-64.9591 93.8047   8
  11   1 -19-134.199 139.022   8
  11  -1 -18 5635.18 486.511   8
  11   1 -18 5602.72 511.720   8
  11  -1 -17 3867.94 400.819   8
  11   1 -17 3892.19 422.768   8
  11   1 -16 15221.5 816.873   8
 -11   1  16 15656.8 1161.17   1
 -11   1  15 3152.51 523.672   1
  11   1 -15 3770.62 407.073   8
  11   1 -14 4569.10 436.893   8
 -11   1  14 4002.32 579.252   1
 -11   1  13 6731.64 742.642   1
 -11   1  12 3107.79 497.625   1
 -11   1  11 2152.13 389.625   1
 -11   1  10 744.494 246.929   1
 -11   1   9 43721.9 1777.43   1
 -11   1   8 43270.7 1763.09   1
 -11   1   7 2482.53 515.903   1
 -11   1   6 2107.07 407.286   1
  11  -1  -5 1024.48 334.563   2
  11  -1  -4 49973.8 2099.63   2
  11  -1  -3 5557.68 722.195   2
  11  -1  -2 13561.6 1087.78   2
  11   1  -2 14542.4 978.412   2
  11  -1  -1 9950.90 925.177   2
  11   1  -1 11629.8 912.125   2
  11  -1   0 61573.4 2318.36   2
  11   1   0 66339.6 2259.53   2
  11  -1   1 6072.38 755.226   2
  11   1   1 6305.63 729.900   2
  11  -1   2 2562.70 483.783   2
  11   1   2 2478.08 463.176   2
  11  -1   3 7247.12 853.731   2
 -11   1  -3 7958.35 541.540   9
  11   1   3 7506.16 842.817   2
  11   1   4 17408.0 733.304   6
  11  -1   4 16268.1 1298.04   2
 -11   1  -4 17110.2 809.286   9
  11   1   4 16301.9 1264.53   2
 -11   1  -5 7661.88 553.777   9
  11   1   5 7382.59 890.408   2
  11  -1   5 7156.07 892.646   2
  11   1   6 2120.11 295.359   7
 -11   1  -6 2374.51 316.809   9
  11  -1   6 2542.40 563.622   2
  11   1   6 3250.48 589.721   2
  11   1   7 15778.9 754.543   7
 -11   1  -7 15530.2 795.813   9
  11  -1   7 17062.6 1439.09   2
  11   1   7 16411.9 1314.68   2
  11   1   8 857.604 194.540   7
 -11   1  -8 1323.38 244.079   9
  11   1   9 3043.56 349.657   7
 -11   1  -9 3322.36 376.456   9
  11   1  10 1571.01 251.864   7
 -11   1 -10 1554.88 259.218   9
 -11   1 -11 2523.56 328.120   9
 -11   1 -12 5890.82 479.116   9
  11   1  13 1738.36 225.287   6
 -11   1 -13 1469.21 253.167   9
  11   1  14 1369.58 176.208   6
 -11   1 -14 1152.21 210.907   9
  11   1  15 107.488 64.3665   6
 -11   1 -15 100.121 95.4516   9
 -11   1 -16 2874.74 272.148   9
  11   1  17 279.515 89.1965   8
  11  -2 -27 942.770 127.080   9
  11   2 -26 45.2887 63.0936  10
  11   2 -25-56.4907 80.7297   8
  11   2 -24 384.126 117.843   8
  11   2 -23 551.538 149.186   8
  11   2 -22 516.656 163.503   8
  11   2 -21 1029.28 216.734   8
  11   2 -20 313.793 126.339   8
  11   2 -19-117.722 111.260   8
  11   2 -18 3856.99 407.651   8
  11   2 -17 10355.4 668.239   8
  11   2 -16 2133.02 317.166   8
  11   2 -15 8756.98 611.289   8
 -11   2  15 10344.5 1073.08   1
  11   2 -14 2256.03 324.938   8
 -11   2  14 2710.32 557.645   1
  11   2 -13 16907.4 835.047   8
 -11   2  13 17592.2 1395.29   1
  11   2 -12 17428.9 843.706   8
 -11   2  12 16388.7 1325.39   1
 -11   2  11 53511.7 1252.86   5
  11   2 -11 51233.2 1431.16   8
 -11   2  11 49860.6 2300.46   1
  11   2 -10 139.218 126.170   8
 -11   2  10-414.146 253.734   1
 -11   2   9 5014.30 736.433   1
 -11   2   8 25570.9 1635.63   1
 -11   2   7 24017.2 1574.76   1
 -11   2   6 392.862 221.406   1
  11  -2  -5 1135.59 378.726   2
  11  -2  -4 3480.94 634.951   2
  11  -2  -3 7599.42 915.891   2
  11  -2  -2 7022.52 881.448   2
  11   2  -2 6525.07 450.409   6
  11  -2  -1 10401.7 1079.53   2
  11   2  -1 11286.2 589.363   6
  11   2  -1 11347.7 633.221   8
  11   2   0 4941.59 393.403   6
  11  -2   0 3995.61 671.190   2
  11   2   0 4456.32 401.648   8
  11   2   1 2375.12 285.097   6
  11  -2   1 2155.79 483.884   2
  11   2   1 2124.45 274.551   8
  11   2   2 134.794 105.228   8
  11   2   2-90.3796 125.914   6
  11   2   3 4477.58 403.414   6
 -11   2  -3 4104.98 407.839   9
  11  -2   3 3578.35 615.409   2
  11   2   3 4258.96 406.987   8
 -11   2  -4 1895.43 296.751   9
  11   2   4 1703.60 267.001   8
  11   2   4 2049.23 283.729   6
  11  -2   4 1573.70 421.371   2
  11   2   5 15454.3 766.371   6
  11  -2   5 17176.3 1474.54   2
 -11   2  -5 15411.1 815.673   9
  11   2   5 16516.2 815.845   8
  11   2   6 9405.92 603.455   6
 -11   2  -6 8980.08 633.102   9
  11   2   7 3094.54 354.003   6
 -11   2  -7 2847.40 357.841   9
  11   2   8 1772.09 264.374   6
 -11   2  -8 1732.05 295.827   9
  11   2   9 13856.4 707.212   6
 -11   2  -9 12774.4 738.843   9
  11   2  10 4410.03 388.652   6
 -11   2 -10 4290.88 418.530   9
  11   2  11 1212.50 210.233   8
  11   2  11 1297.71 220.304   6
 -11   2 -11 1170.67 230.825   9
  11   2  12 1214.50 197.399   8
  11   2  12 921.373 172.526   6
 -11   2 -12 915.109 199.315   9
  11   2  13 664.027 153.212   8
 -11   2 -13 879.807 186.552   9
  11   2  13 783.114 153.686   6
  11   2  14 90.6554 73.1321   8
  11   2  14 117.926 75.0402   6
  11   2  15 260.025 89.9156   8
  11   2  15 191.866 78.2628   6
  11   2  16 131.933 58.6060   8
  11   2  16 172.734 57.5748   6
  11   3 -24 41.9380 60.2940  10
  11   3 -23 253.226 92.7555  10
  11   3 -22 5303.19 364.605  10
  11   3 -21 526.290 149.711  10
  11   3 -21 459.836 116.000   8
  11   3 -20 643.749 169.587  10
  11   3 -20 969.165 161.475   8
  11   3 -19 2746.36 361.353  10
  11   3 -19 2793.39 296.482   8
  11   3 -18 10088.1 565.894   8
 -11   3  17 5244.73 400.199   5
  11   3 -17 4435.88 395.789   8
 -11   3  16 760.273 171.564   5
  11   3 -16 835.533 175.550   8
 -11   3  15 790.754 171.411   5
  11   3 -15 1007.73 201.556   8
 -11   3  14 7786.01 497.604   5
  11   3 -14 7929.14 547.405   8
 -11   3  13 742.593 166.680   5
  11   3 -13 380.938 133.488   8
 -11   3  12 102.089 99.7681   5
  11   3 -12 68.6291 98.5963   8
 -11   3  11 2649.43 300.478   5
  11   3 -11 2975.73 343.540   8
 -11   3  10 3411.27 345.319   5
  11   3 -10 4248.65 408.842   8
 -11   3   9 675.306 172.930   5
 -11   3   8 35.5673 341.092   1
 -11   3   8 97.3435 82.1004   5
  11  -3  -7 3108.39 733.907   2
 -11   3   7 3794.30 718.237   1
  11  -3  -6 51626.5 2611.06   2
 -11   3   6 44865.4 1360.32  10
 -11   3   5 594.692 195.542  10
  11  -3  -5 677.672 332.413   2
 -11   3   4 1152.77 231.698  10
  11  -3  -4 523.321 321.157   2
 -11   3   3 804.351 249.357  10
  11   3  -3 179.192 138.763   6
  11  -3  -3 574.986 295.219   2
 -11   3   2 50708.5 1405.69  10
  11   3  -2 49786.7 1330.26   6
  11   3  -1 2362.13 301.786   8
 -11   3   1 2082.41 302.217  10
  11   3  -1 1961.65 271.122   6
 -11   3   0 4069.86 398.058  10
  11   3   0 3907.14 373.574   6
  11   3   0 5073.77 445.099   8
 -11   3  -1 3293.47 349.484  10
  11   3   1 3016.23 335.030   6
  11   3   1 3374.85 365.998   8
 -11   3  -2 12565.7 655.617  10
  11   3   2 12006.6 657.520   6
  11   3   3 463.872 155.739   8
  11   3   3 227.998 131.821   6
  11   3   4 228.368 109.712   8
 -11   3  -4 122.978 102.973  10
  11   3   4 180.298 121.682   6
  11   3   5 1374.09 227.907   8
  11   3   5 1153.40 221.834   6
  11   3   6 2697.84 321.838   6
  11   3   6 2696.65 302.905   8
  11   3   7 49.5879 103.681   8
  11   3   7 12.6889 100.255   6
  11   3   8 195.369 100.485   8
  11   3   8 277.949 132.020   6
  11   3   9 601.092 134.115   8
  11   3   9 751.222 172.774   6
  11   3  10 5182.49 369.059   6
  11   3  10 5881.99 350.768   8
  11   3  11 385.258 97.2881   8
  11   3  11 209.849 91.8662   6
  11   3  12 16.4057 63.7510   6
  11   3  13 162.861 86.7827   6
  11   3  14 1422.44 130.024   6
  11   4 -20 197.178 78.7767  10
  11   4 -19 22.7359 66.9847  10
  11   4 -18 37.0191 64.2956  10
  11   4 -17 329.581 112.176  10
 -11   4  17 370.446 110.496   5
  11   4 -16 353.444 121.729  10
 -11   4  16 289.135 111.081   5
  11   4 -15 4376.44 346.082  10
 -11   4  15 4276.11 331.206   5
  11   4 -14 4692.87 358.563  10
 -11   4  14 4407.59 345.550   5
  11   4 -13 4611.16 339.556  10
 -11   4  13 4106.80 342.185   5
 -11   4  12 80.8207 111.897   5
 -11   4  11 9616.26 541.087   5
 -11   4  10 10948.6 586.856   5
 -11   4   9 2408.65 292.691   5
 -11   4   8 189.459 119.835   5
 -11   4   7 6368.16 475.940   5
 -11   4   6 265.385 126.202   5
 -11   4   5-4.24809 107.529   5
 -11   4   4 156.993 124.903   5
 -11   4   3 1685.23 280.334  10
 -11   4   3 1227.40 234.072   5
 -11   4   2 1552.86 278.742  10
 -11   4   2 1186.57 239.215   5
 -11   4   1 1718.09 281.188  10
 -11   4   1 1769.91 294.931   5
 -11   4   0 159.531 151.169  10
 -11   4   0 56.4458 134.530   5
 -11   4  -1 1157.95 246.487  10
 -11   4  -1 1056.48 246.224   5
 -11   4  -2 1040.41 222.825  10
 -11   4  -2 953.824 212.918   5
  11   4   3 851.413 170.166   6
 -11   4  -3 824.770 190.014  10
 -11   4  -4 513.713 154.527  10
  11   4   4 515.089 138.517   6
 -11   4  -4 425.319 164.328   5
 -11   4  -5 4204.89 338.186  10
  11   4   5 3593.06 303.028   6
 -11   4  -5 3721.14 354.566   5
  11   4   6 5976.50 364.663   6
 -11   4  -6 6119.28 407.403   5
  11   4   7 1338.29 174.570   6
 -11   4  -7 1436.65 168.501   5
  11   4   8 11.9212 68.6720   6
 -11   5  13 52.1134 57.7308   5
 -11   5  12-1.99224 52.3242   5
 -11   5  11 1210.57 155.643   5
 -11   5  10 1534.90 177.707   5
 -11   5   9 906.344 149.380   5
 -11   5   8 2017.88 215.509   5
 -11   5   7-11.5840 79.9001   5
 -11   5   6 153.155 100.488   5
 -11   5   5 1080.08 175.884   5
 -11   5   4 3721.28 311.245   5
 -11   5   3 2041.30 235.166   5
 -11   5   2 578.086 144.220   5
 -11   5   1 390.877 101.821   5
 -11   5   0 1861.62 192.886   5
  12   0 -28 26.5015 50.1239   9
  12   0 -27 12.1021 58.6961   9
  12   0 -26 3026.47 307.466   8
  12   0 -25 46.0035 98.9316   8
  12   0 -24 1686.79 263.932   8
  12   0 -23 33.2107 107.967   8
  12   0 -22 6779.23 559.601   8
  12   0 -21 130.132 146.253   8
  12   0 -20 12718.7 792.327   8
  12   0 -19-27.0456 120.726   8
 -12   0  18-147.791 292.279   3
  12   0 -18-8.61947 131.289   8
 -12   0  17-174.000 231.081   3
  12   0 -17-130.586 162.408   8
 -12   0  16 12767.8 1348.02   3
  12   0 -16 11657.0 731.791   8
 -12   0  15-111.774 201.852   3
  12   0 -15-81.6222 102.839   8
 -12   0  14 24336.8 1748.00   3
  12   0 -14 21648.7 954.292   8
 -12   0  13 508.917 254.684   3
 -12   0  12 724.097 362.524   3
 -12   0  11-78.2838 204.966   3
 -12   0  10 56526.3 2232.63   3
  12   0  -9 72.0955 157.058   2
  12   0  -8 491.000 282.369   2
  12   0  -7-19.4504 144.368   2
  12   0  -6 99953.0 2783.99   2
  12   0  -5 277.904 182.978   2
  12   0  -4 100053. 2766.28   2
  12   0  -3-107.160 170.909   2
  12   0  -2 12954.5 1003.80   2
  12   0  -1 167.586 239.555   2
  12   0   0 68555.4 2412.15   2
  12   0   1 265.859 204.163   2
  12   0   2 41761.4 1947.27   2
 -12   0  -3 307.014 135.466   9
  12   0   3 103.652 170.074   2
  12   0   4 37392.3 1939.20   2
 -12   0  -4 41295.0 1189.46   9
 -12   0  -5 20.3098 70.0100   9
  12   0   5 63.2509 170.825   2
 -12   0  -6 31847.9 1067.73   9
  12   0   6 34024.8 1912.55   2
 -12   0  -7-3.51667 78.3030   9
 -12   0  -8 757.087 176.774   9
 -12   0  -9 80.9920 93.5045   9
 -12   0 -10 12991.2 658.235   9
 -12   0 -11 66.9817 81.0261   9
 -12   0 -12 6578.94 438.876   9
 -12   0 -13 2.54648 82.0677   9
 -12   0 -14 535.884 124.627   9
  12   0  15-90.9651 94.1142   8
  12   0  16 336.006 95.9955   8
  12  -1 -28 124.300 64.7882   9
  12   1 -27 116.804 91.2967   8
  12   1 -26 37.7931 84.6036   8
  12   1 -25 3105.04 322.721   8
  12  -1 -24 100.238 90.3025   8
  12   1 -24 26.1912 123.482   8
  12  -1 -23 308.613 144.915   8
  12   1 -23 350.427 153.743   8
  12  -1 -22 1451.56 249.286   8
  12   1 -22 1586.43 287.597   8
  12  -1 -21 6695.47 528.145   8
  12   1 -21 6865.14 563.833   8
  12  -1 -20 208.450 126.505   8
  12   1 -20 315.058 160.460   8
  12  -1 -19 308.960 136.580   8
  12   1 -19 201.099 147.455   8
  12  -1 -18 9408.75 639.582   8
  12   1 -18 8759.42 638.885   8
  12  -1 -17 1219.40 244.402   8
  12   1 -17 1408.29 267.925   8
  12   1 -16 3008.54 387.465   8
  12   1 -15 189.908 143.266   8
  12   1 -14 29922.8 1119.86   8
  12   1 -13 4652.50 443.210   8
 -12   1  13 5083.99 640.423   1
 -12   1  12 8094.29 803.616   1
  12   1 -12 8015.06 576.214   8
 -12   1  11-183.119 146.618   1
 -12   1  10 10222.9 882.884   1
 -12   1   9 11420.6 929.541   1
 -12   1   8 10794.9 908.753   1
  12  -1  -7 7755.72 895.316   2
  12  -1  -6 4228.23 668.070   2
  12  -1  -5 72720.2 2622.10   2
  12  -1  -4 1521.15 430.869   2
  12  -1  -3 10763.7 1004.48   2
  12  -1  -2 5466.13 721.835   2
  12  -1  -1 18021.7 1293.51   2
  12  -1   0 6499.36 804.512   2
  12   1   0 6521.95 723.450   2
  12  -1   1 10867.1 1039.09   2
 -12   1  -1 13405.2 675.360   9
  12   1   1 12684.4 1039.22   2
  12   1   1 12801.2 663.070   8
  12  -1   2 41668.2 2048.22   2
  12   1   2 45978.2 1159.83   6
 -12   1  -2 43999.6 1259.23   9
  12   1   2 44258.7 1996.22   2
  12   1   2 44998.8 1271.09   8
 -12   1  -3 2458.22 310.782   9
  12   1   3 1652.08 224.490   6
  12  -1   3 2218.46 509.157   2
  12   1   3 1655.80 408.420   2
  12   1   4 7170.22 469.237   6
  12  -1   4 7039.46 869.044   2
 -12   1  -4 7494.79 545.195   9
  12   1   4 6968.22 852.303   2
  12   1   5 683.945 156.222   6
 -12   1  -5 595.914 174.276   9
  12  -1   5 1038.99 379.495   2
  12   1   5 421.101 254.800   2
  12   1   6 15611.2 692.051   6
 -12   1  -6 14799.6 772.887   9
  12   1   7 23459.9 844.519   6
 -12   1  -7 22252.0 948.500   9
  12   1   8 15906.1 698.697   6
 -12   1  -8 15253.3 780.462   9
  12   1   9 4618.45 374.423   6
 -12   1  -9 3749.48 390.455   9
  12   1  10 154.021 94.0290   6
 -12   1 -10 159.225 113.632   9
  12   1  11 11427.9 546.944   6
 -12   1 -11 10513.6 618.022   9
  12   1  12 1647.23 202.576   6
 -12   1 -12 1703.14 254.813   9
  12  -1  13 1204.02 169.592   8
  12   1  13 1057.08 149.525   6
 -12   1 -13 1211.78 205.607   9
  12   1  14 17.9763 84.3030   8
 -12   1 -14-39.3866 88.3297   9
  12   1  15 5450.12 344.665   8
  12   1  16 115.686 61.5884   8
  12  -2 -27 24.3194 51.3483   9
  12   2 -26 89.6659 64.9672  10
  12   2 -26 94.4076 75.6970   8
  12   2 -25 3.27447 77.9553   8
  12   2 -24 40.7423 87.2706   8
  12   2 -23 278.092 122.210   8
  12   2 -22 615.157 177.520   8
  12   2 -21 847.169 209.191   8
  12   2 -20-33.8696 110.489   8
  12   2 -19 2371.54 336.634   8
  12   2 -18 2682.40 345.236   8
  12   2 -17 2860.75 362.820   8
  12   2 -16 14187.4 797.767   8
  12   2 -15 2586.71 353.435   8
  12   2 -14-31.0196 102.918   8
 -12   2  14-100.666 196.263   1
 -12   2  13 23018.4 1612.47   1
  12   2 -13 22192.7 971.618   8
 -12   2  12 16608.2 1393.50   1
  12   2 -12 13705.9 765.407   8
  12   2 -11 90.4943 99.0618   8
 -12   2  11 242.466 201.863   1
 -12   2  11 80.7404 68.5205   5
  12   2 -10-12.3819 91.8744   8
 -12   2  10-545.292 277.404   1
 -12   2   9 4894.27 750.119   1
  12   2  -9 4659.61 448.957   8
 -12   2   8 13770.3 1247.41   1
  12   2  -8 12068.1 702.327   8
  12   2  -7 1114.32 238.369   8
  12  -2  -7 726.918 320.477   2
 -12   2   7 719.483 312.112   1
  12   2  -6 1015.83 212.819   8
  12  -2  -6 1393.08 428.541   2
  12  -2  -5 2361.45 542.789   2
  12   2  -5 2493.67 306.200   8
  12   2  -4 1708.54 242.927   6
  12  -2  -4 1437.36 420.449   2
  12   2  -4 2051.79 297.703   8
  12  -2  -3 6999.75 890.465   2
  12   2  -3 7518.79 491.499   6
  12   2  -3 6676.26 494.118   8
 -12   2   2 24780.0 887.252  10
  12  -2  -2 23907.0 1630.57   2
  12   2  -2 23568.1 865.788   6
  12   2  -2 25547.5 962.761   8
 -12   2   1 6812.93 473.481  10
  12  -2  -1 6581.26 858.234   2
  12   2  -1 5946.30 440.820   6
  12   2  -1 7185.18 514.740   8
  12   2   0 4174.14 377.009   6
  12  -2   0 4397.59 737.190   2
  12   2   0 4250.77 397.532   8
  12  -2   1 6091.32 859.535   2
  12   2   1 4570.88 396.153   6
  12   2   1 5419.10 452.094   8
  12  -2   2 12283.1 1207.13   2
  12   2   2 11537.0 631.915   6
  12   2   2 12205.4 678.681   8
  12   2   3 8012.83 534.926   6
  12   2   3 8321.27 570.950   8
  12   2   4 13980.7 712.154   6
  12   2   4 15557.6 791.099   8
  12   2   5 4201.31 398.928   6
  12   2   5 5149.25 462.129   8
  12   2   6 10169.4 613.074   6
 -12   2  -6 9886.02 650.416   9
  12   2   6 10615.8 660.470   8
  12   2   7 2747.61 318.142   6
 -12   2  -7 2721.33 347.063   9
  12   2   7 3019.43 359.803   8
  12   2   8 2234.76 289.812   6
 -12   2  -8 2388.02 325.864   9
  12   2   8 2482.89 314.066   8
  12   2   9 40.1280 101.111   8
 -12   2  -9 178.160 118.119   9
  12   2   9 96.0083 84.8184   6
  12   2  10 169.945 106.806   8
  12   2  10 70.7127 94.2981   6
  12   2  11 158.755 92.9048   8
  12   2  11 179.291 99.6973   6
  12   2  12 641.182 138.153   8
  12   2  12 393.621 117.139   6
  12   2  13 67.1374 78.4952   8
  12   2  13-5.85274 63.3539   6
  12   2  14 1467.76 155.098   6
  12   2  14 1688.33 176.212   8
  12   2  15 399.514 78.8051   8
  12   3 -24 284.006 76.5075  10
  12   3 -23 1389.12 167.145  10
  12   3 -22 2574.00 250.291  10
  12   3 -21 1015.82 180.310  10
  12   3 -21 1172.02 161.980   8
  12   3 -20 886.995 190.380  10
  12   3 -20 1090.42 177.986   8
  12   3 -19 1648.90 263.188  10
  12   3 -19 1682.38 218.079   8
  12   3 -18 2381.92 283.025   8
 -12   3  17 5235.56 382.041   5
  12   3 -17 4579.33 396.227   8
 -12   3  16 21.2793 91.3274   5
  12   3 -16 23.5117 98.0591   8
 -12   3  15 7.56692 85.7982   5
  12   3 -15 98.2975 95.3397   8
 -12   3  14-71.9550 96.4977   5
  12   3 -14-27.3750 92.8850   8
 -12   3  13 200.206 110.680   5
  12   3 -13-215.220 120.501   8
 -12   3  12-6.91978 89.3377   5
  12   3 -12 194.555 117.161   8
 -12   3  11 5650.68 431.523   5
  12   3 -11 6784.00 515.580   8
  12   3 -10 182.180 135.683   8
 -12   3  10 127.324 100.879   5
  12   3  -9 637.397 207.631   8
 -12   3   9 793.957 175.219   5
  12   3  -8 166.995 83.4431   8
 -12   3   8 211.929 110.640   5
  12   3  -7 26114.8 1033.36   8
  12   3  -6 9525.54 630.884   8
  12   3  -5 1840.24 266.855   8
  12   3  -4 33.7736 96.6482   8
 -12   3   4 113.940 133.172  10
 -12   3   3 14814.7 779.081  10
  12   3  -3 18170.1 853.759   8
 -12   3   2 2620.87 328.159  10
  12   3  -2 2082.89 278.220   6
  12   3  -2 2987.18 350.662   8
  12   3  -1 537.299 169.233   8
 -12   3   1 467.267 162.451  10
  12   3  -1 304.767 114.375   6
  12   3   0-67.2693 91.9035   8
 -12   3   0-45.5536 88.1950  10
  12   3   0-12.4545 88.2275   6
  12   3   1 1456.31 237.838   8
  12   3   1 1208.23 219.737   6
  12   3   2 892.962 181.799   8
 -12   3  -2 990.063 198.804  10
  12   3   2 1135.31 215.431   6
  12   3   3-129.206 94.9814   8
 -12   3  -3 230.507 102.051  10
  12   3   3 190.909 137.648   6
  12   3   4 327.764 120.882   8
  12   3   4 348.414 147.855   6
  12   3   5 2563.59 313.028   6
  12   3   5 2581.27 293.746   8
  12   3   6 75.7320 94.0904   8
  12   3   6 75.7579 125.607   6
  12   3   7 220.429 93.3037   8
  12   3   7 58.9296 94.3115   6
  12   3   8 236.299 93.5581   8
  12   3   8 147.736 115.820   6
  12   3   9 5426.44 362.335   6
  12   3   9 5636.80 333.347   8
  12   3  10 438.556 92.6578   8
  12   3  10 615.732 128.138   6
  12   3  11 699.939 121.618   6
  12   3  12-73.5991 56.5370   6
  12   4 -19 432.549 87.0724  10
  12   4 -18 738.568 119.540  10
  12   4 -17 251.996 82.9180  10
 -12   4  17 174.963 71.2510   5
  12   4 -16 1657.16 176.062  10
 -12   4  16 1670.66 191.661   5
  12   4 -15 4018.73 278.010  10
 -12   4  15 4266.53 316.286   5
 -12   4  14 992.258 174.489   5
 -12   4  13-97.6668 107.044   5
 -12   4  12 3896.54 335.550   5
 -12   4  11 1140.80 193.937   5
 -12   4  10 145.194 109.781   5
 -12   4   9 285.183 127.716   5
 -12   4   8 4997.39 405.972   5
 -12   4   7 5696.45 439.185   5
 -12   4   6 167.767 125.072   5
 -12   4   5 656.813 166.293   5
 -12   4   4 8.23979 100.072   5
 -12   4   3 28.6994 98.1396   5
 -12   4   2 854.820 195.914   5
 -12   4   1 916.648 196.267   5
 -12   4   0 428.019 143.398   5
 -12   4  -1 13026.5 677.731   5
 -12   4  -2 3683.79 357.416   5
 -12   4  -3 112.278 96.2865   5
 -12   4  -4 4962.49 366.677   5
 -12   4  -5 3155.43 269.083   5
 -12   4  -6 1193.35 146.354   5
 -12   4  -7-33.7488 40.5846   5
 -12   5  12 335.991 77.8971   5
 -12   5  11 128.878 68.9947   5
 -12   5  10 291.128 87.5940   5
 -12   5   9 2136.08 191.427   5
 -12   5   8 185.148 72.7348   5
 -12   5   7 54.1274 71.1430   5
 -12   5   6 933.606 140.279   5
 -12   5   5 3344.69 249.614   5
 -12   5   4 2078.52 192.562   5
 -12   5   3 157.069 67.8985   5
 -12   5   2 89.5891 59.6967   5
  13   0 -27 1337.08 166.150   9
  13   0 -26-2.21980 86.6717   8
  13   0 -25 555.777 163.934   8
  13   0 -24 95.2366 103.253   8
  13   0 -23 327.130 162.097   8
  13   0 -22-51.6351 125.226   8
  13   0 -21 588.787 203.256   8
  13   0 -20-85.9464 131.186   8
  13   0 -19 17327.9 917.558   8
  13   0 -18-30.0402 121.732   8
 -13   0  17 590.195 335.409   3
  13   0 -17 869.097 243.902   8
 -13   0  16-1207.83 431.604   3
  13   0 -16 76.5322 141.939   8
 -13   0  15 35429.7 2157.81   3
  13   0 -15 28337.8 1135.12   8
  13   0 -14-109.274 109.888   8
 -13   0  14-175.998 210.743   3
 -13   0  13 2814.47 576.936   3
  13   0 -13 3883.09 434.557   8
  13   0 -12 247.275 105.838   8
  13   0 -11 95179.8 2891.00   2
  13   0 -10 138.933 177.348   2
  13   0  -9 20077.1 1299.03   2
  13   0  -8 116.535 164.176   2
  13   0  -7 3781.30 571.297   2
  13   0  -6-259.434 181.895   2
  13   0  -5 37695.4 1770.26   2
  13   0  -4-9.64719 156.998   2
  13   0  -3 53727.3 2129.47   2
  13   0  -2 62.1164 138.519   2
  13   0  -1 16882.0 1238.55   2
  13   0  -1 18534.0 802.311   8
  13   0   0 13.5925 112.698   8
  13   0   0 159.720 162.839   2
  13   0   1 17022.3 1277.37   2
  13   0   1 17749.8 784.803   8
  13   0   2 346.351 142.687   8
  13   0   2-68.2987 137.189   2
 -13   0  -3 3255.86 345.739   9
  13   0   3 2882.13 574.214   2
  13   0   3 3570.27 375.401   8
 -13   0  -4 103.534 90.7779   9
  13   0   4-61.1319 158.383   2
 -13   0  -5 34632.3 1097.55   9
 -13   0  -6 155.716 110.619   9
 -13   0  -7 3447.69 350.331   9
 -13   0  -8 16.6650 96.5379   9
 -13   0  -9 8340.32 508.749   9
 -13   0 -10-30.7986 73.0157   9
 -13   0 -11 1302.28 208.612   9
  13   0  12 16.7400 94.5595   8
 -13   0 -12 4.53701 69.4960   9
  13   0  13 146.087 88.9655   8
  13   0  14 10.8420 60.5491   8
  13   0  15 1623.87 156.633   8
  13  -1 -28 96.6751 52.1032   9
  13   1 -27 48.6694 78.0180   8
  13   1 -26 494.391 140.659   8
  13   1 -25 265.480 149.296   8
  13  -1 -24 614.005 142.696   8
  13   1 -24 286.562 126.222   8
  13  -1 -23 2135.05 271.240   8
  13   1 -23 2143.57 305.291   8
  13  -1 -22 1117.08 218.021   8
  13   1 -22 618.558 181.792   8
  13  -1 -21 895.720 229.314   8
  13   1 -21 675.187 198.503   8
  13  -1 -20 3125.87 366.919   8
  13   1 -20 2994.64 383.397   8
  13  -1 -19 2758.60 340.895   8
  13   1 -19 2663.78 354.725   8
  13  -1 -18-12.1385 133.502   8
  13   1 -18 55.4451 98.6186   8
  13   1 -17 6696.50 559.265   8
 -13  -1  16 4221.67 935.072   3
  13   1 -16 3013.68 377.722   8
  13   1 -15 6855.35 559.097   8
  13   1 -14 3060.72 376.643   8
  13   1 -13 4933.98 461.758   8
  13   1 -12 658.234 200.942   8
  13   1 -11 2218.71 319.280   8
  13   1 -10 60973.2 1567.98   8
 -13   1   9 609.802 251.636   1
  13  -1  -9 661.729 382.929   2
  13   1  -9 575.310 278.055   8
  13  -1  -8 16468.9 1330.67   2
  13   1  -8 15970.1 776.159   8
  13  -1  -7 4305.93 678.036   2
  13  -1  -6 24351.1 1588.40   2
  13  -1  -5 2860.35 572.085   2
  13   1  -5 2594.62 319.297   8
  13  -1  -4 8173.57 912.663   2
  13   1  -4 7300.22 503.627   8
  13  -1  -3 23363.2 1512.92   2
  13   1  -3 24317.5 913.660   8
  13  -1  -2 6074.75 791.123   2
  13   1  -2 6505.92 446.222   6
  13   1  -2 6345.00 470.208   8
  13  -1  -1 7950.56 892.423   2
  13   1  -1 9102.18 519.564   6
  13   1  -1 7740.55 518.859   8
  13   1   0 243.516 121.958   8
  13   1   0 16.1578 68.1168   6
  13   1   1 10096.3 548.157   6
  13  -1   1 11251.8 1088.81   2
  13   1   1 10504.1 622.325   8
  13   1   2 3231.84 313.848   6
  13  -1   2 2812.68 555.339   2
  13   1   2 2987.52 338.850   8
  13   1   3 22699.6 814.361   6
  13  -1   3 23089.7 1593.81   2
 -13   1  -3 21546.7 911.387   9
  13   1   3 24022.5 967.002   8
  13   1   4 1657.03 232.141   6
 -13   1  -4 1670.45 274.209   9
  13   1   4 1991.93 296.417   8
  13   1   5 1730.09 273.879   8
  13   1   5 1567.07 214.889   6
 -13   1  -5 1529.27 252.305   9
  13   1   6 12488.9 586.576   6
 -13   1  -6 11751.8 674.953   9
  13   1   7 4008.25 331.136   6
 -13   1  -7 4276.84 410.227   9
  13  -1   7 4247.83 352.961   8
  13  -1   8 413.105 128.494   8
  13   1   8 537.904 138.009   6
 -13   1  -8 398.478 142.685   9
  13  -1   9 1376.57 193.999   8
  13   1   9 1120.28 175.357   6
 -13   1  -9 1245.92 226.686   9
  13   1  10 5005.77 338.345   6
 -13   1 -10 4364.93 387.769   9
  13  -1  10 4929.62 354.215   8
  13   1  10 4614.13 405.984   8
  13  -1  11 614.592 136.346   8
  13   1  11 436.078 151.627   8
 -13   1 -11 687.592 173.364   9
  13   1  12 1258.86 205.397   8
  13   1  13 474.792 123.669   8
  13   1  14 4980.11 320.640   8
  13   1  15 397.525 89.0695   8
  13   2 -26 143.952 63.4935  10
  13   2 -26 85.4771 61.6268   8
  13   2 -25 196.282 98.5433   8
  13   2 -24 1323.16 201.939   8
  13   2 -23 774.286 180.193   8
  13   2 -22 158.630 105.701   8
  13   2 -21 70.9126 106.381   8
  13   2 -20 687.614 202.968   8
  13   2 -19 2303.92 321.325   8
  13   2 -18 4221.31 441.449   8
  13   2 -17 2797.07 370.317   8
  13   2 -16 1842.36 302.948   8
  13   2 -15 2973.71 365.440   8
  13   2 -14 3425.13 394.870   8
 -13   2  13 4118.48 708.328   1
  13   2 -13 3517.75 409.252   8
  13   2 -12 3287.79 392.695   8
 -13   2  12 2359.78 545.160   1
 -13   2  11 9245.61 1070.92   1
 -13   2  11 8280.70 515.402   5
  13   2 -11 7161.01 564.824   8
 -13   2  10 9637.33 1068.87   1
  13   2 -10 6302.96 529.681   8
  13  -2  -9 7830.14 961.336   2
 -13   2   9 7398.34 950.356   1
  13   2  -9 7096.89 555.530   8
  13   2  -8 1522.23 251.129   8
  13  -2  -8 1691.50 476.590   2
  13  -2  -7 9011.22 1032.92   2
  13   2  -7 8536.58 601.489   8
  13  -2  -6 4526.46 732.079   2
  13   2  -6 4797.68 443.398   8
  13   2  -5-42.0051 104.702   8
  13  -2  -5-395.381 264.723   2
  13   2  -4 1595.40 251.938   8
  13   2  -4 1628.87 244.466   6
  13  -2  -4 1539.32 419.621   2
  13  -2  -3 14483.2 1278.36   2
  13   2  -3 14833.2 702.830   6
  13   2  -3 15683.7 766.686   8
  13  -2  -2 15512.5 1328.92   2
  13   2  -2 14592.7 696.691   6
  13   2  -2 15638.1 759.342   8
  13  -2  -1 6177.79 867.312   2
  13   2  -1 6243.65 459.039   6
  13   2  -1 6329.64 490.915   8
  13   2   0 967.197 197.576   8
  13   2   0 838.976 186.554   6
  13  -2   0 861.890 359.768   2
  13   2   1 13873.3 689.681   6
  13   2   1 14569.9 746.972   8
  13   2   2 10103.3 590.721   6
  13   2   2 9938.88 625.614   8
  13   2   3 5232.83 433.340   6
  13   2   3 5198.60 459.699   8
  13   2   4 685.210 176.548   8
  13   2   4 1214.85 225.936   6
  13   2   5 7588.19 510.992   6
  13   2   5 8171.53 581.163   8
  13   2   6 1678.06 245.635   6
  13   2   6 1886.01 283.223   8
  13   2   7 2227.22 277.712   6
  13   2   7 1715.36 267.443   8
  13   2   8 197.512 129.000   8
  13   2   8 259.500 115.670   6
  13   2   9 567.882 146.241   8
  13   2   9 571.496 131.815   6
  13   2  10 279.546 98.3424   8
  13   2  10 358.397 123.337   6
  13   2  11 734.091 138.093   8
  13   2  11 789.451 145.804   6
  13   2  12 508.691 115.770   8
  13   2  12 356.402 89.2868   6
  13   2  13 724.245 114.913   8
  13   2  13 636.231 100.380   6
  13   3 -24 585.537 85.8394  10
  13   3 -23 357.297 91.2202  10
  13   3 -22 2506.65 225.014  10
  13   3 -21 19.0489 77.5075  10
  13   3 -21 32.9507 65.1204   8
  13   3 -20 1448.69 205.632  10
  13   3 -20 1570.32 205.361   8
  13   3 -19 78.3729 79.1874  10
  13   3 -19 13.8308 111.498   8
  13   3 -18 702.211 158.174   8
  13   3 -17 872.120 190.530   8
 -13   3  16 374.227 117.439   5
  13   3 -16 403.788 143.301   8
 -13   3  15 72.2321 73.9353   5
  13   3 -15 54.4614 93.7544   8
 -13   3  14 1527.91 217.285   5
  13   3 -14 1096.50 220.251   8
 -13   3  13 100.207 112.596   5
  13   3 -13 323.476 171.530   8
 -13   3  12 16005.4 711.775   5
  13   3 -12 16005.9 783.537   8
 -13   3  11 2643.76 303.147   5
  13   3 -11 2335.99 312.772   8
  13   3 -10-95.1635 123.779   8
 -13   3  10-45.9604 96.6590   5
 -13   3   9 4071.39 379.998   5
  13   3  -9 4514.80 433.861   8
 -13   3   8 25743.2 959.259   5
  13   3  -8 28712.9 1087.12   8
  13   3  -7 1325.70 256.672   8
  13   3  -6 2873.09 348.340   8
  13   3  -5-160.051 123.893   8
  13   3  -4 6905.25 526.905   8
  13   3  -3-123.029 105.242   8
  13   3  -2 240.387 122.023   8
  13   3  -1 65.9716 91.6940   8
  13   3  -1 286.534 126.811   6
  13   3   0 379.925 119.648   8
  13   3   0 363.646 144.602   6
  13   3   1 150.225 124.507   8
  13   3   1 86.9156 89.7664   6
  13   3   2 203.448 109.928   8
  13   3   2 141.255 118.891   6
  13   3   3 1396.21 224.184   8
  13   3   3 1024.13 197.053   6
  13   3   4 6718.39 478.098   6
  13   3   4 7261.81 467.114   8
  13   3   5 2920.67 318.934   6
  13   3   5 2821.85 286.084   8
  13   3   6 236.112 97.3587   8
  13   3   6 243.358 119.874   6
  13   3   7 907.187 149.372   8
  13   3   7 1032.72 190.342   6
  13   3   8 11701.5 507.819   6
  13   3   8 13023.7 487.161   8
  13   3   9 1325.03 165.696   6
  13   3   9 1136.36 135.826   8
  13   3  10 57.2447 66.8351   6
  13   3  11 216.092 64.4082   6
 -13   4  17 680.196 104.778   5
 -13   4  16 2560.34 215.089   5
 -13   4  15 1722.47 187.138   5
 -13   4  14 84.2537 84.1010   5
 -13   4  13 4628.34 335.312   5
 -13   4  12 3818.67 317.093   5
 -13   4  11 454.748 135.308   5
 -13   4  10 473.897 136.302   5
 -13   4   9 1712.45 238.880   5
 -13   4   8 530.925 143.866   5
 -13   4   7 1617.19 237.767   5
 -13   4   6 1351.72 222.270   5
 -13   4   5 107.824 122.746   5
 -13   4   4 12821.6 637.973   5
 -13   4   3 3722.68 349.237   5
 -13   4   2 148.432 99.4435   5
 -13   4   1 2404.76 279.941   5
 -13   4   0 11371.7 572.396   5
 -13   4  -1 3487.23 311.380   5
 -13   4  -2 49.2116 74.8937   5
 -13   4  -3 7048.13 393.172   5
 -13   4  -4 8435.22 394.344   5
 -13   4  -5 84.6678 59.3348   5
 -13   5   9 2346.49 167.328   5
 -13   5   8 726.259 101.149   5
 -13   5   7 270.935 73.4641   5
 -13   5   6 3371.99 202.900   5
 -13   5   5 6292.90 268.452   5
  14   0 -27-102.506 57.8383   9
  14   0 -27-42.0323 86.7231   8
  14   0 -26 253.687 108.541   8
  14   0 -25 84.8510 90.3797   8
  14   0 -24 3078.68 337.741   8
  14   0 -23 167.593 143.021   8
  14   0 -22 3750.74 408.345   8
  14   0 -21-199.603 142.542   8
  14   0 -20 12865.9 785.289   8
  14   0 -19 95.6858 126.941   8
  14   0 -18 7358.51 604.912   8
  14   0 -17-66.7020 124.373   8
  14   0 -16 49047.7 1517.04   8
  14   0 -15 177.472 134.994   8
  14   0 -14 3787.00 424.816   8
  14   0 -13 30.5977 94.8668   8
  14   0 -12 44321.6 1378.22   8
  14   0 -11-112.982 105.569   8
  14   0 -10 4455.73 447.427   8
  14   0  -9-445.957 161.878   8
  14   0  -9 24.0569 133.068   2
  14   0  -8 2305.48 470.151   2
  14   0  -8 3294.57 364.922   8
  14   0  -7-39.8631 89.6023   8
  14   0  -7 558.029 238.936   2
  14   0  -6 10282.7 954.852   2
  14   0  -6 9648.25 596.839   8
  14   0  -5 212.188 121.723   8
  14   0  -5-122.961 146.624   2
  14   0  -4 2766.52 507.884   2
  14   0  -4 2503.65 304.538   8
  14   0  -3 21.2701 77.8939   8
  14   0  -3 176.883 242.423   2
  14   0  -2 9872.21 961.520   2
  14   0  -2 10372.5 619.321   8
  14   0  -1-178.042 116.035   8
  14   0  -1 105.183 142.694   2
  14   0   0 45690.9 2138.20   2
  14   0   0 45806.7 1276.75   8
  14   0   1-116.093 121.780   8
  14   0   1-507.053 247.796   2
  14   0   2 677.391 185.404   8
  14   0   2 602.507 273.662   2
  14   0   3 259.409 128.997   8
  14   0   4 40824.5 1167.05   8
  14   0   5 112.349 86.0955   8
  14   0   6 903.544 196.877   8
  14   0   7 204.269 104.612   8
  14   0   8 2270.04 267.274   8
  14   0   9 7.74741 73.0448   8
  14   0  10 7123.14 431.754   8
  14   0  11 101.336 74.9576   8
  14   0  12 293.537 102.014   8
  14   0  13 7.42300 56.6420   8
  14   0  14 1243.20 131.169   8
  14   1 -27 267.200 86.9645   8
  14   1 -26 72.9265 82.1504   8
  14   1 -25 732.928 167.719   8
  14   1 -24 459.779 147.815   8
  14  -1 -23 2120.43 250.369   8
  14   1 -23 2138.26 298.063   8
  14  -1 -22 1055.34 218.561   8
  14   1 -22 677.638 202.501   8
  14  -1 -21 415.317 146.706   8
  14   1 -21 182.448 140.402   8
  14  -1 -20 2025.79 291.824   8
  14   1 -20 1756.63 300.419   8
  14   1 -19 19.2697 116.257   8
  14   1 -18 1151.65 250.500   8
  14   1 -17-34.5624 114.176   8
  14   1 -16 4192.52 447.171   8
  14   1 -15 12612.1 756.443   8
  14   1 -14 3614.10 443.493   8
  14   1 -13 20633.6 947.049   8
  14   1 -12 15610.5 814.382   8
  14  -1 -11 26456.1 1785.06   2
  14   1 -11 23021.5 989.457   8
  14  -1 -10 2387.28 571.737   2
  14   1 -10 1743.73 286.650   8
  14  -1  -9 17914.7 1439.83   2
  14   1  -9 18315.0 859.230   8
  14  -1  -8 29769.7 1820.74   2
  14   1  -8 28522.6 1051.57   8
  14  -1  -7 30128.3 1832.38   2
  14   1  -7 29128.0 1050.73   8
  14  -1  -6 7561.16 905.712   2
  14   1  -6 7354.22 521.321   8
  14  -1  -5 2087.50 473.480   2
  14   1  -5 1837.08 274.477   8
  14  -1  -4 11561.4 1103.91   2
  14   1  -4 10741.3 626.674   8
  14  -1  -3 21811.1 1513.01   2
  14   1  -3 24276.6 880.073   6
  14   1  -3 22296.1 894.760   8
  14   1  -2 26356.5 898.154   6
  14  -1  -2 24122.2 1588.17   2
  14   1  -2 23268.6 929.521   8
  14   1  -1 6037.13 427.783   6
  14  -1  -1 6710.08 832.007   2
  14   1  -1 6567.33 497.897   8
  14   1   0 3716.18 338.656   6
  14  -1   0 3746.15 652.752   2
  14   1   0 3353.84 355.448   8
  14   1   1 4493.74 359.615   6
  14  -1   1 4118.26 676.486   2
  14   1   1 3973.29 392.609   8
  14   1   2 3778.12 351.583   6
  14   1   2 3378.60 384.391   8
  14   1   3 2670.99 274.836   6
  14   1   3 2549.38 328.955   8
  14   1   4 1802.18 268.611   8
  14   1   4 1807.16 226.180   6
  14   1   5 762.642 193.832   8
  14   1   5 733.456 146.497   6
  14   1   6 1330.91 199.482   6
  14   1   6 1268.30 269.494   8
  14   1   7 3427.04 363.970   8
  14   1   8 1405.11 242.599   8
  14   1   9 6898.72 477.824   8
  14   1  10 827.509 173.188   8
  14   1  11 874.943 170.613   8
  14   1  12 974.831 157.479   8
  14   1  13 732.169 132.335   8
  14   1  14 1757.94 159.830   8
  14   2 -26-43.8923 47.8552  10
  14   2 -26-21.0533 53.7524   8
  14   2 -25 159.701 88.4846   8
  14   2 -24 618.433 141.988   8
  14   2 -23 426.349 131.595   8
  14   2 -22 2124.37 271.978   8
  14   2 -21 1477.87 247.174   8
  14   2 -20 2043.47 298.858   8
  14   2 -19 1720.71 277.272   8
  14   2 -18 4841.06 464.150   8
  14   2 -17 182.976 153.683   8
  14   2 -16 3578.99 406.077   8
  14   2 -15 489.597 210.165   8
  14   2 -14 8665.28 624.232   8
  14   2 -13 59.3680 111.657   8
  14   2 -12 216.322 111.385   8
  14   2 -11 1087.55 224.629   8
 -14   2  11 915.753 180.127   5
  14   2 -10 973.480 238.877   8
  14  -2  -9 3872.61 714.254   2
  14   2  -9 3830.76 416.873   8
  14  -2  -8 8968.66 1029.16   2
  14   2  -8 9095.20 626.630   8
  14  -2  -7 4758.37 766.513   2
  14   2  -7 4781.96 453.986   8
  14  -2  -6 4171.16 723.634   2
  14   2  -6 4306.73 418.663   8
  14  -2  -5 6652.90 884.815   2
  14   2  -5 5434.70 467.488   8
  14   2  -4 7726.92 551.269   8
  14   2  -3 16428.5 746.482   6
  14   2  -3 17124.2 803.855   8
  14   2  -2 14329.9 698.383   6
  14   2  -2 14042.9 727.964   8
  14   2  -1 2373.37 286.313   6
  14   2  -1 2678.97 327.001   8
  14   2   0 9976.28 581.894   6
  14   2   0 9960.15 618.777   8
  14   2   1 4854.64 413.850   6
  14   2   1 5365.86 462.940   8
  14   2   2 14148.7 684.021   6
  14   2   2 14579.6 754.465   8
  14   2   3-21.7437 90.1573   8
  14   2   3-38.0420 91.0510   6
  14   2   4-6.94895 103.115   8
  14   2   4 105.138 110.198   6
  14   2   5 174.973 134.847   8
  14   2   5 503.363 150.367   6
  14   2   6 6217.71 427.377   6
  14   2   6 6809.57 499.133   8
  14   2   7 1047.81 204.409   8
  14   2   7 984.811 181.960   6
  14   2   8 418.948 133.673   8
  14   2   8 340.677 109.080   6
  14   2   9 307.105 110.941   8
  14   2   9 356.649 95.4472   6
  14   2  10 246.266 102.627   8
  14   2  10-19.4780 70.0273   6
  14   2  11 68.0954 78.8414   8
  14   2  11-50.9282 58.1348   6
  14   2  12 906.870 119.823   8
  14   3 -23 154.878 57.1185  10
  14   3 -22-5.69832 51.3087  10
  14   3 -21 39.1623 63.7388  10
  14   3 -21 84.4745 53.6275   8
  14   3 -20 231.553 88.3763  10
  14   3 -20 292.145 101.370   8
  14   3 -19-26.0641 64.0303  10
  14   3 -19-79.4425 82.7243   8
  14   3 -18 101.569 85.3632  10
  14   3 -18 170.769 98.1431   8
  14   3 -17 8583.21 469.472  10
  14   3 -17 9005.02 530.657   8
  14   3 -16 545.801 133.058  10
  14   3 -16 332.050 134.699   8
  14   3 -15 21.2915 86.1445  10
 -14   3  15-20.2538 70.5378   5
  14   3 -15 104.708 88.7832   8
 -14   3  14 201.675 110.911   5
  14   3 -14 37.9645 120.941   8
 -14   3  13 21858.3 783.382   5
  14   3 -13 21912.1 898.799   8
 -14   3  12 282.975 101.185   5
  14   3 -12 347.259 139.833   8
  14   3 -11 1273.31 241.707   8
 -14   3  11 1329.76 211.449   5
  14   3 -10-63.3531 102.097   8
 -14   3  10 169.371 114.055   5
 -14   3   9 17418.0 756.002   5
  14   3  -9 19189.7 864.926   8
  14   3  -8 881.799 193.549   8
 -14   3   8 945.175 182.576   5
  14   3  -7 351.107 150.330   8
  14   3  -6 20.8028 94.0991   8
  14   3  -5 7170.16 527.362   8
  14   3  -4 1678.41 257.751   8
  14   3  -3 1601.64 259.010   8
  14   3  -2 4162.70 390.363   8
  14   3  -1 1590.54 240.330   8
  14   3   0 128.440 91.0929   8
  14   3   1 1405.30 230.830   6
  14   3   1 1768.17 240.190   8
  14   3   2 1068.51 194.108   8
  14   3   2 901.949 194.303   6
  14   3   3 19719.1 779.715   6
  14   3   3 21150.7 772.003   8
  14   3   4 2354.57 274.560   6
  14   3   4 2067.81 237.601   8
  14   3   5-68.1616 67.7343   8
  14   3   5-18.8412 80.9671   6
  14   3   6 437.169 109.886   8
  14   3   6 553.613 137.798   6
  14   3   7 11018.8 472.551   6
  14   3   7 11744.8 443.184   8
  14   3   8 441.149 87.9697   8
  14   3   8 466.297 105.745   6
 -14   4  16 179.498 68.4428   5
 -14   4  15 536.235 106.907   5
 -14   4  14 3510.98 255.567   5
 -14   4  13 4.52355 61.4910   5
 -14   4  12 504.748 112.479   5
 -14   4  11 398.403 115.300   5
 -14   4  10 382.343 118.113   5
 -14   4   9 534.211 129.588   5
 -14   4   8 829.331 163.182   5
 -14   4   7 386.618 135.810   5
 -14   4   6 1802.56 229.254   5
 -14   4   5 5624.40 392.366   5
 -14   4   4 1980.44 235.387   5
 -14   4   3 68.1092 82.0129   5
 -14   4   2 12480.9 548.556   5
 -14   4   1 8189.44 432.608   5
 -14   4   0 1357.11 181.553   5
 -14   4  -1 645.071 129.214   5
 -14   4  -2 8382.44 383.906   5
 -14   4  -3 51.7411 55.4849   5
 -14   4  -4 35.7436 53.0334   5
  15   0 -26-46.0459 73.6371   8
  15   0 -25 1135.78 195.750   8
  15   0 -24 1.54597 103.116   8
  15   0 -23 2553.44 311.443   8
  15   0 -22 240.251 156.689   8
  15   0 -21 11762.2 715.036   8
  15   0 -20-31.6979 122.856   8
  15   0 -19 1150.05 249.289   8
  15   0 -18 173.668 163.992   8
  15   0 -17 15780.2 863.322   8
  15   0 -16 26.0631 153.686   8
  15   0 -15 172.590 149.571   8
  15   0 -14-25.2819 107.190   8
  15   0 -13 3652.85 411.608   8
  15   0 -12 141.955 121.854   8
  15   0 -11 11359.5 712.777   8
  15   0 -10-116.134 144.859   8
  15   0  -9-376.797 163.366   8
  15   0  -8-128.006 121.024   8
  15   0  -7 26798.7 1031.39   8
  15   0  -6 103.517 106.630   8
  15   0  -6 1015.65 338.143   2
  15   0  -5 68265.8 2500.24   2
  15   0  -5 67501.0 1594.20   8
  15   0  -4 15.3869 104.250   8
  15   0  -4 53.3158 153.512   2
  15   0  -3 1562.84 425.717   2
  15   0  -3 1852.28 289.965   8
  15   0  -2 47.9025 108.160   8
  15   0  -2 193.900 225.127   2
  15   0  -1 81993.3 2897.29   2
  15   0  -1 72994.8 1630.00   8
  15   0   0-126.351 118.004   8
  15   0   1 457.626 139.815   8
  15   0   2 15.4946 93.7561   8
  15   0   3 16575.9 737.049   8
  15   0   4 47.5551 83.2949   8
  15   0   5 17130.9 717.001   8
  15   0   6 101.732 89.7826   8
  15   0   7 87.1838 89.1192   8
  15   0   8 88.2622 83.1042   8
  15   0   9 9808.82 479.622   8
  15   0  10 4.13037 67.7303   8
  15   0  11 2145.72 203.496   8
  15   0  12-67.7892 67.3022   8
  15   1 -27 104.981 60.0723   8
  15   1 -26 1.30434 76.2899   8
  15   1 -25 1591.89 220.353   8
  15   1 -24-38.6983 99.4385   8
  15   1 -23 2124.05 288.434   8
  15   1 -22 74.3978 131.096   8
  15   1 -21 2512.59 342.832   8
  15   1 -20 1081.00 248.001   8
  15   1 -19-63.9816 114.976   8
  15   1 -18 1252.70 263.836   8
  15   1 -17 4864.21 474.025   8
  15   1 -16 6266.92 538.650   8
  15   1 -15 57.9519 125.976   8
  15   1 -14 13154.9 764.511   8
  15   1 -13 15406.2 817.256   8
  15  -1 -12 17398.0 1501.61   2
  15   1 -12 16671.5 850.325   8
  15   1 -11 120.530 126.180   8
  15  -1 -11 105.542 207.882   2
  15   1 -10 838.968 198.552   8
  15  -1 -10 649.225 347.757   2
  15  -1  -9 8079.57 982.640   2
  15   1  -9 6737.13 527.057   8
  15  -1  -8 11090.8 1133.60   2
  15   1  -8 9193.19 605.142   8
  15  -1  -7 14524.8 1274.69   2
  15   1  -7 13801.0 736.615   8
  15  -1  -6 24615.0 1638.04   2
  15   1  -6 22697.7 929.394   8
  15  -1  -5 22898.9 1577.14   2
  15   1  -5 18702.2 840.900   8
  15  -1  -4 7344.54 894.713   2
  15   1  -4 7096.38 520.227   8
  15  -1  -3 4568.53 705.884   2
  15   1  -3 4525.57 428.260   8
  15   1  -2 217.526 128.605   8
  15  -1  -2 1056.16 395.146   2
  15   1  -1 234.216 127.015   8
  15   1  -1 231.238 77.1703   6
  15   1   0 22273.9 789.958   6
  15   1   0 20684.0 893.152   8
  15   1   1 192.460 145.286   8
  15   1   1 317.901 127.087   6
  15   1   2 4723.67 352.509   6
  15   1   2 4307.39 408.916   8
  15   1   3 1615.55 262.733   8
  15   1   4 19406.2 846.303   8
  15   1   5-122.510 105.062   8
  15   1   6 583.993 160.352   8
  15   1   7 34.3602 110.507   8
  15   1   8 11625.7 592.922   8
  15   1   9 2140.27 251.769   8
  15   1  10 1818.97 218.893   8
  15   1  11 2391.44 227.462   8
  15   1  12 191.863 80.1332   8
  15   2 -25 491.231 91.6726  10
  15   2 -25 476.463 103.063   8
  15   2 -24 750.657 150.318   8
  15   2 -23 2565.88 262.544   8
  15   2 -22-24.8593 86.5278   8
  15   2 -21 106.245 107.004   8
  15   2 -20 1276.94 239.759   8
  15   2 -19 5288.29 464.541   8
  15   2 -18 504.471 179.789   8
  15   2 -17 44.1953 117.590   8
  15   2 -16 327.931 152.728   8
  15   2 -15 4902.43 461.579   8
  15   2 -14 1426.48 259.836   8
  15   2 -13 2109.70 314.726   8
  15   2 -12 187.496 104.568   8
  15   2 -11 262.238 155.003   8
  15   2 -10 8435.61 608.508   8
  15   2  -9 6703.02 538.119   8
  15   2  -8 6849.30 541.207   8
  15   2  -7 5559.18 487.477   8
  15   2  -6 380.938 157.930   8
  15   2  -5 9835.61 623.213   8
  15   2  -4 7278.13 532.461   8
  15   2  -3 19247.7 857.273   8
  15   2  -2 497.233 161.332   8
  15   2  -1 943.019 202.776   8
  15   2  -1 1145.01 198.497   6
  15   2   0 1228.68 240.640   8
  15   2   0 1023.15 193.240   6
  15   2   1 9381.85 546.657   6
  15   2   1 9594.04 609.079   8
  15   2   2 626.879 181.210   8
  15   2   2 697.168 164.714   6
  15   2   3 29.5580 96.4718   8
  15   2   3 20.2559 84.9244   6
  15   2   4 140.535 123.242   8
  15   2   4 194.463 98.6715   6
  15   2   5 1434.75 211.971   6
  15   2   5 1553.27 243.002   8
  15   2   6 693.489 160.272   8
  15   2   6 651.597 147.082   6
  15   2   7 2403.83 236.987   6
  15   2   7 2403.10 265.070   8
  15   2   8 1442.22 173.689   6
  15   2   8 1424.69 190.656   8
  15   2   9 530.002 121.257   8
  15   2   9 638.806 109.162   6
  15   2  10 709.229 116.517   8
  15   2  11 1286.41 130.592   8
  15   3 -22 893.025 103.035  10
  15   3 -21 147.630 59.8989  10
  15   3 -21 173.349 64.9024   8
  15   3 -20 196.366 73.0311  10
  15   3 -20 126.858 75.5210   8
  15   3 -19 193.492 83.1226  10
  15   3 -19 341.143 115.242   8
  15   3 -18 3197.91 246.730  10
  15   3 -18 3376.88 301.072   8
  15   3 -17 282.166 86.1077  10
  15   3 -17 149.925 110.760   8
  15   3 -16 41.0506 47.1256  10
  15   3 -16-12.8730 75.0054   8
  15   3 -15 173.881 122.294   8
 -15   3  14 12104.7 525.947   5
  15   3 -14 10956.8 606.997   8
 -15   3  13 2048.92 232.444   5
  15   3 -13 2043.37 282.557   8
 -15   3  12 1181.52 189.585   5
  15   3 -12 749.470 182.453   8
 -15   3  11 2154.48 252.651   5
  15   3 -11 2193.09 285.279   8
 -15   3  10 9000.26 509.148   5
  15   3 -10 8299.46 548.504   8
 -15   3   9 4067.50 354.389   5
  15   3  -9 3665.58 370.920   8
 -15   3   8 5812.00 427.151   5
  15   3  -8 6211.85 471.985   8
  15   3  -7 2048.85 278.738   8
  15   3  -6 155.050 117.985   8
  15   3  -5 248.178 124.045   8
  15   3  -4 2703.40 311.664   8
  15   3  -3-110.272 93.8622   8
  15   3  -2 9640.14 562.904   8
  15   3  -1 933.881 185.835   8
  15   3   0-70.6003 95.6964   8
  15   3   1 27.9856 77.8033   8
  15   3   2 11335.5 544.666   8
  15   3   3 690.407 139.871   8
  15   3   4 932.908 144.939   8
  15   3   5 281.238 85.5623   8
  15   3   6 7173.02 323.802   8
 -15   4  15 194.216 57.1395   5
 -15   4  14 202.198 63.6141   5
 -15   4  13 145.541 70.1567   5
 -15   4  12 2138.21 197.365   5
 -15   4  11 322.044 89.9562   5
 -15   4  10 1702.41 188.344   5
 -15   4   9 788.067 141.090   5
 -15   4   8 535.205 127.255   5
 -15   4   7 4681.88 320.200   5
 -15   4   6 5252.01 336.593   5
 -15   4   5 1354.84 182.291   5
 -15   4   4 936.888 159.012   5
 -15   4   3 17852.8 586.229   5
 -15   4   2 79.0761 62.2949   5
 -15   4   1-5.53641 62.6912   5
 -15   4   0 65.2118 67.1238   5
 -15   4  -1 300.886 81.5440   5
 -15   4  -2 514.467 83.2330   5
  16   0 -26 1465.33 171.665   8
  16   0 -25-1.83424 87.2515   8
  16   0 -24 198.872 121.047   8
  16   0 -23 30.4898 117.038   8
  16   0 -22 4279.40 405.635   8
  16   0 -21-43.8512 105.009   8
  16   0 -20-42.4475 107.010   8
  16   0 -19 253.865 141.629   8
  16   0 -18 7999.36 603.323   8
  16   0 -17-101.979 131.129   8
  16   0 -16 7541.68 594.665   8
  16   0 -15 86.2819 120.769   8
  16   0 -14 5369.87 494.879   8
  16   0 -13 26.8381 108.086   8
  16   0 -12 11019.0 718.797   8
  16   0 -11-186.611 170.935   8
  16   0 -10 46733.7 1406.68   8
  16   0  -9 94.7100 163.427   8
  16   0  -8 791.070 217.214   8
  16   0  -7-91.0697 164.304   8
  16   0  -6 39858.4 1253.88   8
  16   0  -5-123.133 172.860   8
  16   0  -4-153.714 160.505   8
  16   0  -3 32.4331 113.041   8
  16   0  -2 10439.3 616.593   8
  16   0  -1 28.5360 79.1018   8
  16   0   0 4348.38 383.675   8
  16   0   1 253.585 121.905   8
  16   0   2 1238.85 220.002   8
  16   0   3 24.5611 77.3780   8
  16   0   4 9492.49 526.778   8
  16   0   5 30.9396 75.9563   8
  16   0   6 16807.9 648.792   8
  16   0   7 108.168 80.4622   8
  16   0   8 2359.60 234.232   8
  16   0   9 60.0442 66.2684   8
  16   0  10 6042.06 305.093   8
  16   0  11 4.89146 40.8410   8
  16   1 -26 324.293 84.8893   8
  16   1 -25 250.714 106.094   8
  16   1 -24 76.1986 84.9714   8
  16   1 -23 3373.36 330.872   8
  16   1 -22 409.399 154.472   8
  16   1 -21 1262.99 226.802   8
  16   1 -20 223.908 148.051   8
  16   1 -19 163.112 108.644   8
  16   1 -18 1280.14 258.840   8
  16   1 -17 13730.4 769.336   8
  16   1 -16 272.139 131.132   8
  16   1 -15-67.6976 118.760   8
  16   1 -14 2806.86 351.421   8
  16   1 -13 5954.74 504.300   8
  16   1 -12 3941.31 422.257   8
  16   1 -11 1204.02 238.310   8
  16   1 -10 12171.7 709.118   8
  16   1  -9-101.776 131.977   8
  16   1  -8 5749.80 489.578   8
  16   1  -7 1108.12 227.554   8
  16   1  -6 285.812 134.196   8
  16   1  -5 15243.9 762.224   8
  16   1  -4-8.08899 90.2143   8
  16   1  -3 3201.42 351.671   8
  16   1  -2 1354.36 236.244   8
  16   1  -1 28314.0 1032.17   8
  16   1   0 265.027 137.073   8
  16   1   1 418.974 150.055   8
  16   1   2 354.316 136.055   8
  16   1   3 19154.7 822.452   8
  16   1   4 2725.64 321.695   8
  16   1   5 5488.06 424.816   8
  16   1   6 4329.57 370.953   8
  16   1   7 2708.45 286.452   8
  16   1   8 1543.03 206.901   8
  16   1   9 1474.17 188.364   8
  16   1  10 587.146 108.008   8
  16   1  11 403.561 87.2984   8
  16   2 -25-40.1907 35.1080  10
  16   2 -25 17.3616 57.5011   8
  16   2 -24 1007.71 146.752   8
  16   2 -23 174.964 95.2335   8
  16   2 -22 506.583 138.122   8
  16   2 -21 214.092 118.078   8
  16   2 -20 2793.53 316.747   8
  16   2 -19 921.944 200.462   8
  16   2 -18 275.925 152.519   8
  16   2 -17 426.955 158.743   8
  16   2 -16 693.736 195.642   8
  16   2 -15 3897.55 400.672   8
  16   2 -14 1630.66 270.726   8
  16   2 -13 1683.58 275.481   8
  16   2 -12 407.678 159.118   8
  16   2 -11 2769.71 341.668   8
  16   2 -10 2260.52 314.348   8
  16   2  -9 7003.80 536.647   8
  16   2  -8 13931.7 747.485   8
  16   2  -7-47.4811 92.0773   8
  16   2  -6 1615.14 270.606   8
  16   2  -5 2667.54 326.657   8
  16   2  -4 11133.2 645.134   8
  16   2  -3-108.899 127.788   8
  16   2  -2 750.007 176.218   8
  16   2  -1-16.0611 115.974   8
  16   2   0 5858.95 465.464   8
  16   2   1 2152.11 293.208   8
  16   2   2 1663.88 263.794   8
  16   2   3 2828.92 316.886   8
  16   2   4 96.0109 109.779   8
  16   2   5 3667.33 325.138   8
  16   2   6 4280.97 327.401   8
  16   2   7 4188.93 298.436   8
  16   2   8 2126.95 198.214   8
  16   2   9 104.981 48.4901   8
  16   3 -20 272.574 62.0163  10
  16   3 -20 254.942 77.2124   8
  16   3 -19 2762.86 188.094  10
  16   3 -19 2762.74 231.527   8
  16   3 -18 581.446 118.609   8
  16   3 -17 888.718 155.431   8
  16   3 -16 1340.30 208.749   8
  16   3 -15 5578.98 403.424   8
  16   3 -14 2587.64 287.790   8
 -16   3  13 6145.17 353.064   5
  16   3 -13 6456.67 449.477   8
 -16   3  12 236.317 100.188   5
  16   3 -12 137.918 113.784   8
  16   3 -11 982.258 188.287   8
 -16   3  11 844.680 156.362   5
  16   3 -10 193.351 110.371   8
 -16   3  10 172.077 105.900   5
 -16   3   9 5643.90 383.833   5
  16   3  -9 6166.31 448.669   8
  16   3  -8 23.5238 122.812   8
 -16   3   8 9.17379 70.9575   5
 -16   3   7 2284.56 261.299   5
  16   3  -7 2171.74 268.620   8
  16   3  -6 284.823 113.756   8
  16   3  -5 227.929 108.390   8
  16   3  -4 1679.24 239.652   8
  16   3  -3 12481.0 608.215   8
  16   3  -2 1995.19 248.113   8
  16   3  -1-50.1285 73.8121   8
  16   3   0 53.9663 91.0958   8
  16   3   1 14361.9 585.148   8
  16   3   2 2136.24 220.435   8
  16   3   3 1004.45 146.880   8
  16   3   4 333.934 85.4894   8
  16   3   5 1741.51 147.742   8
 -16   4  13 240.485 63.9347   5
 -16   4  12 959.576 115.176   5
 -16   4  11 4391.97 249.511   5
 -16   4  10 709.775 116.695   5
 -16   4   9 308.253 91.0478   5
 -16   4   8 9246.97 383.956   5
 -16   4   7 1639.60 169.385   5
 -16   4   6 474.976 100.281   5
 -16   4   5 38.6697 58.5591   5
 -16   4   4 1405.45 154.297   5
 -16   4   3 1552.86 156.656   5
 -16   4   2 329.079 77.4959   5
 -16   4   1 74.4508 50.5451   5
 -16   4   0 51.5925 39.5272   5
  17   0 -25 468.520 107.442   8
  17   0 -24 55.7706 74.5950   8
  17   0 -23 2520.80 270.103   8
  17   0 -22 181.894 121.248   8
  17   0 -21 630.362 173.772   8
  17   0 -20 110.098 124.784   8
  17   0 -19 2239.25 316.683   8
  17   0 -18 152.451 124.625   8
  17   0 -17 1037.08 332.279   8
  17   0 -16 4.17750 105.220   8
  17   0 -15 20378.2 933.867   8
  17   0 -14 62.0272 101.545   8
  17   0 -13 2470.10 334.657   8
  17   0 -12 214.664 140.850   8
  17   0 -11 59393.2 1579.27   8
  17   0 -10-603.713 192.234   8
  17   0  -9 5979.96 512.541   8
  17   0  -8-43.0228 135.472   8
  17   0  -7 30767.4 1113.54   8
  17   0  -6-80.2107 145.589   8
  17   0  -5 79.9546 97.6218   8
  17   0  -4-110.770 113.904   8
  17   0  -3 38163.4 1170.36   8
  17   0  -2 230.725 134.324   8
  17   0  -1 766.019 197.442   8
  17   0   0 160.005 110.717   8
  17   0   1 5067.27 387.816   8
  17   0   2 73.3774 80.7687   8
  17   0   3 1322.76 209.755   8
  17   0   4-2.75415 70.6867   8
  17   0   5 7355.90 404.758   8
  17   0   6-54.1996 63.3955   8
  17   0   7 655.742 120.136   8
  17   0   8-56.2213 59.4918   8
  17   0   9 596.339 91.5835   8
  17   1 -26 98.4485 55.2903   8
  17   1 -25 122.509 80.3652   8
  17   1 -24 71.7205 93.0013   8
  17   1 -23 251.589 123.881   8
  17   1 -22 2392.65 286.025   8
  17   1 -21 147.490 108.751   8
  17   1 -20 2259.27 294.705   8
  17   1 -19 1978.80 294.687   8
  17   1 -18 5254.29 466.365   8
  17   1 -17 931.271 201.633   8
  17   1 -16 2322.73 318.318   8
  17   1 -15 4813.81 451.881   8
  17   1 -14 1805.72 289.145   8
  17   1 -13 6442.30 518.345   8
  17   1 -12 9586.70 625.733   8
  17   1 -11-32.5611 127.759   8
  17   1 -10 210.276 122.799   8
  17   1  -9 869.426 196.276   8
  17   1  -8 1883.90 280.695   8
  17   1  -7 92.4090 135.463   8
  17   1  -6 12053.2 683.507   8
  17   1  -5-104.070 113.625   8
  17   1  -4 1915.37 268.995   8
  17   1  -3 97.9211 99.9220   8
  17   1  -2 10241.5 611.870   8
  17   1  -1 2711.91 321.667   8
  17   1   0 8517.79 546.174   8
  17   1   1 8572.99 540.302   8
  17   1   2 8304.31 522.157   8
  17   1   3 2341.36 282.951   8
  17   1   4 4059.18 351.611   8
  17   1   5 2616.31 272.594   8
  17   1   6 625.188 139.867   8
  17   1   7 1256.62 178.790   8
  17   1   8 335.491 102.636   8
  17   1   9 30.5734 54.7242   8
  17   2 -24 238.011 60.7318  10
  17   2 -24 156.060 50.5350   8
  17   2 -23 180.698 90.6711   8
  17   2 -22 76.4087 94.6151   8
  17   2 -21 881.614 162.724   8
  17   2 -20 258.765 118.191   8
  17   2 -19 637.503 163.965   8
  17   2 -18 636.972 171.549   8
  17   2 -17 431.077 154.294   8
  17   2 -16 3888.92 385.862   8
  17   2 -15 926.544 210.272   8
  17   2 -14 4306.61 408.887   8
  17   2 -13 3125.01 357.966   8
  17   2 -12 1932.63 288.555   8
  17   2 -11 3471.19 373.699   8
  17   2 -10 3453.31 366.855   8
  17   2  -9 12229.2 681.504   8
  17   2  -8 33.5184 108.493   8
  17   2  -7 3263.06 357.948   8
  17   2  -6 720.917 162.264   8
  17   2  -5 10970.8 636.549   8
  17   2  -4 406.420 157.048   8
  17   2  -3 8.62621 118.380   8
  17   2  -2 136.663 89.5563   8
  17   2  -1 7565.82 511.321   8
  17   2   0 4140.37 380.237   8
  17   2   1 1235.43 220.778   8
  17   2   2 3777.98 347.378   8
  17   2   3 1467.48 216.207   8
  17   2   4 42.0876 82.8457   8
  17   2   5 2344.22 232.101   8
  17   2   6 2241.30 210.213   8
  17   2   7 2419.16 193.974   8
  17   3 -19 194.166 79.1452   8
  17   3 -18 653.098 115.342   8
  17   3 -17 60.4815 68.8320   8
  17   3 -16 1897.60 210.521   8
  17   3 -15 324.337 117.403   8
  17   3 -14 3026.24 285.569   8
  17   3 -13 15.7619 86.0370   8
 -17   3  12-20.2787 65.7072   5
  17   3 -12 37.1558 86.6710   8
  17   3 -11-35.9179 102.493   8
 -17   3  11 120.309 70.3382   5
  17   3 -10 919.045 181.612   8
 -17   3  10 1017.70 150.490   5
 -17   3   9 1901.78 205.523   5
  17   3  -9 2166.65 250.926   8
 -17   3   8 7437.95 407.016   5
  17   3  -8 7813.57 471.615   8
  17   3  -7 231.098 103.272   8
 -17   3   7 349.863 113.603   5
  17   3  -6 133.757 86.4597   8
 -17   3   6 67.3381 66.5595   5
  17   3  -5 422.418 124.512   8
  17   3  -4 13475.2 587.328   8
  17   3  -3 1339.88 193.098   8
  17   3  -2 544.822 127.387   8
  17   3  -1 1505.23 191.104   8
  17   3   0 8008.71 405.529   8
  17   3   1 2062.01 199.047   8
  17   3   2 2026.30 178.988   8
 -17   4  10-8.61858 35.3817   5
 -17   4   9 1666.48 140.961   5
 -17   4   8 4035.40 216.298   5
 -17   4   7 1182.32 119.892   5
 -17   4   6 650.130 90.0759   5
 -17   4   5 1462.29 129.650   5
 -17   4   4 119.145 54.6799   5
 -17   4   3 2.62370 34.5193   5
  18   0 -24 1034.65 139.838   8
  18   0 -23-100.143 94.4618   8
  18   0 -22 181.569 108.220   8
  18   0 -21-144.929 103.490   8
  18   0 -20 232.911 111.700   8
  18   0 -19 74.9017 109.684   8
  18   0 -18 409.962 153.355   8
  18   0 -17 111.902 133.717   8
  18   0 -16 21326.9 905.410   8
  18   0 -15-96.8443 134.773   8
  18   0 -14 18133.4 845.853   8
  18   0 -13-122.270 135.211   8
  18   0 -12 40505.2 1262.57   8
  18   0 -11 100.956 105.696   8
  18   0 -10 1987.07 319.486   8
  18   0  -9 51.7254 107.000   8
  18   0  -8 35691.6 1176.12   8
  18   0  -7-123.460 103.076   8
  18   0  -6 745.778 181.437   8
  18   0  -5-40.6615 97.6062   8
  18   0  -4 4905.87 412.054   8
  18   0  -3 137.517 96.1520   8
  18   0  -2 815.425 175.133   8
  18   0  -1 13.2994 74.6114   8
  18   0   0 1761.99 225.158   8
  18   0   1 34.8436 74.1815   8
  18   0   2 1059.37 165.868   8
  18   0   3 2.42296 57.1673   8
  18   0   4 293.036 101.546   8
  18   0   5 67.4717 57.6752   8
  18   0   6 1007.07 128.588   8
  18   0   7-72.1030 55.3517   8
  18   1 -25 174.643 67.6532   8
  18   1 -24 400.453 92.5641   8
  18   1 -23 1784.57 203.811   8
  18   1 -22 156.572 101.006   8
  18   1 -21 4635.77 365.967   8
  18   1 -20 1179.18 206.579   8
  18   1 -19 2796.63 312.210   8
  18   1 -18 2150.94 293.177   8
  18   1 -17 6360.64 484.343   8
  18   1 -16 873.637 203.602   8
  18   1 -15 2695.03 331.137   8
  18   1 -14 2265.20 305.922   8
  18   1 -13 7232.97 530.334   8
  18   1 -12 2075.22 310.080   8
  18   1 -11 2194.56 306.419   8
  18   1 -10-23.8219 135.972   8
  18   1  -9 931.951 195.514   8
  18   1  -8-46.5780 132.381   8
  18   1  -7 10381.3 629.664   8
  18   1  -6 1188.07 238.484   8
  18   1  -5 8799.72 570.897   8
  18   1  -4 10920.2 626.869   8
  18   1  -3 11325.0 624.614   8
  18   1  -2 1244.01 228.092   8
  18   1  -1 3993.30 370.253   8
  18   1   0 4150.65 363.956   8
  18   1   1 4312.60 361.006   8
  18   1   2 2338.28 263.561   8
  18   1   3 5136.41 366.446   8
  18   1   4 1257.93 185.927   8
  18   1   5 98.9285 80.7174   8
  18   1   6 1745.26 190.286   8
  18   1   7 244.437 64.9929   8
  18   2 -23 150.337 61.2967   8
  18   2 -22 194.804 80.2982   8
  18   2 -21 967.628 151.013   8
  18   2 -20 53.1730 93.5811   8
  18   2 -19 1734.74 229.844   8
  18   2 -18 378.919 139.261   8
  18   2 -17 1326.56 214.352   8
  18   2 -16 680.403 176.372   8
  18   2 -15 1063.34 207.065   8
  18   2 -14 9063.64 551.150   8
  18   2 -13 235.085 131.327   8
  18   2 -12 4392.92 392.729   8
  18   2 -11 626.376 155.748   8
  18   2 -10 12214.5 647.604   8
  18   2  -9 783.516 186.574   8
 -18   2   9 1337.21 172.806   5
  18   2  -8 784.298 186.361   8
  18   2  -7-136.148 129.215   8
  18   2  -6 11585.3 626.148   8
  18   2  -5 5163.59 422.961   8
  18   2  -4 981.742 188.612   8
  18   2  -3 7025.42 484.311   8
  18   2  -2 258.760 134.493   8
  18   2  -1 2279.69 275.032   8
  18   2   0 1969.20 251.245   8
  18   2   1 6018.15 408.167   8
  18   2   2 4317.20 329.301   8
  18   2   3 152.228 81.3923   8
  18   2   4 2146.59 205.932   8
  18   2   5 1388.94 152.260   8
  18   3 -17 312.316 87.2153   8
  18   3 -16-38.1160 77.4148   8
  18   3 -15 2755.45 234.214   8
  18   3 -14 3648.44 275.570   8
  18   3 -13 1447.50 184.394   8
  18   3 -12 1.77443 68.2647   8
 -18   3  11 111.200 54.2475   5
  18   3 -11 162.921 86.0040   8
  18   3 -10 122.076 80.9967   8
 -18   3  10 330.287 84.9020   5
 -18   3   9 7239.33 346.894   5
  18   3  -9 7628.49 416.165   8
  18   3  -8 289.620 100.470   8
 -18   3   8 351.186 98.2951   5
  18   3  -7-108.491 93.4858   8
 -18   3   7 21.8970 60.0177   5
  18   3  -6 100.329 74.5541   8
 -18   3   6 171.637 84.2276   5
 -18   3   5 6784.39 354.823   5
  18   3  -5 7149.19 396.493   8
 -18   3   4 1438.12 171.077   5
  18   3  -4 1731.85 194.460   8
 -18   3   3 2168.43 200.729   5
  18   3  -3 2338.93 219.096   8
  18   3  -2 428.056 109.416   8
  18   3  -1 2623.70 209.536   8
  18   3   0 98.1495 56.6006   8
 -18   3  -2 1589.10 130.173   5
  19   0 -23 94.1743 62.4568   8
  19   0 -22 144.893 81.7964   8
  19   0 -21 18.4278 68.8269   8
  19   0 -20 48.1893 91.2867   8
  19   0 -19 1860.05 247.901   8
  19   0 -18 126.672 116.969   8
  19   0 -17 9449.87 551.499   8
  19   0 -16 152.383 117.911   8
  19   0 -15 4960.36 423.679   8
  19   0 -14-10.9175 94.5416   8
  19   0 -13 534.063 150.323   8
  19   0 -12-374.228 146.087   8
  19   0 -11 3383.21 359.648   8
  19   0 -10-82.4386 106.715   8
  19   0  -9 1645.38 245.139   8
  19   0  -8 128.117 115.779   8
  19   0  -7 449.971 151.348   8
  19   0  -6 315.764 127.482   8
  19   0  -5-57.2169 87.6274   8
  19   0  -4 0.97515 88.9115   8
  19   0  -3 1619.76 223.531   8
  19   0  -2 109.020 97.6971   8
  19   0  -1 5592.79 367.887   8
  19   0   0 69.5166 57.8660   8
  19   0   1 2966.36 246.267   8
  19   0   2 74.6715 67.9478   8
  19   0   3 8462.96 365.886   8
  19   0   4 22.5073 55.4529   8
  19   0   5 987.270 106.107   8
  19   1 -24 269.475 74.9845   8
  19   1 -23 564.724 107.852   8
  19   1 -22 1153.63 160.397   8
  19   1 -21 678.490 142.247   8
  19   1 -20 1241.69 195.137   8
  19   1 -19 530.714 148.466   8
  19   1 -18 1338.19 213.431   8
  19   1 -17 1790.00 253.099   8
  19   1 -16 369.043 143.427   8
  19   1 -15-166.767 119.495   8
  19   1 -14 607.687 173.078   8
  19   1 -13 4.45005 108.799   8
  19   1 -12 5135.96 431.799   8
  19   1 -11 396.010 136.207   8
  19   1 -10 843.726 195.074   8
  19   1  -9 5778.31 451.281   8
  19   1  -8 9046.56 563.788   8
  19   1  -7 692.451 177.812   8
  19   1  -6 3004.00 330.931   8
  19   1  -5 1970.92 265.775   8
  19   1  -4 3951.32 357.554   8
  19   1  -3 2336.34 279.539   8
  19   1  -2 7082.07 455.838   8
  19   1  -1 2019.48 245.413   8
  19   1   0 110.900 92.7362   8
  19   1   1 2113.79 235.847   8
  19   1   2 2945.03 262.447   8
  19   1   3 172.072 87.8678   8
  19   1   4 4795.81 288.397   8
  19   1   5 104.371 69.1180   8
  19   2 -22 437.996 87.5887   8
  19   2 -21 91.3540 63.6210   8
  19   2 -20 546.643 120.586   8
  19   2 -19 1554.82 194.099   8
  19   2 -18 5.25269 77.2247   8
  19   2 -17 949.956 176.936   8
  19   2 -16 1190.03 187.820   8
  19   2 -15 7880.39 468.400   8
  19   2 -14 277.319 119.018   8
  19   2 -13 346.233 126.227   8
  19   2 -12 158.357 104.664   8
  19   2 -11 7731.39 483.007   8
  19   2 -10 3197.54 322.921   8
  19   2  -9 677.531 152.880   8
 -19   2   8 4111.91 269.129   5
  19   2  -8 3947.09 344.179   8
  19   2  -7 1085.12 193.620   8
  19   2  -6 5776.34 413.962   8
  19   2  -5 671.038 160.269   8
  19   2  -4 5958.43 417.159   8
  19   2  -3 2770.53 285.898   8
  19   2  -2 976.801 169.083   8
  19   2  -1 5443.40 370.761   8
  19   2   0 1615.35 210.119   8
  19   2   1 5981.37 350.030   8
  19   2   2 55.4679 63.4297   8
  19   2   3 1251.86 136.079   8
  19   3 -15 111.742 61.9765   8
  19   3 -14 2951.63 213.718   8
  19   3 -13 16.5703 58.5271   8
  19   3 -12-32.7311 59.8761   8
  19   3 -11 8.60320 67.9476   8
  19   3 -10 4739.86 289.489   8
  19   3  -9 290.237 81.7784   8
 -19   3   9 386.627 76.7990   5
  19   3  -8 330.408 92.0116   8
 -19   3   8 406.267 78.9262   5
  19   3  -7 347.173 92.1974   8
 -19   3   7 253.897 75.0948   5
 -19   3   6 5898.86 277.933   5
  19   3  -6 5796.34 309.397   8
  19   3  -5 611.459 112.049   8
 -19   3   5 524.712 93.6074   5
 -19   3   4 3122.35 200.049   5
  19   3  -4 2846.64 204.377   8
 -19   3   3 2226.93 164.129   5
  19   3  -3 1877.84 153.806   8
 -19   3   2 400.574 73.3814   5
  20   0 -21-17.9810 58.7015   8
  20   0 -20-17.2548 71.3722   8
  20   0 -19-9.22839 83.8062   8
  20   0 -18 2255.16 243.495   8
  20   0 -17 206.631 103.214   8
  20   0 -16 1915.85 260.592   8
  20   0 -15-36.3293 93.3653   8
  20   0 -14 7143.06 458.519   8
  20   0 -13-21.5550 85.4706   8
  20   0 -12 1703.02 238.032   8
  20   0 -11 28.1477 85.0330   8
  20   0 -10 11493.1 582.335   8
  20   0  -9 31.9422 84.3417   8
  20   0  -8 1362.03 210.242   8
  20   0  -7-103.812 111.291   8
  20   0  -6 7888.79 456.775   8
  20   0  -5-85.7182 90.8930   8
  20   0  -4 1087.25 171.404   8
  20   0  -3 45.1506 80.6867   8
  20   0  -2 13292.1 511.101   8
  20   0  -1 43.4325 64.7629   8
  20   0   0 257.614 80.2288   8
  20   0   1 55.2517 53.6981   8
  20   0   2 9952.33 336.939   8
  20   1 -22 224.754 76.9891   8
  20   1 -21 3.48544 64.6501   8
  20   1 -20-79.3442 71.7093   8
  20   1 -19 1808.96 210.702   8
  20   1 -18-29.1576 89.9690   8
  20   1 -17 680.929 149.509   8
  20   1 -16 41.0059 84.4359   8
  20   1 -15 2632.44 280.486   8
  20   1 -14 2123.67 255.826   8
  20   1 -13 5224.88 403.762   8
  20   1 -12 1329.71 210.043   8
  20   1 -11 1530.37 234.498   8
  20   1 -10 2432.61 289.393   8
  20   1  -9 9087.36 530.491   8
  20   1  -8 1707.30 235.503   8
  20   1  -7 7374.24 472.433   8
  20   1  -6 2826.29 292.818   8
  20   1  -5 1992.14 243.828   8
  20   1  -4 1174.28 190.901   8
  20   1  -3 3497.05 300.562   8
  20   1  -2 621.618 138.083   8
  20   1  -1 280.899 108.928   8
  20   1   0-9.63293 75.9936   8
  20   1   1 268.652 94.0116   8
  20   1   2 49.2685 64.6174   8
  20   1   3 5705.07 265.574   8
  20   2 -20 294.016 80.4041   8
  20   2 -19 75.0813 62.3556   8
  20   2 -18 1272.62 158.693   8
  20   2 -17 200.621 78.9342   8
  20   2 -16 4443.60 311.981   8
  20   2 -15 1404.25 180.262   8
  20   2 -14 524.056 133.831   8
  20   2 -13 136.757 102.697   8
  20   2 -12 3279.71 285.347   8
  20   2 -11 3921.44 315.307   8
  20   2 -10 124.665 88.8900   8
  20   2  -9 639.606 146.937   8
  20   2  -8-24.3854 105.887   8
  20   2  -7 1179.78 186.010   8
 -20   2   6 2447.11 183.153   5
  20   2  -6 2608.92 259.140   8
  20   2  -5 965.783 169.657   8
  20   2  -4 4861.20 334.983   8
  20   2  -3 205.470 107.044   8
  20   2  -2 2359.66 225.307   8
  20   2  -1 162.085 81.7042   8
  20   2   0 7635.40 340.208   8
  20   2   1 429.696 78.9850   8
  21   0 -19 7819.06 343.195   8
  21   0 -18 17.8796 55.8785   8
  21   0 -17 243.147 89.6976   8
  21   0 -16 114.699 68.2882   8
  21   0 -15 11163.2 491.183   8
  21   0 -14-48.9944 93.2436   8
  21   0 -13 3165.56 275.440   8
  21   0 -12-111.302 88.4920   8
  21   0 -11 87.8710 78.9845   8
  21   0 -10-31.6787 74.1223   8
  21   0  -9-107.392 96.0421   8
  21   0  -8 83.9398 71.3289   8
  21   0  -7 6421.36 359.014   8
  21   0  -6 162.841 78.2689   8
  21   0  -5 592.757 118.439   8
  21   0  -4 36.4369 61.6320   8
  21   0  -3 11578.5 407.770   8
  21   0  -2 82.0308 57.7450   8
  21   1 -20 326.665 84.4823   8
  21   1 -19 230.876 78.1224   8
  21   1 -18 659.270 130.180   8
  21   1 -17 806.750 144.933   8
  21   1 -16 1174.35 172.522   8
  21   1 -15 1718.46 209.028   8
  21   1 -14 4984.67 344.510   8
  21   1 -13 412.553 124.675   8
  21   1 -12 17755.2 658.613   8
  21   1 -11 837.991 161.393   8
  21   1 -10 3326.13 295.902   8
  21   1  -9 923.656 159.685   8
  21   1  -8 6056.49 377.264   8
  21   1  -7 1331.16 185.455   8
  21   1  -6 911.042 153.784   8
  21   1  -5 1067.89 164.329   8
  21   1  -4 5132.84 320.634   8
  21   1  -3 578.097 123.742   8
  21   1  -2 351.726 95.9731   8
  21   1  -1 17.2021 47.0678   8
  21   1   0 0.20332 44.0359   8
  21   2 -18 28.5714 42.2422   8
  21   2 -17 2978.95 208.252   8
  21   2 -16 1398.65 152.354   8
  21   2 -15 379.681 102.764   8
  21   2 -14 503.164 109.750   8
  21   2 -13 1998.19 199.837   8
  21   2 -12 2943.54 240.899   8
  21   2 -11-92.2013 87.5767   8
  21   2 -10 1853.54 198.459   8
  21   2  -9 555.514 117.234   8
  21   2  -8 90.8244 70.8403   8
  21   2  -7 1818.97 195.813   8
  21   2  -6 379.542 95.8329   8
  21   2  -5 4592.51 279.477   8
  21   2  -4 43.1173 54.6212   8
  21   2  -3 961.470 119.823   8
  22   0 -15-254.092 71.6275   8
  22   0 -14 278.935 75.4070   8
  22   0 -13-31.6307 53.8862   8
  22   0 -12-163.977 69.4361   8
  22   0 -11-56.9595 53.2353   8
  22   0 -10 83.1694 55.7691   8
  22   0  -9-0.22920 46.3212   8
  22   0  -8 9588.12 352.601   8
  22   0  -7-77.1916 50.2690   8
  22   1 -18 2.59088 51.6692   8
  22   1 -17 4294.60 246.074   8
  22   1 -16 91.5348 66.9749   8
  22   1 -15 1010.71 137.500   8
  22   1 -14 504.041 114.001   8
  22   1 -13 5219.19 308.575   8
  22   1 -12 48.4700 79.5136   8
  22   1 -11 584.277 115.280   8
  22   1 -10 2292.81 203.628   8
  22   1  -9 3412.39 244.136   8
  22   1  -8 1055.92 141.839   8
  22   1  -7-24.0007 67.2211   8
  22   1  -6 80.3353 58.6733   8
  22   1  -5 1830.25 159.604   8
  22   1  -4 70.5732 44.6111   8
  22   2 -13 144.319 61.5265   8
  22   2 -12 85.6473 61.3722   8
  22   2 -11 151.109 65.5809   8
  22   2 -10 1915.60 158.804   8
  22   2  -9 31.4162 61.3240   8
  22   2  -8 246.268 67.5891   8
   0   0   0    0.00    0.00   0
TITL e0181-BR in P2(1)/n
REM P2(1)/n (#14 in standard setting)
CELL 1.54184  18.622909   4.825559  23.195346  90.0000 112.9591  90.0000
ZERR    8.00   0.000972   0.000175   0.001211   0.0000   0.0061   0.0000
LATT  1
SYMM -x+1/2, y+1/2,-z+1/2
SFAC C H N O
UNIT 88.00 80.00 8.00 8.00
TREF
HKLF 4
END
;
_shelx_hkl_checksum     22685
_shelx_res_file
;
    I.res created by SHELXL-2014/8
TITL I in P2(1)/n
CELL 1.54184  18.6229   4.8255  23.1953  90.000 112.960  90.000
ZERR    8.00   0.0037   0.0010   0.0046   0.000   0.030   0.000
LATT  1
SYMM 0.5-X, 0.5+Y, 0.5-Z
SFAC C H N O BR
UNIT 72 64 8 24 8
ACTA
L.S. 4
BOND $H
FMAP 2
PLAN 20
EQIV $1 +x, +y, +z
EQIV $2 +x, +y-1, +z
EQIV $3 +x, +y+1, +z
EQIV $4 +x-1, +y-1, +z
EQIV $5 0.5-x+1, 0.5+y, 0.5-z
RTAB N1H2 N1B H2B_$1
RTAB H2O3 H2B O3B_$2
RTAB N1O3 N1B O3B_$2
RTAB N1O3 N1B H2B O3B_$2
RTAB N1H1 N1A H1A_$1
RTAB H1O3 H1A O3A_$3
RTAB N1O3 N1A O3A_$3
RTAB N1O3 N1A H1A O3A_$3
RTAB N1H1 N1B H1B_$1
RTAB H1O3 H1B O3A_$4
RTAB N1O3 N1B O3A_$4
RTAB N1O3 N1B H1B O3A_$4
RTAB BrBr Br1B Br1B_$5
MPLA 9 C1A C2A C3A C4A C5A C6A C7A O1A O2A
MPLA 3 N1A C9A O3A
MPLA 9 C1B C2B C3B C4B C5B C6B C7B O1B O2B
MPLA 3 N1B C9B O3B
CONF
WGHT    0.077200    0.345400
FVAR       2.94792
BR1A  5    0.597945    0.167261    0.026215    11.00000    0.04822    0.06537 =
         0.07557   -0.00613    0.02148   -0.01086
O1A   4    0.863800    1.061557   -0.010575    11.00000    0.05689    0.07373 =
         0.05584    0.00645    0.02746    0.00153
O2A   4    0.890193    1.119920    0.091364    11.00000    0.04250    0.05114 =
         0.06227   -0.01143    0.02585   -0.00554
O3A   4    1.031891    0.929323    0.099059    11.00000    0.04762    0.03725 =
         0.08678    0.00828    0.02859    0.00706
N1A   3    1.066574    1.349866    0.075498    11.00000    0.04131    0.03865 =
         0.09564    0.00114    0.03448    0.00255
C1A   1    0.792120    0.797003    0.036189    11.00000    0.03270    0.04751 =
         0.04393   -0.00080    0.01457    0.00862
C2A   1    0.781113    0.723174    0.090456    11.00000    0.04199    0.05728 =
         0.04249   -0.00768    0.01393    0.00131
AFIX  43
H2AA  2    0.812391    0.802726    0.128518    11.00000   -1.20000
AFIX   0
C3A   1    0.724812    0.534926    0.088452    11.00000    0.04306    0.05877 =
         0.04478   -0.00401    0.01658    0.00185
AFIX  43
H3AA  2    0.717325    0.487969    0.124597    11.00000   -1.20000
AFIX   0
C4A   1    0.679195    0.415989    0.031040    11.00000    0.03457    0.04120 =
         0.05361   -0.00465    0.01175   -0.00055
C5A   1    0.690335    0.475939   -0.023068    11.00000    0.04454    0.05341 =
         0.04766   -0.01005    0.01252    0.00294
AFIX  43
H5AA  2    0.660661    0.388940   -0.060624    11.00000   -1.20000
AFIX   0
C6A   1    0.746650    0.668367   -0.020103    11.00000    0.04133    0.06141 =
         0.04141   -0.00465    0.01315    0.00273
AFIX  43
H6AA  2    0.754351    0.712831   -0.056286    11.00000   -1.20000
AFIX   0
C7A   1    0.850888    1.001885    0.035465    11.00000    0.03727    0.04546 =
         0.05316    0.00099    0.01997    0.00993
C8A   1    0.947810    1.316350    0.093030    11.00000    0.03936    0.04323 =
         0.07663   -0.00950    0.02831   -0.00086
AFIX  23
H8AA  2    0.963673    1.421987    0.131588    11.00000   -1.20000
H8AB  2    0.925696    1.444409    0.058322    11.00000   -1.20000
AFIX   0
C9A   1    1.018917    1.175947    0.089032    11.00000    0.03352    0.03826 =
         0.05256   -0.00365    0.01414    0.00532
BR1B  5    0.675681    0.977869    0.221253    11.00000    0.03539    0.04679 =
         0.07376    0.00719    0.01852   -0.00022
O1B   4    0.389193   -0.015751    0.136545    11.00000    0.05130    0.05599 =
         0.06396   -0.01657    0.02398   -0.01092
O2B   4    0.407038    0.056343    0.236572    11.00000    0.04292    0.05321 =
         0.05542   -0.00414    0.02114   -0.00737
O3B   4    0.255203    0.221564    0.175210    11.00000    0.05309    0.03106 =
         0.09677    0.00469    0.03047    0.00557
N1B   3    0.211525   -0.213970    0.163791    11.00000    0.04771    0.03408 =
         0.07994    0.00624    0.00836    0.00247
C1B   1    0.482710    0.319174    0.195588    11.00000    0.03100    0.03845 =
         0.05106   -0.00132    0.01553    0.00556
C2B   1    0.522847    0.442453    0.253632    11.00000    0.04095    0.04395 =
         0.04532    0.00245    0.01570    0.00216
AFIX  43
H2BA  2    0.511180    0.392719    0.287743    11.00000   -1.20000
AFIX   0
C3B   1    0.579831    0.637982    0.260855    11.00000    0.04014    0.04040 =
         0.04590   -0.00157    0.01357   -0.00424
AFIX  43
H3BA  2    0.607021    0.718356    0.299767    11.00000   -1.20000
AFIX   0
C4B   1    0.596119    0.713264    0.209692    11.00000    0.02543    0.03727 =
         0.05621    0.00240    0.01063    0.00024
C5B   1    0.556397    0.597329    0.151185    11.00000    0.03706    0.05356 =
         0.04827    0.00178    0.01663    0.00458
AFIX  43
H5BA  2    0.567281    0.652664    0.117039    11.00000   -1.20000
AFIX   0
C6B   1    0.500518    0.398776    0.144374    11.00000    0.03497    0.05219 =
         0.04525   -0.00549    0.01244    0.00463
AFIX  43
H6BA  2    0.474316    0.316579    0.105509    11.00000   -1.20000
AFIX   0
C7B   1    0.422195    0.105817    0.184898    11.00000    0.03269    0.04179 =
         0.05399   -0.00383    0.01519    0.00668
C8B   1    0.345671   -0.140337    0.227527    11.00000    0.03887    0.04427 =
         0.06655    0.00459    0.02064   -0.00038
AFIX  23
H8BA  2    0.344933   -0.188879    0.267873    11.00000   -1.20000
H8BB  2    0.356182   -0.307761    0.209018    11.00000   -1.20000
AFIX   0
C9B   1    0.266613   -0.028091    0.185716    11.00000    0.04305    0.03194 =
         0.06126    0.00233    0.02824    0.00280
H1A   2    1.064315    1.526571    0.073935    11.00000    0.07005
H2A   2    1.106885    1.285700    0.066617    11.00000    0.05836
H1B   2    0.160243   -0.159438    0.141515    11.00000    0.06435
H2B   2    0.225416   -0.384803    0.166935    11.00000    0.11006
HKLF 4
REM  I in P2(1)/n
REM R1 =  0.0493 for    3165 Fo > 4sig(Fo)  and  0.0586 for all    3832 data
REM    269 parameters refined using      0 restraints
END
WGHT      0.0772      0.3454
REM Highest difference peak  0.622,  deepest hole -0.849,  1-sigma level  0.118
Q1    1   0.5796  0.3400  0.0150  11.00000  0.05    0.62
Q2    1   0.6785  0.5518  0.2204  11.00000  0.05    0.57
Q3    1   0.5683  0.0205 -0.0010  11.00000  0.05    0.47
Q4    1   0.7420  0.7072  0.2094  11.00000  0.05    0.44
Q5    1   0.6468  0.8615  0.1931  11.00000  0.05    0.41
Q6    1   0.7398  1.2592  0.2053  11.00000  0.05    0.36
Q7    1   0.7672  0.7612  0.0060  11.00000  0.05    0.35
Q8    1   0.6398  1.1419  0.1955  11.00000  0.05    0.35
Q9    1   0.6995  1.1838  0.2576  11.00000  0.05    0.34
Q10   1   0.7010  0.8264  0.2431  11.00000  0.05    0.33
Q11   1   0.6575  0.4983  0.2825  11.00000  0.05    0.33
Q12   1   0.6390  0.3975  0.1201  11.00000  0.05    0.33
Q13   1   0.5800  0.9470  0.2946  11.00000  0.05    0.32
Q14   1   0.6022  1.2165  0.1511  11.00000  0.05    0.31
Q15   1   0.8399  0.4692 -0.0261  11.00000  0.05    0.31
Q16   1   0.6092  0.6431  0.1185  11.00000  0.05    0.30
Q17   1   0.7613  1.1047  0.1883  11.00000  0.05    0.30
Q18   1   0.4788  0.1852  0.0860  11.00000  0.05    0.28
Q19   1   0.6228  0.3810  0.0524  11.00000  0.05    0.28
Q20   1   0.7422  0.8805  0.1698  11.00000  0.05    0.28
;
_shelx_res_checksum     15540
data_II
_audit_creation_method     'SHELXL-2014/8'
_chemical_name_systematic
;
2-Amino-2-oxoethyl 4-nitrobenzoate
;
_chemical_name_common
;
2-(4-Bitrobenzoyloxy)acetamide
4-Nitro-benzoic acid carbamoylmethyl ester
;
_chemical_formula_moiety     'C9 H8 N2 O5'
_chemical_formula_sum     'C9 H8 N2 O5'
_chemical_formula_iupac     'C9 H8 N2 O5'
_chemical_formula_weight     224.17
_chemical_melting_point     439(2)
_space_group_crystal_system     triclinic
_space_group_name_H-M_alt     'P -1'
_space_group_name_Hall     '-P 1'
loop_
    _space_group_symop_operation_xyz
    'x, y, z'
    '-x, -y, -z'
_cell_length_a     7.1238(14)
_cell_length_b     7.3683(15)
_cell_length_c     10.063(2)
_cell_angle_alpha     107.82(3)
_cell_angle_beta     94.95(3)
_cell_angle_gamma     96.32(3)
_cell_volume     495.76(19)
_cell_formula_units_Z     2
_cell_measurement_reflns_used     1249
_cell_measurement_theta_min     4.6240
_cell_measurement_theta_max     75.6280
_cell_measurement_temperature     291(2)
_exptl_crystal_description     prismatic
_exptl_crystal_colour     colorless
_exptl_crystal_size_max     0.40
_exptl_crystal_size_mid     0.34
_exptl_crystal_size_min     0.21
_exptl_crystal_density_diffrn     1.502
_exptl_crystal_density_meas     ?
_exptl_crystal_density_method     ?
_exptl_crystal_F_000     232
_exptl_absorpt_coefficient_mu     1.081
_exptl_absorpt_correction_type     multi-scan
_exptl_absorpt_process_details
;
(SADABS; Bruker, 2008)
;
_exptl_absorpt_correction_T_min     0.68095
_exptl_absorpt_correction_T_max     0.79688
_diffrn_ambient_temperature     291(2)
_diffrn_source     'Enhance (Cu) X-ray Source'
_diffrn_radiation_type     CuK\a
_diffrn_radiation_wavelength     1.54184
_diffrn_radiation_monochromator     'graphite'
_diffrn_measurement_device_type     'Oxford Diffraction Xcalibur, Ruby'
_diffrn_measurement_device     'four-circle diffractometer'
_diffrn_measurement_method     '\w scans'
_diffrn_detector     'CCD plate'
_diffrn_detector_area_resol_mean     10.2576
_diffrn_reflns_number     2971
_diffrn_reflns_av_R_equivalents     0.0181
_diffrn_reflns_av_unetI/netI     0.0235
_diffrn_reflns_theta_min     4.653
_diffrn_reflns_theta_max     69.996
_diffrn_reflns_theta_full     67.684
_diffrn_measured_fraction_theta_max     0.989
_diffrn_measured_fraction_theta_full     0.997
_diffrn_reflns_limit_h_min     -5
_diffrn_reflns_limit_h_max     8
_diffrn_reflns_limit_k_min     -8
_diffrn_reflns_limit_k_max     8
_diffrn_reflns_limit_l_min     -12
_diffrn_reflns_limit_l_max     12
_refine_special_details     ?
_reflns_number_total     1859
_reflns_number_gt     1560
_reflns_threshold_expression     'I > 2\s(I)'
_refine_ls_structure_factor_coef     Fsqd
_refine_ls_matrix_type     full
_refine_ls_R_factor_all     0.0562
_refine_ls_R_factor_gt     0.0496
_refine_ls_wR_factor_gt     0.1389
_refine_ls_wR_factor_ref     0.1475
_refine_ls_goodness_of_fit_ref     1.064
_refine_ls_restrained_S_all     1.064
_refine_ls_number_reflns     1859
_refine_ls_number_parameters     153
_refine_ls_number_restraints     0
_refine_ls_hydrogen_treatment     mixed
_refine_ls_weighting_scheme     calc
_refine_ls_weighting_details
              'w=1/[\s^2^(Fo^2^)+(0.0800P)^2^+0.1088P] where P=(Fo^2^+2Fc^2^)/3'
_atom_sites_solution_hydrogens     mixed
_atom_sites_solution_primary     direct
_atom_sites_solution_secondary     difmap
_refine_ls_shift/su_max     0.000
_refine_ls_shift/su_mean     0.000
_refine_diff_density_max     0.239
_refine_diff_density_min     -0.286
_refine_ls_extinction_method     none
_refine_ls_extinction_coef     .
loop_
    _atom_type_symbol
    _atom_type_description
    _atom_type_scat_dispersion_real
    _atom_type_scat_dispersion_imag
    _atom_type_scat_source
    'C' 'C' 0.0181 0.0091
                         'International Tables Vol C Tables 4.2.6.8 and 6.1.1.4'
    'H' 'H' 0.0000 0.0000
                         'International Tables Vol C Tables 4.2.6.8 and 6.1.1.4'
    'N' 'N' 0.0311 0.0180
                         'International Tables Vol C Tables 4.2.6.8 and 6.1.1.4'
    'O' 'O' 0.0492 0.0322
                         'International Tables Vol C Tables 4.2.6.8 and 6.1.1.4'
_computing_data_collection
;
CrysAlis PRO (Rigaku OD, 2018)
;
_computing_cell_refinement
;
CrysAlis PRO (Rigaku OD, 2018)
;
_computing_data_reduction
;
CrysAlis PRO (Rigaku OD, 2018)
;
_computing_structure_solution
;
SHELXS7 (Sheldrick, 2008)
;
_computing_structure_refinement
;
<i>SHELXL2014/8</i> (Sheldrick, 2015)
;
_computing_molecular_graphics
;
XP in SHELXTL (Sheldrick, 2008)
;
_computing_publication_material
;
SHELXTL (Sheldrick, 2008), PLATON (Spek, 2020)
and publCIF (Westrip, 2010)'
;
loop_
    _atom_site_type_symbol
    _atom_site_label
    _atom_site_fract_x
    _atom_site_fract_y
    _atom_site_fract_z
    _atom_site_U_iso_or_equiv
    _atom_site_adp_type
    _atom_site_calc_flag
    _atom_site_occupancy
    _atom_site_disorder_assembly
    _atom_site_disorder_group
    O O1 0.0727(3) -0.1039(2) 0.29955(18) 0.0820(6) Uani d 1 . .
    O O2 0.19162(19) -0.00610(18) 0.13179(13) 0.0492(4) Uani d 1 . .
    O O3 0.2532(2) -0.49315(19) -0.04910(17) 0.0635(5) Uani d 1 . .
    O O4 0.3147(3) 0.8233(2) 0.75383(18) 0.0866(6) Uani d 1 . .
    O O5 0.3833(3) 0.9205(2) 0.58393(19) 0.0852(6) Uani d 1 . .
    N N1 0.4638(3) -0.2474(3) 0.0945(2) 0.0608(5) Uani d 1 . .
    N N2 0.3258(2) 0.7948(2) 0.62962(19) 0.0526(4) Uani d 1 . .
    C C1 0.1925(2) 0.2274(2) 0.35306(18) 0.0409(4) Uani d 1 . .
    C C2 0.2520(3) 0.3754(3) 0.30129(19) 0.0443(4) Uani d 1 . .
    H H2A 0.2634 0.3488 0.2061 0.053 Uiso calc 1 . .
    C C3 0.2945(3) 0.5635(3) 0.3920(2) 0.0466(4) Uani d 1 . .
    H H3A 0.3342 0.6645 0.3590 0.056 Uiso calc 1 . .
    C C4 0.2762(2) 0.5962(2) 0.53229(19) 0.0425(4) Uani d 1 . .
    C C5 0.2171(3) 0.4526(3) 0.58712(19) 0.0465(4) Uani d 1 . .
    H H5A 0.2065 0.4799 0.6825 0.056 Uiso calc 1 . .
    C C6 0.1739(3) 0.2665(3) 0.4952(2) 0.0466(4) Uani d 1 . .
    H H6A 0.1321 0.1666 0.5287 0.056 Uiso calc 1 . .
    C C7 0.1433(3) 0.0225(3) 0.2615(2) 0.0465(4) Uani d 1 . .
    C C8 0.1380(3) -0.1993(3) 0.0349(2) 0.0509(5) Uani d 1 . .
    H H8A 0.0999 -0.1916 -0.0579 0.061 Uiso calc 1 . .
    H H8B 0.0285 -0.2604 0.0640 0.061 Uiso calc 1 . .
    C C9 0.2934(3) -0.3240(2) 0.02512(19) 0.0455(4) Uani d 1 . .
    H H1 0.561(3) -0.323(3) 0.082(2) 0.057(6) Uiso d 1 . .
    H H2 0.488(3) -0.127(4) 0.138(3) 0.062(6) Uiso d 1 . .
loop_
    _atom_site_aniso_label
    _atom_site_aniso_U_11
    _atom_site_aniso_U_22
    _atom_site_aniso_U_33
    _atom_site_aniso_U_12
    _atom_site_aniso_U_13
    _atom_site_aniso_U_23
    O1 0.1300(16) 0.0426(9) 0.0620(10) -0.0163(9) 0.0267(10) 0.0061(7)
    O2 0.0603(8) 0.0354(7) 0.0467(7) 0.0097(5) 0.0122(6) 0.0032(5)
    O3 0.0579(8) 0.0369(7) 0.0759(10) 0.0070(6) -0.0010(7) -0.0085(7)
    O4 0.1315(16) 0.0536(10) 0.0537(10) -0.0086(10) 0.0189(10) -0.0075(7)
    O5 0.1262(16) 0.0381(8) 0.0797(12) -0.0066(9) 0.0143(11) 0.0079(8)
    N1 0.0543(10) 0.0380(9) 0.0710(12) 0.0099(8) -0.0013(8) -0.0091(8)
    N2 0.0515(9) 0.0380(9) 0.0591(10) 0.0061(7) 0.0043(7) 0.0030(7)
    C1 0.0403(8) 0.0353(9) 0.0443(9) 0.0092(7) 0.0064(7) 0.0073(7)
    C2 0.0510(10) 0.0394(9) 0.0414(9) 0.0097(7) 0.0086(7) 0.0094(7)
    C3 0.0522(10) 0.0352(9) 0.0528(10) 0.0077(7) 0.0077(8) 0.0139(8)
    C4 0.0386(8) 0.0343(9) 0.0481(10) 0.0078(7) 0.0035(7) 0.0032(7)
    C5 0.0504(10) 0.0439(10) 0.0406(9) 0.0062(7) 0.0086(7) 0.0060(7)
    C6 0.0530(10) 0.0385(9) 0.0471(10) 0.0045(7) 0.0106(8) 0.0116(8)
    C7 0.0527(10) 0.0369(10) 0.0464(10) 0.0060(7) 0.0078(8) 0.0080(8)
    C8 0.0552(11) 0.0402(10) 0.0467(10) 0.0088(8) 0.0023(8) -0.0011(8)
    C9 0.0526(10) 0.0347(9) 0.0426(9) 0.0053(7) 0.0066(7) 0.0027(7)
_geom_special_details
;
 All esds (except the esd in the dihedral angle between two l.s. planes)
 are estimated using the full covariance matrix.  The cell esds are taken
 into account individually in the estimation of esds in distances, angles
 and torsion angles; correlations between esds in cell parameters are only
 used when they are defined by crystal symmetry.  An approximate (isotropic)
 treatment of cell esds is used for estimating esds involving l.s. planes.
;
loop_
    _geom_bond_atom_site_label_1
    _geom_bond_atom_site_label_2
    _geom_bond_site_symmetry_2
    _geom_bond_distance
    _geom_bond_publ_flag
    O1 C7 . 1.190(2) ?
    O2 C7 . 1.339(2) ?
    O2 C8 . 1.445(2) ?
    O3 C9 . 1.228(2) ?
    O4 N2 . 1.213(2) ?
    O5 N2 . 1.203(2) ?
    N1 C9 . 1.320(3) ?
    N1 H1 . 0.93(2) ?
    N1 H2 . 0.85(3) ?
    N2 C4 . 1.474(2) ?
    C1 C2 . 1.387(3) ?
    C1 C6 . 1.391(3) ?
    C1 C7 . 1.492(3) ?
    C2 C3 . 1.390(3) ?
    C2 H2A . 0.9300 ?
    C3 C4 . 1.378(3) ?
    C3 H3A . 0.9300 ?
    C4 C5 . 1.379(3) ?
    C5 C6 . 1.383(3) ?
    C5 H5A . 0.9300 ?
    C6 H6A . 0.9300 ?
    C8 C9 . 1.506(3) ?
    C8 H8A . 0.9700 ?
    C8 H8B . 0.9700 ?
loop_
    _geom_angle_atom_site_label_1
    _geom_angle_atom_site_label_2
    _geom_angle_atom_site_label_3
    _geom_angle_site_symmetry_1
    _geom_angle_site_symmetry_3
    _geom_angle
    _geom_angle_publ_flag
    C7 O2 C8 . . 115.74(15) ?
    C9 N1 H1 . . 118.2(14) ?
    C9 N1 H2 . . 120.2(16) ?
    H1 N1 H2 . . 121(2) ?
    O5 N2 O4 . . 122.58(18) ?
    O5 N2 C4 . . 118.83(17) ?
    O4 N2 C4 . . 118.52(17) ?
    C2 C1 C6 . . 120.33(17) ?
    C2 C1 C7 . . 122.69(16) ?
    C6 C1 C7 . . 116.98(16) ?
    C1 C2 C3 . . 119.85(17) ?
    C1 C2 H2A . . 120.1 ?
    C3 C2 H2A . . 120.1 ?
    C4 C3 C2 . . 118.12(17) ?
    C4 C3 H3A . . 120.9 ?
    C2 C3 H3A . . 120.9 ?
    C3 C4 C5 . . 123.50(16) ?
    C3 C4 N2 . . 118.35(17) ?
    C5 C4 N2 . . 118.14(17) ?
    C4 C5 C6 . . 117.62(17) ?
    C4 C5 H5A . . 121.2 ?
    C6 C5 H5A . . 121.2 ?
    C5 C6 C1 . . 120.57(17) ?
    C5 C6 H6A . . 119.7 ?
    C1 C6 H6A . . 119.7 ?
    O1 C7 O2 . . 123.05(17) ?
    O1 C7 C1 . . 124.14(17) ?
    O2 C7 C1 . . 112.80(16) ?
    O2 C8 C9 . . 114.12(15) ?
    O2 C8 H8A . . 108.7 ?
    C9 C8 H8A . . 108.7 ?
    O2 C8 H8B . . 108.7 ?
    C9 C8 H8B . . 108.7 ?
    H8A C8 H8B . . 107.6 ?
    O3 C9 N1 . . 123.64(18) ?
    O3 C9 C8 . . 117.23(17) ?
    N1 C9 C8 . . 119.14(16) ?
loop_
    _geom_torsion_atom_site_label_1
    _geom_torsion_atom_site_label_2
    _geom_torsion_atom_site_label_3
    _geom_torsion_atom_site_label_4
    _geom_torsion_site_symmetry_1
    _geom_torsion_site_symmetry_2
    _geom_torsion_site_symmetry_3
    _geom_torsion_site_symmetry_4
    _geom_torsion
    _geom_torsion_publ_flag
    C6 C1 C2 C3 . . . . 0.4(3) ?
    C7 C1 C2 C3 . . . . 179.61(16) ?
    C1 C2 C3 C4 . . . . 0.2(3) ?
    C2 C3 C4 C5 . . . . -0.4(3) ?
    C2 C3 C4 N2 . . . . 178.47(15) ?
    O5 N2 C4 C3 . . . . -1.2(3) ?
    O4 N2 C4 C3 . . . . -178.06(18) ?
    O5 N2 C4 C5 . . . . 177.72(18) ?
    O4 N2 C4 C5 . . . . 0.8(3) ?
    C3 C4 C5 C6 . . . . -0.1(3) ?
    N2 C4 C5 C6 . . . . -178.96(15) ?
    C4 C5 C6 C1 . . . . 0.8(3) ?
    C2 C1 C6 C5 . . . . -0.9(3) ?
    C7 C1 C6 C5 . . . . 179.83(16) ?
    C8 O2 C7 O1 . . . . 5.0(3) ?
    C8 O2 C7 C1 . . . . -176.52(14) y
    C2 C1 C7 O1 . . . . -171.5(2) ?
    C6 C1 C7 O1 . . . . 7.7(3) ?
    C2 C1 C7 O2 . . . . 10.0(3) ?
    C6 C1 C7 O2 . . . . -170.76(15) y
    C7 O2 C8 C9 . . . . -95.53(19) y
    O2 C8 C9 O3 . . . . 175.79(17) y
    O2 C8 C9 N1 . . . . -4.7(3) ?
loop_
    _geom_hbond_atom_site_label_D
    _geom_hbond_atom_site_label_H
    _geom_hbond_atom_site_label_A
    _geom_hbond_site_symmetry_A
    _geom_hbond_distance_DH
    _geom_hbond_distance_HA
    _geom_hbond_distance_DA
    _geom_hbond_angle_DHA
    _geom_hbond_publ_flag
    N1 H1 O3 2_645 0.93(2) 1.97(2) 2.898(2) 174(2) y
_shelx_space_group_comment
;
The symmetry employed for this shelxl refinement is uniquely defined
by the following loop, which should always be used as a source of
symmetry information in preference to the above space-group names.
They are only intended as comments.
;
_shelx_estimated_absorpt_T_min     ?
_shelx_estimated_absorpt_T_max     ?
_shelx_hkl_file
;
   0   0  -1 130596. 987.200  17
   0   0  -2 171824. 1577.01  17
   0   0  -3 366039. 2745.20  17
   0   0  -4 2272.34 252.935  17
   0   0  -5 19055.6 781.021  19
   0   0  -6 27945.9 1044.13  19
   0   0   7 5035.06 519.003  20
   0   0  -7 5440.27 488.759  19
   0   0   8 15806.0 929.984  20
   0   0  -8 17444.1 924.641  19
   0   0   9 10177.3 739.739  20
   0   0  10-127.275 125.134  20
   0   0  11 3838.16 356.222  20
   0   0  11 4206.22 318.123  16
   0  -1  12 319.635 102.635  20
   0  -1  11 1428.47 245.798  20
   0  -1  11 1752.55 229.883  16
   0  -1  10 18716.2 958.338  20
   0  -1  10 19524.3 920.453  16
   0  -1   9 12308.5 819.762  20
   0  -1   8 102.032 132.818   1
   0  -1   8 3.64595 94.0719  20
   0   1  -7 4450.20 414.050  19
   0   1  -6 3332.74 325.094  19
   0   1  -5 84433.6 1402.76  19
   0   1  -4 140296. 1574.45  19
   0   1  -3 302071. 1934.28  19
   0  -1   1 235846. 1195.81   1
   0   1  -1 235403. 1134.74  19
   0  -1   0 20305.4 334.116   1
   0  -1   0 20828.7 354.599  17
   0   1   1 85642.0 891.536  18
   0  -1  -1 86193.2 1029.08  17
   0  -1  -2 671.403 135.353  17
   0   1   2 683.687 123.710  18
   0  -1  -3 23227.8 824.403  17
   0  -1  -4 38470.2 1182.92  17
   0  -1  -5 3743.49 405.163  17
   0  -1  -6 3028.79 385.124  19
   0   1   7 43693.9 1535.71  20
   0  -1  -7 45313.1 1541.83  19
   0   1   8 57910.5 1767.46  20
   0   1   9 1300.17 278.513  20
   0   1  10 329.268 137.878  20
   0   1  11 4826.49 338.944  20
   0  -2  12 468.770 126.231  20
   0  -2  11 13280.4 639.390  16
   0  -2  11 12958.6 624.392  13
   0  -2  11 12751.2 703.197  20
   0  -2  10 1548.89 272.257  16
   0  -2  10 1567.77 293.467  20
   0  -2   9 475.941 169.361  16
   0   2  -9 541.479 165.212   4
   0  -2   9 601.572 206.772  20
   0  -2   8 892.099 215.517  16
   0  -2   8 923.911 236.546   1
   0  -2   8 789.976 220.521  20
   0   2  -8 435.806 157.672   4
   0   2  -7 1322.67 218.155  19
   0  -2   7 1410.74 253.812   1
   0   2  -6 19137.3 726.352  19
   0  -2   6 18736.1 808.199   1
   0  -2   5 12397.0 584.907   1
   0   2  -5 12142.9 510.182  19
   0  -2   4 253790. 2305.65   1
   0   2  -4 253172. 2057.26  19
   0  -2   3 38489.1 780.179   1
   0   2  -3 38707.0 720.590  19
   0   2  -2 188225. 1444.43  19
   0  -2   2 188700. 1514.65   1
   0  -2   1 3324.64 183.406   1
   0  -2   1 3128.76 186.311  17
   0  -2   0 1403.70 147.311  17
   0  -2   0 1524.45 136.548   1
   0  -2  -1 40522.0 876.113  17
   0   2   2 21696.1 657.780  18
   0  -2  -2 22898.6 798.377  17
   0  -2  -3 172495. 2569.32  17
   0  -2  -4 13093.2 779.650  17
   0  -2  -5 146.180 135.418  17
   0  -2  -6 159919. 3029.57  17
   0   2   6 163575. 2950.67  20
   0   2   7 193532. 3244.29  20
   0   2   8 12014.6 789.082  20
   0   2   9 6886.74 548.804  20
   0   2  10 569.830 138.429  20
   0  -3  11 252.457 117.637  13
   0  -3  11-29.2281 124.780  20
   0  -3  10 2589.40 352.580  16
   0  -3  10 2014.71 327.543  20
   0  -3  10 1827.99 306.844  13
   0  -3   9 1006.76 251.519  20
   0  -3   9 1194.41 255.577  16
   0  -3   8 1558.11 276.969  16
   0  -3   8 1797.12 322.059  20
   0   3  -8 1636.82 302.036   4
   0  -3   8 1733.14 314.705   1
   0  -3   7 64270.1 1656.68   1
   0  -3   6 617.979 164.873   1
   0   3  -6 584.425 141.826  19
   0   3  -5 14694.4 594.332  19
   0  -3   5 14230.9 645.087   1
   0  -3   4 192.798 84.6223   1
   0   3  -4 420.436 102.006  19
   0  -3   3 47869.0 977.410   1
   0  -3   2 122025. 1423.67  17
   0  -3   2 125319. 1423.40   1
   0  -3   1 3610.64 259.302   1
   0  -3   1 3586.56 263.370  17
   0  -3   0 69238.6 1268.73  17
   0  -3   0 65189.4 1115.86   1
   0   3   1 46959.1 1013.25  18
   0  -3  -1 46255.2 1164.51  17
   0   3   2 176031. 2173.69  18
   0  -3  -2 177714. 2608.21  17
   0  -3  -3 189495. 3075.56  17
   0   3   3 190518. 2644.35  18
   0  -3  -4 445.129 185.288  17
   0  -3  -5 137925. 2969.63  17
   0   3   5 138519. 2755.44  20
   0   3   6 36442.8 1430.20  20
   0   3   6 38964.1 1442.10  10
   0   3   7 3501.54 443.495  20
   0   3   8 2697.90 353.036  20
   0   3   9 1916.02 258.577  20
   0  -4  11 279.622 96.0434  15
   0  -4  11 304.870 129.410  13
   0  -4  10 1940.64 331.579  13
   0  -4   9 20790.5 1067.59  13
   0  -4   9 20701.6 979.971  16
   0  -4   8 88012.5 2044.79  16
   0  -4   8 86863.5 2051.87  20
   0  -4   8 88744.4 2087.83   1
   0  -4   8 85925.3 2150.56  13
   0  -4   7 56489.9 1571.59   1
   0  -4   7 58385.5 1620.99  16
   0  -4   7 59531.2 1632.52  20
   0  -4   7 57464.3 1684.98  13
   0  -4   6 98.9476 87.2807   1
   0  -4   5 2804.56 314.555   1
   0  -4   4 220097. 2572.54   1
   0  -4   4 233283. 2381.04  17
   0  -4   3 21338.7 744.426   1
   0  -4   3 23694.2 752.878  17
   0  -4   2 20921.1 743.898   1
   0  -4   2 22233.3 757.252  17
   0  -4   1 42409.9 1065.82   1
   0  -4   1 44958.0 1159.11  17
   0  -4   0 113645. 1976.51  17
   0   4   1 186487. 2435.44  18
   0  -4  -1 181866. 2801.19  17
   0  -4  -2 79717.1 2052.81  17
   0   4   2 84318.4 1765.60  18
   0  -4  -3 47732.2 1746.59  17
   0  -4  -4 19.7365 119.767  17
   0   4   4 144.385 129.158  20
   0   4   5 2145.42 330.259  10
   0   4   5 2125.39 363.881  20
   0   4   6 1650.77 299.145  20
   0   4   6 2297.50 365.570  10
   0   4   7 2775.69 359.243  20
   0   4   8 220.373 110.264  20
   0   5 -11 10.8896 53.6268  21
   0  -5  10 8281.89 535.209  15
   0   5 -10 8508.81 571.046  21
   0  -5  10 7970.52 609.314  13
   0  -5   9 13183.2 747.384  15
   0  -5   9 12366.0 821.030  13
   0   5  -9 13453.1 781.401  21
   0  -5   8 9547.21 714.359  13
   0   5  -8 10379.4 706.320  21
   0  -5   8 10188.6 679.539  15
   0  -5   7 5857.75 514.948  15
   0  -5   7 5767.62 531.241   1
   0   5  -7 5669.13 518.798  21
   0  -5   7 4995.95 510.849  13
   0  -5   6 2298.14 301.895   1
   0   5  -6 1955.14 310.744  21
   0  -5   6 1605.96 281.591  15
   0  -5   6 2065.45 317.512  13
   0  -5   5 77.9406 98.9083   1
   0  -5   5 644.863 178.593  13
   0  -5   4 7741.87 537.473   1
   0  -5   3 12141.2 670.471  17
   0  -5   3 10552.9 629.504   1
   0  -5   2 54751.2 1497.71  17
   0  -5   2 54238.0 1406.62   1
   0  -5   1 17615.5 810.533   1
   0  -5   1 19519.7 920.721  17
   0   5   0 28440.7 1051.16  18
   0  -5   0 27783.5 1193.55  17
   0   5   1 731.139 215.119  11
   0  -5  -1 930.958 218.826   3
   0   5   1 360.248 167.076  18
   0  -5  -1 329.568 169.883  17
   0  -5  -2 6106.15 668.141  17
   0   5   2 7294.81 622.170  11
   0  -5  -2 7079.57 602.667   3
   0   5   3 1855.19 334.602  11
   0  -5  -3 1763.40 321.995   3
   0   5   4 4600.77 526.461  20
   0   5   4 4816.80 529.843  10
   0   5   5 272.306 183.040  20
   0   5   5 123.281 126.267  10
   0   5   6 1789.29 283.811  20
   0   5   7 10057.1 524.343  20
   0   6 -10 12714.1 616.994  21
   0   6  -9-210.401 111.015  21
   0  -6   8 5312.28 483.534  15
   0   6  -8 5193.94 482.409  21
   0   6  -7-86.5700 97.8307  21
   0  -6   7-111.169 98.5598  15
   0   6  -6 268.090 157.298  21
   0  -6   6-115.988 110.181  15
   0   6  -5 318.280 142.402  21
   0   6  -4 14874.5 858.558  12
   0  -6   3 949.137 235.528  14
   0   6  -3 644.768 157.353  12
   0   6  -2 134731. 2613.80  12
   0  -6   2 131871. 2520.91  14
   0   6  -1 350566. 4292.48  12
   0  -6   1 353221. 4078.00  14
   0  -6   0 775.580 162.312   3
   0   6   0 1038.58 263.556  11
   0  -6  -1 7188.77 624.360   3
   0   6   1 7180.70 649.230  11
   0  -6  -2 26890.8 1187.04   3
   0   6   2 26117.4 1211.77  11
   0   6   3 2911.78 429.699  20
   0   6   3 3092.37 401.928  10
   0   6   4 8369.53 620.936  20
   0   6   4 8958.36 621.914  10
   0   6   5 4548.49 391.568  20
   0   6   6 255.008 95.3429  20
   0  -7  10-71.6909 88.5337  14
   0   7 -10 93.6367 83.3164  12
   0   7  -9 1219.39 205.903  12
   0   7  -8 2221.45 303.333  12
   0   7  -7 1691.71 289.080  12
   0  -7   6 1432.62 258.284  14
   0   7  -6 1784.82 314.041  12
   0   7  -5 1515.13 281.999  12
   0  -7   5 1541.52 289.301  14
   0   7  -4 7174.88 619.112  12
   0  -7   4 7330.90 611.988  14
   0   7  -3 106371. 2363.72  12
   0  -7   3 107281. 2301.20  14
   0   7  -2 3010.47 407.434  12
   0  -7   2 2697.37 373.282  14
   0   7  -1 249.012 158.215  11
   0  -7   1 124.791 107.312   3
   0  -7   0 4167.54 466.496   3
   0   7   0 4636.62 515.410  11
   0   7   1 6238.47 559.570  11
   0   7   2 9443.83 645.966  20
   0   7   2 9192.15 636.388  10
   0   7   3 2407.26 287.723  10
   0   7   3 2323.34 276.928  20
   0  -8   9 229.982 97.9239  14
   0  -8   8 81.2720 77.5055  14
   0  -8   7 926.814 188.598  14
   0   8  -7 841.396 162.332  12
   0   8  -6-162.155 103.360  12
   0  -8   6 193.524 130.200  14
   0   8  -5 6627.44 501.675  12
   0  -8   5 6144.70 484.508  14
   0  -8   4 1084.21 199.204   3
   0  -8   4 1307.65 229.944  14
   0   8  -3 14612.4 790.637  11
   0  -8   3 14501.0 727.152  14
   0  -8   3 15234.3 764.958   3
   0   8  -2 625.531 192.897  11
   0   8  -1 7199.53 517.459  11
   0   8   0 1110.04 188.149  11
   0   8   1 1562.59 214.333  10
  -1   8   2 588.545 122.302  20
  -1   8   1 1560.89 233.529  20
   1  -8   0 5546.68 459.460   3
   1  -8   1 6331.65 524.418   3
   1  -8   2 191.769 109.350   3
   1  -8   3 7365.52 560.127  14
   1  -8   3 7314.53 579.284   3
   1  -8   4 4843.62 459.890  14
   1  -8   5 6473.58 521.671  14
   1  -8   6 7723.86 555.300  14
   1  -8   7 2016.01 279.850  14
   1  -8   8 5127.43 391.725  14
   1  -8   9 1637.53 191.596  14
  -1   7   4 3075.17 310.285  20
  -1   7   3 944.048 223.004  20
  -1   7   2 5673.12 556.877  20
   1  -7  -1 3007.55 409.264   3
   1  -7   0 910.233 259.406   3
   1  -7   1 26417.1 1217.82   3
   1  -7   1 26523.3 1168.08  14
   1  -7   2 9896.46 718.002  14
   1  -7   3 68739.3 1876.08  14
   1  -7   4-205.602 148.951  14
   1  -7   5 250.152 154.033  14
   1  -7   6 20006.2 1004.83  14
   1  -7   7 23017.1 1067.40  14
   1  -7   8 853.522 212.643  14
   1  -7   9 380.249 160.860  14
   1  -7  10-0.68791 88.1989  14
  -1   6   6 6865.19 429.525  20
  -1   6   5 2484.22 334.854  20
  -1   6   4 25023.2 1162.63  20
  -1   6   3 16582.3 1011.00  20
   1  -6  -3 17815.3 991.408   3
   1  -6  -2-112.888 138.612   3
   1  -6  -1 1493.78 299.408   3
   1  -6   0 2525.64 371.654   3
  -1   6   0 3165.03 418.431  18
   1  -6   0 2110.50 341.974  14
   1  -6   1 13709.7 837.941  14
   1  -6   2 23041.1 1059.93  14
   1  -6   2 22824.6 1087.71   1
   1  -6   3 3438.60 416.978  14
   1  -6   3 3882.14 456.791   1
   1  -6   4 5085.01 503.242  14
   1  -6   4 6145.29 564.486   1
   1  -6   5 2252.88 346.584   1
   1  -6   5 2194.92 329.069  15
   1  -6   6 837.514 206.908  15
   1  -6   7 893.824 216.927  15
   1  -6   8 3554.94 405.512  15
   1  -6   9 3340.08 359.045  15
   1  -6  10 1506.37 217.624  15
   1  -6  11 43.4890 75.6170  14
  -1   5   8 27983.3 679.798  20
  -1   5   7 1186.89 214.456  20
  -1   5   6 636.345 217.108  20
  -1   5   5 1758.42 327.519  20
  -1   5   4 11265.1 849.816  20
   1  -5  -3 14685.0 983.264  17
   1  -5  -3 13322.6 866.680   3
  -1   5   3 15785.5 980.334  18
   1  -5  -2 18922.3 988.052   3
  -1   5   2 20147.0 1021.69  18
   1  -5  -2 20446.6 1124.64  17
   1  -5  -1 9185.40 646.046  14
  -1   5   1 9380.75 673.958  18
   1  -5  -1 10130.3 692.032   3
   1  -5  -1 8632.60 705.210  17
   1  -5   0 9602.49 688.078  17
   1  -5   1 831.028 198.667   1
   1  -5   2 1114.52 222.194   1
   1  -5   3 40455.3 1263.83   1
   1  -5   4 8164.86 568.057   1
   1  -5   5 14316.9 755.786   1
   1  -5   5 14606.1 787.012  15
   1  -5   6 372.757 159.251  13
   1  -5   6 491.509 173.044   1
   1  -5   6 338.089 149.504  15
   1  -5   7 84.0329 101.506  15
   1  -5   7 29.4811 135.987  13
   1  -5   8 2618.27 394.070  13
   1  -5   8 2593.12 354.695  15
   1  -5   9 2980.85 373.063  15
   1  -5   9 3731.90 444.351  13
   1  -5  10 17845.1 821.263  15
   1  -5  11 47.0311 88.7415  15
  -1   4   9 396.718 103.810  20
  -1   4   8 1894.17 275.594  20
  -1   4   7 21479.9 1022.24  20
  -1   4   6 21163.3 1112.36  20
  -1   4   5 4805.45 559.740  20
   1  -4  -4 1258.97 287.916  17
   1  -4  -4 1461.55 276.740   3
   1  -4  -3 1186.58 274.031  17
  -1   4   3 1008.50 256.115  18
   1  -4  -2 510.757 184.049  17
  -1   4   2 411.705 164.654  18
   1  -4  -1 2912.02 351.388  17
  -1   4   1 3019.76 336.562  18
   1  -4   0 48919.0 1284.62  17
   1  -4   0 47801.5 1223.11   1
   1  -4   1 33744.0 936.543  17
   1  -4   1 31579.3 967.516   1
   1  -4   2 707.760 167.747   1
   1  -4   2 761.493 129.470  17
   1  -4   3 67671.8 1370.88   1
   1  -4   4 203582. 2556.15   1
   1  -4   5 28352.9 1009.74   1
   1  -4   6 23247.4 967.249   1
   1  -4   7 198.947 155.019   1
   1  -4   7 186.183 126.458  20
   1  -4   7 159.066 93.9566  16
   1  -4   7 101.478 130.724  13
   1  -4   8 58261.9 1749.67  13
   1  -4   8 53264.0 1665.85  20
   1  -4   8 53872.6 1661.48  16
   1  -4   9 21169.7 1024.35  16
   1  -4   9 22101.4 1070.35  13
   1  -4  10 2924.81 351.912  16
   1  -4  10 2865.07 360.724  13
   1  -4  11 969.078 190.962  15
   1  -4  12 469.044 93.4023  15
  -1   3  10 487.806 112.737  20
  -1   3   9-1.39981 100.891  20
  -1   3   8 9483.44 674.892  20
  -1   3   7-16.5820 126.525  20
   1  -3  -6 53536.0 1803.25  19
  -1   3   6 48247.8 1692.27  20
  -1   3   5 26605.2 1220.70  20
   1  -3  -5 25177.2 1208.77  17
   1  -3  -4 22847.8 1100.06  17
  -1   3   3 43297.6 1281.05  18
   1  -3  -3 44510.9 1429.86  17
   1  -3  -2 75765.3 1715.02  17
  -1   3   2 75120.6 1484.42  18
   1  -3  -1 993556. 5481.65  17
   1  -3  -1 999999. 4869.82   1
   1  -3   0 28123.8 773.265   1
   1  -3   0 28323.6 795.086  17
   1  -3   1 209751. 1794.63  17
   1  -3   1 205156. 2000.70   1
   1  -3   2 300856. 1816.41  17
   1  -3   2 299618. 2465.27   1
   1  -3   3 32352.6 573.835  17
   1  -3   3 32056.7 854.705   1
   1  -3   4 37877.9 996.613   1
   1  -3   5 20513.7 814.669   1
   1  -3   6 80.9766 131.623   1
   1  -3   7 17390.6 906.897   1
   1  -3   7 18866.9 955.956  20
   1  -3   7 18249.7 914.566  16
   1  -3   8 669.269 217.104   1
   1  -3   8 1192.93 280.810  20
   1  -3   8 1108.18 233.703  13
   1  -3   8 922.463 230.265  16
   1  -3   9-41.3711 100.150  13
   1  -3   9-8.21198 120.833  20
   1  -3   9-18.7932 96.8187  16
   1  -3  10 4280.19 408.306  13
   1  -3  10 4449.36 458.209  16
   1  -3  10 4527.68 492.892  20
   1  -3  11 100.853 83.9135  16
   1  -3  12 429.875 105.685  15
  -1   2  10 2069.65 270.376  20
  -1   2   9 5039.95 483.829  20
  -1   2   8 13767.9 868.984  20
   1  -2  -7 61925.3 1897.72  19
  -1   2   7 55917.8 1777.98  20
  -1   2   6 31814.6 1306.39  20
   1  -2  -6 31106.3 1309.82  19
   1  -2  -5 59998.8 1732.97  17
   1  -2  -4 31867.5 1170.51  17
  -1   2   3 282434. 2913.03  18
   1  -2  -3 289225. 3250.68  17
   1  -2  -2 2482.01 279.415  17
  -1   2   2 1633.76 202.360  18
   1  -2  -1 689587. 3930.25  17
   1  -2  -1 697896. 3356.49   1
   1  -2   0 21287.3 544.938   1
   1  -2   0 22388.0 554.563  17
   1  -2   1 33031.8 658.746   1
   1  -2   1 35116.6 501.405  17
   1  -2   2 84198.1 639.764  17
   1  -2   2 81725.8 1100.06   1
   1  -2   3 58016.5 1028.78   1
  -1   2  -3 58734.8 660.766  19
   1  -2   4 211.822 125.519   1
  -1   2  -4 233.586 65.3533  19
   1  -2   5 8968.99 529.529   1
   1  -2   6 30674.5 1100.27   1
   1  -2   7 52116.7 1590.54   1
   1  -2   8 1778.41 339.942   1
   1  -2   8 1384.80 294.397  20
   1  -2   9 121.033 120.959  16
   1  -2   9 40.0010 148.624  20
   1  -2  10 576.702 204.200  20
   1  -2  10 784.067 215.381  16
   1  -2  11 2293.54 313.949  20
   1  -2  11 2206.81 276.252  16
  -1   1  11 604.005 147.656  20
  -1   1  10 4981.71 453.492  20
  -1   1   9 2222.00 341.743  20
  -1   1   8 2791.63 419.761  20
  -1   1   7 12736.0 824.253  20
   1  -1  -7 11920.6 788.335  19
   1  -1  -6 9918.52 692.684  19
   1  -1  -5 59327.2 1547.65  19
   1  -1  -4 6193.99 474.285  17
   1  -1  -3 3942.28 335.867  17
  -1   1   3 3841.27 317.134  18
   1  -1  -2 50807.3 620.438   2
  -1   1   2 51341.2 911.346  18
   1  -1  -2 53089.9 1078.30  17
   1  -1  -1 31500.6 557.468   1
   1  -1  -1 30876.6 670.878  17
   1  -1  -1 32315.7 467.918   2
   1  -1   0 85646.6 785.328   1
   1  -1   0 83824.4 744.334  17
   1  -1   1 263370. 1481.64   1
   1  -1   2 271092. 1776.91   1
  -1   1  -2 271195. 1059.66  19
  -1   1  -3 29294.0 540.553  19
   1  -1   3 30332.5 707.512   1
  -1   1  -4 354.195 86.6602  19
  -1   1  -5 395283. 2915.24  19
  -1   1  -6 134497. 1948.94  19
   1  -1   7 10806.1 726.638   1
   1  -1   8 14451.8 906.609  20
   1  -1   8 14252.1 899.939   1
   1  -1   9 8694.19 717.023  20
   1  -1  10 134.959 124.401  16
   1  -1  10 193.468 143.918  20
   1  -1  11 386.404 153.155  20
   1  -1  11 123.884 84.3043  16
  -1   0  11 2860.15 310.050  20
  -1   0  10 1356.89 264.502  20
   1   0  -9 124.669 97.9636   4
  -1   0   9 265.499 137.471  20
   1   0  -8 4800.71 467.242   4
  -1   0   8 4676.01 495.952  20
   1   0  -8 4957.54 507.395  19
   1   0  -7 24141.0 1053.43  19
   1   0  -6 4291.36 410.362  19
   1   0  -5 403520. 3649.57  19
   1   0  -4 531922. 3793.99  19
   1   0  -3 9139.02 432.346  19
   1   0  -2 3356.23 219.075  19
   1   0  -1 113591. 935.744  19
  -1   0   1 110807. 898.719  18
   1   0  -1 111152. 921.977   2
   1   0   0 2086.45 98.8191  19
   1   0   0 2102.30 72.6492   1
   1   0   0 2003.83 117.016   2
  -1   0  -1 108268. 848.932  17
  -1   0  -2 265078. 1929.48  17
  -1   0  -3 129724. 1703.27  17
  -1   0  -4 18172.1 724.653  17
  -1   0  -5 28583.2 993.551  17
  -1   0  -6 98943.9 1946.22  19
   1   0   7 216.788 147.373  20
   1   0   8 9493.83 726.867  20
   1   0   9 7839.29 646.075  20
   1   0  10 3861.15 406.197  20
   1   0  11 10075.0 498.977  16
   1   0  11 9495.69 508.868  20
  -1  -1  12 2155.20 209.658  20
  -1  -1  11 178.867 105.194  20
   1   1 -10 3004.06 343.024   4
  -1  -1  10 3064.59 397.925  20
   1   1  -9 2467.44 346.653   4
  -1  -1   9 1124.83 256.600  20
  -1  -1   8-130.580 128.882  20
   1   1  -8-41.0376 76.7376   4
   1   1  -8-45.0103 86.0238  19
   1   1  -7 18023.9 844.324  19
   1   1  -6 88994.5 1711.71  19
   1   1  -5 1536.04 209.674  19
   1   1  -4 131948. 1649.60  19
   1   1  -3 562875. 2981.32  19
   1   1  -2 557893. 2609.33  19
   1   1  -1 316974. 1797.29  19
  -1  -1   1 319795. 945.516   1
  -1  -1   0 604436. 2393.53  17
   1   1   0 577442. 2231.93   2
  -1  -1  -1 236451. 1771.19  17
   1   1   1 239391. 1237.18   2
  -1  -1  -2 631979. 3556.29  17
   1   1   2 647751. 1940.10   2
  -1  -1  -3 5781.12 417.027  17
   1   1   3 3739.46 154.438   2
  -1  -1  -4 552.323 169.347  17
  -1  -1  -5 623.775 188.031  17
  -1  -1  -6 5581.00 535.286  17
   1   1   7 2615.99 389.771  20
  -1  -1  -7 2409.63 359.452  19
   1   1   8 15138.1 897.352  20
   1   1   9 2734.47 367.141  20
   1   1  10 2249.31 282.352  20
   1   1  11 2143.63 194.906  20
  -1  -2  12 27.6439 54.0844  13
  -1  -2  11 2510.94 318.861  20
   1   2 -10-38.6987 94.9901   4
  -1  -2  10 4.49158 98.2989  20
   1   2  -9 7083.41 589.705   4
  -1  -2   9 6808.93 588.873  20
   1   2  -8 8490.75 613.627  19
   1   2  -8 7220.36 595.614   4
  -1  -2   8 7938.81 632.400  20
  -1  -2   8 6703.46 574.032   1
   1   2  -7 16993.3 808.326  19
  -1  -2   7 17758.3 848.250   1
   1   2  -6 166860. 2298.65  19
  -1  -2   6 167756. 2329.02   1
   1   2  -5 286780. 2717.34  19
  -1  -2   5 283632. 2642.04   1
  -1  -2   4 123881. 1510.90   1
   1   2  -4 122423. 1631.53  19
  -1  -2   3 127843. 1308.62   1
   1   2  -3 128762. 1537.64  19
  -1  -2   2 153571. 1197.31   1
   1   2  -2 154218. 1594.01  19
  -1  -2   1 27.0269 34.8373   1
  -1  -2   1 32.5508 62.2544  17
  -1  -2   0 387445. 2528.69  17
   1   2   1 81213.3 1030.47  18
  -1  -2  -1 75847.3 1292.17  17
  -1  -2  -2 711839. 4521.80  17
  -1  -2  -3 244400. 3081.86  17
  -1  -2  -4 15023.9 865.099  17
  -1  -2  -5 11038.4 792.747  17
   1   2   6 675.928 218.859  20
   1   2   6 1144.33 289.528  10
  -1  -2  -6 1080.86 274.117  17
   1   2   7 79368.0 2033.34  20
   1   2   8 4607.40 476.268  20
   1   2   9 1168.46 219.114  20
   1   2  10 5657.85 358.139  20
  -1  -3  12 110.703 68.6695  13
  -1  -3  11 51.4284 113.069  13
  -1  -3  10 778.397 199.401  20
  -1  -3   9 15943.1 885.914  20
   1   3  -9 15455.8 900.233   4
   1   3  -8 60308.2 1771.74   4
  -1  -3   8 62415.3 1694.66   1
  -1  -3   8 62780.9 1709.93  20
   1   3  -7 26704.0 1118.50   4
   1   3  -7 27618.0 1041.54  19
  -1  -3   6 24397.2 895.770   1
   1   3  -6 24426.4 911.355  19
  -1  -3   5 2655.52 272.567   1
   1   3  -5 2613.77 283.246  19
   1   3  -4 52.4886 86.1973  19
  -1  -3   4-22.7890 58.9583   1
  -1  -3   3 211033. 1877.56   1
   1   3  -3 208087. 2226.89  19
  -1  -3   2 109558. 1549.97  17
  -1  -3   2 111811. 1250.93   1
  -1  -3   1 16471.8 492.135   1
  -1  -3   1 17800.2 638.349  17
  -1  -3   0 73894.7 1404.99  17
   1   3   1 437006. 2899.29  18
  -1  -3  -1 426839. 3781.22  17
  -1  -3  -2 21034.5 933.907  17
   1   3   2 23231.3 795.430  18
  -1  -3  -3 24430.7 1131.72  17
  -1  -3  -4 9450.63 780.109  17
  -1  -3  -5 23941.2 1281.12  17
   1   3   5 23056.6 1088.95  20
   1   3   5 23104.7 1098.94  10
   1   3   6 7234.22 636.370  10
   1   3   6 6952.33 599.777  20
   1   3   7 610.219 210.287  20
   1   3   8 174.215 128.716  20
   1   3   9 13308.3 559.817  20
   1   4 -12 5743.82 344.345  21
  -1  -4  12 5508.81 351.467  13
  -1  -4  11 5078.95 444.250  13
  -1  -4  10 254.635 178.778  13
  -1  -4   9 66692.5 1895.56  13
  -1  -4   8 16417.3 934.008  13
   1   4  -7 1798.30 312.596   4
  -1  -4   7 1792.31 304.704  13
  -1  -4   6 361.713 127.165   1
   1   4  -6 5.21137 60.6807  19
   1   4  -5 23159.2 898.538  19
  -1  -4   5 24005.6 853.793   1
  -1  -4   4 76547.2 1359.57   1
  -1  -4   4 80868.9 1605.90  17
  -1  -4   3 1970.74 219.914   1
  -1  -4   3 1914.36 255.345  17
  -1  -4   2 120316. 1623.20   1
  -1  -4   2 119651. 1949.66  17
  -1  -4   1 104.274 98.4208  17
   1   4   0 12692.1 550.833  18
  -1  -4   0 12038.4 701.959  17
  -1  -4  -1 8009.35 621.498  17
  -1  -4  -2 707.530 232.639  17
  -1  -4  -3 1062.07 324.095  17
   1   4   3 313.687 159.637  20
   1   4   3 690.391 229.481  11
   1   4   4 2948.44 416.884  10
   1   4   4 4047.96 467.604  20
  -1  -4  -4 4086.13 559.570  17
   1   4   5 7781.22 653.646  10
   1   4   5 8024.29 643.482  20
   1   4   6 7578.35 588.168  20
   1   4   6 8010.86 652.512  10
   1   4   7 18887.3 812.870  20
   1   4   8 1574.78 194.703  20
  -1  -5  11 176.486 119.919  13
   1   5 -11 290.291 111.134  21
  -1  -5  10 103.857 122.489  13
   1   5 -10 118.393 94.5307  21
  -1  -5   9-393.351 169.448  13
   1   5  -9 0.63233 74.1679  21
   1   5  -8-127.437 118.982  21
  -1  -5   8 16.1432 136.091  13
  -1  -5   7-210.258 145.703  13
   1   5  -7-6.02915 77.9912  21
  -1  -5   6 8907.42 641.618  13
   1   5  -6 8842.22 643.894  21
  -1  -5   5 6370.91 522.355  17
  -1  -5   5 5860.48 505.568  13
   1   5  -5 5817.49 521.452  21
  -1  -5   4 2797.94 339.615  17
  -1  -5   3 3517.86 394.051  17
  -1  -5   2 87980.6 2021.71  17
  -1  -5   1 78578.2 1997.31  17
   1   5   0 1967.67 316.419  12
  -1  -5   0 1490.84 303.171  17
   1   5   1 713.592 225.242  11
  -1  -5  -1 1134.00 289.055  17
   1   5   2 2053.70 398.127  11
  -1  -5  -2 1912.35 386.334  17
   1   5   3 15141.9 948.321  11
   1   5   3 15341.3 915.797  20
   1   5   4 49744.9 1650.88  10
   1   5   4 53903.7 1602.69  20
   1   5   5 1220.86 271.889  10
   1   5   5 1136.95 222.112  20
   1   5   6 523.374 155.729  20
   1   5   7 5354.21 335.437   7
   1   6 -11 315.722 91.5682  21
   1   6 -10 335.082 123.808  21
   1   6  -9 269.290 117.180  21
  -1  -6   8 5841.68 526.693  13
   1   6  -8 5766.05 518.992  21
   1   6  -7 290.321 141.516  21
   1   6  -6 47928.4 1560.32  21
   1   6  -5 8643.67 674.120  21
   1   6  -4 30705.4 1277.88  12
  -1  -6   3 37736.6 1468.68  17
   1   6  -3 31887.8 1317.19  12
  -1  -6   2 50121.4 1759.06  17
   1   6  -2 46037.0 1591.17  12
   1   6  -1 119.939 179.549  12
  -1  -6   1 544.617 216.681  17
   1   6   0 4809.94 547.811  11
   1   6   1 226.804 218.308  11
   1   6   2 16977.9 999.398  11
   1   6   3 11301.7 773.284  10
   1   6   4 465.513 175.645  10
   1   6   5 2369.09 291.491  10
  -1  -7  10-21.6642 94.8134  14
   1   7 -10 132.580 91.0411  12
   1   7  -9 118.248 91.0154  12
   1   7  -8 15717.9 792.307  12
   1   7  -7 6540.32 555.204  12
  -1  -7   6 761.753 205.248  14
   1   7  -6 652.136 171.153  12
   1   7  -5 479.924 190.577  12
  -1  -7   5 308.263 142.964  14
  -1  -7   4 708.909 205.019  14
   1   7  -4 767.345 255.049  12
   1   7  -3 4477.56 512.452  12
   1   7  -2 170.278 153.814  12
   1   7  -1 11221.1 800.605  11
   1   7   0 14721.3 894.937  11
   1   7   1 576.112 222.176  11
   1   7   2 1472.02 274.372  10
   1   7   3 360.506 142.026  10
   1   8  -8 1276.51 187.784  12
  -1  -8   8 1203.33 179.696  14
   1   8  -7 1518.17 223.768  12
  -1  -8   7 980.453 175.418  14
  -1  -8   6 8496.02 493.695  14
   1   8  -6 9159.83 570.576  12
   1   8  -5 90.7895 135.971  12
   1   8  -4 2385.19 317.036  12
   1   8  -3 5791.00 507.591  11
   1   8  -2 14768.8 781.136  11
   1   8  -1 1771.24 276.748  11
   1   8   0 296.977 99.7821  11
   1   8   1 42560.5 1026.95  10
   2  -9   3-30.4511 65.0454   3
   2  -9   4 2338.83 236.573   3
   2  -9   5 5180.35 338.081   3
  -2   8   2 52.9390 87.5900  20
  -2   8   1 71.4492 102.277  20
   2  -8   0 151.442 148.578   3
   2  -8   1-75.2169 130.243   3
   2  -8   2 87.2439 134.065   3
   2  -8   3 88.2183 146.499   3
   2  -8   3-145.785 125.992  14
   2  -8   4 14802.8 791.242  14
   2  -8   5 352.425 147.809  14
   2  -8   6 18.0199 98.0918  14
   2  -8   7-25.5659 100.561  14
   2  -8   8 20.6827 79.8943  14
  -2   7   4 982.479 200.758  20
  -2   7   3 34.2524 131.206  20
   2  -7  -2 680.710 210.242   3
   2  -7  -1 2754.34 405.604   3
   2  -7   0 680.070 227.639   3
   2  -7   1 23681.3 1107.80  14
   2  -7   1 23467.6 1152.04   3
   2  -7   2 74898.8 1966.86  14
   2  -7   3 124052. 2516.09  14
   2  -7   4 5778.65 549.593  14
   2  -7   5 383.950 146.111  14
   2  -7   6 1941.62 333.240  14
   2  -7   7 1679.92 298.388  14
   2  -7   8 183.443 132.641  14
   2  -7   9 116.768 99.8311  14
  -2   6   6 1202.23 198.021  20
  -2   6   5 204.995 168.989  20
  -2   6   4 463.023 193.770  20
   2  -6  -3 86.5422 124.211   3
   2  -6  -2 19043.8 1072.53   3
   2  -6  -1 30719.2 1345.22   3
   2  -6   0 10796.3 754.367  14
   2  -6   0 11092.1 803.092   3
   2  -6   1 245943. 3510.65  14
   2  -6   2 7952.78 659.198   1
   2  -6   2 7757.04 620.247  14
   2  -6   3 86.3876 99.1128  14
   2  -6   3-205.305 140.425   1
   2  -6   4 1449.45 275.029  14
   2  -6   4 2006.13 338.915   1
   2  -6   5 188.954 121.333  14
   2  -6   5 210.873 151.161  15
   2  -6   6 25.1560 92.3614  15
   2  -6   7 1325.95 266.381  15
   2  -6   8 124.264 126.612  15
   2  -6   9 263.466 141.250  15
   2  -6  10-33.1581 84.9041  14
   2  -6  10 126.421 102.378  15
  -2   5   8 7297.98 357.433  20
  -2   5   7 426.691 128.525  20
  -2   5   6 1252.46 253.813  20
  -2   5   5 4760.51 538.499  20
   2  -5  -4 22199.2 1141.23   3
   2  -5  -3 13967.6 908.799   3
   2  -5  -2 158310. 2943.76   3
  -2   5   2 158210. 2969.25  18
  -2   5   1 13242.5 838.049  18
   2  -5  -1 13183.5 785.246  14
   2  -5  -1 13960.9 845.031   3
   2  -5   0 392.078 172.118  14
   2  -5   0 244.286 168.117   1
   2  -5   1 127.749 78.1170   1
   2  -5   2 49.4981 90.8892   1
   2  -5   3 507.244 168.443   1
   2  -5   4 11060.6 685.308   1
   2  -5   4 12411.7 733.790  15
   2  -5   5 5119.59 473.825   1
   2  -5   5 4883.75 471.748  15
   2  -5   6 19210.2 953.514   1
   2  -5   6 18654.5 951.963  15
   2  -5   7 9918.03 703.772  15
   2  -5   8 3694.00 437.605  15
   2  -5   9 54259.4 1582.63  15
   2  -5  10 1203.94 223.304  15
   2  -5  11-88.3261 75.7132  15
  -2   4   9 475.383 116.080  20
  -2   4   8 59.6252 87.1500  20
  -2   4   7 47.4349 141.613  20
  -2   4   6 280.600 158.786  20
  -2   4   5 13155.5 911.669  20
   2  -4  -4 21129.4 1086.22   3
   2  -4  -4 23844.4 1082.97   4
  -2   4   3 272.183 170.950  18
   2  -4  -3 484.981 162.983  17
   2  -4  -3 9.68636 96.7877   3
   2  -4  -2 15885.0 843.007  17
  -2   4   2 15795.3 831.690  18
   2  -4  -1 18794.3 849.186  17
   2  -4   0 46009.2 1275.88   1
   2  -4   1 6575.36 477.076   1
   2  -4   2 27170.8 936.003   1
   2  -4   3 8284.13 511.026   1
   2  -4   4 89974.7 1804.59   1
   2  -4   5 2976.84 359.339   1
   2  -4   6 3273.17 397.726   1
   2  -4   6 3604.22 402.126  13
   2  -4   6 3491.66 413.023  16
   2  -4   7 29636.0 1239.55   1
   2  -4   7 30248.3 1183.66  13
   2  -4   7 28972.1 1210.89  16
   2  -4   8 28250.8 1149.19  13
   2  -4   8 24944.9 1151.94  16
   2  -4   9 431.933 168.746  16
   2  -4  10 1249.57 229.542  16
   2  -4  11 207.276 111.590  15
  -2   3  10 4567.98 278.425  20
  -2   3   9 5105.69 419.628  20
  -2   3   8 645.517 200.364  20
  -2   3   7 3993.35 482.126  20
  -2   3   6 259680. 3933.02  20
   2  -3  -5 127723. 2657.30  19
   2  -3  -5 132005. 2502.50   4
  -2   3   5 130171. 2733.81  20
  -2   3   4 2445.04 368.253  18
  -2   3   3 13032.5 726.813  18
   2  -3  -3 12977.2 743.169  17
  -2   3   2 138391. 2129.10  18
   2  -3  -2 139570. 2228.32  17
   2  -3  -1 47141.4 1132.43   1
   2  -3  -1 49482.8 1185.77  17
   2  -3   0 431.400 128.158   1
   2  -3   0 506.612 107.536  17
   2  -3   1 996.126 168.560   1
   2  -3   2 1250.26 180.867   1
   2  -3   3 175946. 2125.09   1
   2  -3   4 2211.88 264.043   1
   2  -3   5 84342.3 1727.83   1
   2  -3   6 1299.08 243.030   1
   2  -3   7 11138.5 760.333   1
   2  -3   7 11989.9 781.237  16
   2  -3   7 11646.0 779.241  20
   2  -3   8 5683.49 559.185  16
   2  -3   8 6666.32 622.320  20
   2  -3   9 637.504 238.734  20
   2  -3   9 588.253 205.387  16
   2  -3  10 482.236 182.918  16
   2  -3  10 418.370 168.130  20
   2  -3  11 499.505 143.357  16
   2  -3  12 2798.22 206.539  15
  -2   2  10 375.146 134.776  20
  -2   2   9 622.799 208.933  20
  -2   2   8 36718.9 1386.71  20
  -2   2   7 63946.6 1893.12  20
   2  -2  -7 67434.0 1760.26   4
   2  -2  -6 1039.59 234.537  19
  -2   2   6 884.013 261.983  20
   2  -2  -6 617.796 193.580   4
   2  -2  -5 33047.9 1291.12  19
   2  -2  -4 20962.7 947.874  19
  -2   2   3 882.476 193.043  18
   2  -2  -2 56915.5 884.329   2
  -2   2   2 53844.0 1158.48  18
   2  -2  -1 102192. 1382.01   1
   2  -2  -1 105056. 1228.51   2
   2  -2   0 179613. 1724.39   1
   2  -2   1 585225. 1263.75  19
   2  -2   1 603609. 3003.87   1
   2  -2   2 367760. 2524.74   1
   2  -2   3 1368.34 181.696   1
   2  -2   4 22055.3 766.803   1
   2  -2   5 14664.0 708.086   1
   2  -2   6 19300.8 911.618   1
   2  -2   7 1590.38 292.527   1
   2  -2   7 1656.59 316.483  20
   2  -2   8-7.08224 135.744  20
   2  -2   8 101.132 156.435  16
   2  -2   9 687.364 221.258  20
   2  -2   9 800.725 233.979  16
   2  -2  10 8131.01 621.170  20
   2  -2  10 8158.22 606.669  16
   2  -2  11 5230.28 403.319  16
   2  -2  11 5266.87 410.411  20
  -2   1  11-65.5001 71.0431  20
  -2   1  10 1339.49 247.437  20
   2  -1  -9 1666.42 265.661   4
  -2   1   9 1527.32 277.373  20
  -2   1   8 33.7846 156.303  20
   2  -1  -8 154.040 79.4515   4
   2  -1  -7 60547.8 1690.03   4
   2  -1  -7 60686.0 1784.51  19
  -2   1   7 65088.9 1836.71  20
   2  -1  -6 54739.1 1624.36  19
   2  -1  -5 18871.9 902.062  19
   2  -1  -4 57891.9 1451.53  19
   2  -1  -3 103876. 1744.51  19
  -2   1   3 110847. 1712.09  18
  -2   1   2 5443.70 323.441  18
   2  -1  -2 5441.98 344.834  19
   2  -1  -2 5584.94 285.185   2
   2  -1  -1 287493. 1858.25   1
   2  -1  -1 285182. 1972.05  19
   2  -1  -1 284625. 1983.10   2
   2  -1   2 498801. 2651.94   1
  -2   1  -2 486407. 1677.99  17
  -2   1  -3 34422.0 489.876  19
   2  -1   3 33173.2 798.481   1
   2  -1   4 17870.8 679.648   1
   2  -1   5 7116.92 496.591   1
   2  -1   6 6576.55 537.621   1
   2  -1   7 2483.82 368.577  20
   2  -1   7 2270.37 358.229   1
   2  -1   8 281.141 143.110  20
   2  -1   9 8528.96 674.353  20
   2  -1  10 5915.72 503.694  16
   2  -1  10 6214.96 516.133  20
   2  -1  11 60.4420 92.7351  20
   2  -1  11-36.1381 72.5626  16
  -2   0  11 1500.10 213.189  20
  -2   0  10 1854.75 281.987  20
   2   0 -10 1392.68 232.935   4
  -2   0   9 31865.7 1247.66  20
   2   0  -9 28495.4 1124.28   4
  -2   0   8 5511.24 533.826  20
   2   0  -8 6208.72 574.466  19
   2   0  -8 5662.88 528.881   4
  -2   0   7 2182.77 325.548  20
   2   0  -7 1724.07 302.175  19
   2   0  -7 1848.18 297.678   4
   2   0  -6 18999.7 913.685  19
   2   0  -5 8427.36 554.620  19
   2   0  -4 15.8522 74.9399  19
   2   0  -3 81650.1 1355.49  19
   2   0  -2 290538. 2191.63   2
   2   0  -2 297802. 2172.82  19
  -2   0  -1 173289. 1298.14  17
   2   0   1 175415. 1165.81   1
   2   0   2 162.703 63.4487   1
  -2   0  -2 155.734 68.1678  17
  -2   0  -3 27411.7 811.903  17
  -2   0  -4 23266.5 852.998  17
  -2   0  -5 49264.0 1346.58  17
   2   0   6 253.402 145.658   1
   2   0   7 760.877 214.984  20
   2   0   7 1061.04 253.180   1
   2   0   8 9716.63 731.407  20
   2   0   9 2233.32 349.325  20
   2   0  10 1467.34 236.858  20
   2   0  10 1619.25 253.706  16
   2   0  11 3388.84 261.519  16
   2   0  11 3230.51 243.770  20
  -2  -1  12 1550.97 163.524  13
  -2  -1  11 811.969 171.123  20
   2   1 -11 515.546 134.099   4
  -2  -1  10 33908.2 1208.52  20
   2   1 -10 30833.9 1122.80   4
  -2  -1   9 2799.59 372.898  20
   2   1  -9 2475.56 352.688   4
  -2  -1   8 1327.23 273.316  20
   2   1  -8 769.312 214.806  19
   2   1  -8 873.661 229.684   4
   2   1  -7 2209.13 324.195  19
   2   1  -6 6168.41 491.147  19
   2   1  -5 2498.08 287.584  19
   2   1  -4 1502.60 202.125  19
   2   1  -3 365340. 2764.06  19
   2   1  -2 11197.7 450.905  19
  -2  -1   2 11217.6 233.800   1
   2   1  -1 148572. 1507.48  19
   2   1  -1 146735. 1582.39   2
  -2  -1   0 612.285 104.086  17
   2   1   0 545.884 103.384   2
  -2  -1  -1 16936.9 547.260  17
   2   1   1 17483.0 490.106   2
   2   1   2 158237. 1452.26   2
  -2  -1  -2 152126. 1906.79  17
  -2  -1  -3 46593.6 1215.07  17
   2   1   3 46206.4 800.023   2
  -2  -1  -4 114969. 2211.01  17
  -2  -1  -5 3754.77 440.430  17
   2   1   6 5432.23 523.963  20
  -2  -1  -6 5224.17 530.439  17
   2   1   7 24432.1 1125.51  20
   2   1   8 171052. 2858.29  20
   2   1   9 5024.97 444.238  20
   2   1  10 1001.61 168.648  20
  -2  -2  12 985.805 154.053  13
   2   2 -11 397.473 137.895   4
   2   2 -10 231.133 115.519   4
   2   2  -9 4850.43 488.045   4
   2   2  -8 1502.93 290.806  19
   2   2  -8 1515.76 277.252   4
  -2  -2   7-9.97800 80.9871   1
   2   2  -7 313.200 138.646  19
  -2  -2   6 2603.71 288.171   1
   2   2  -6 2658.93 324.452  19
   2   2  -5-68.6028 81.1931  19
  -2  -2   5-57.1808 70.9135   1
  -2  -2   4 77908.2 1112.41   1
   2   2  -4 74067.1 1437.47  19
  -2  -2   3 59356.1 742.830   1
   2   2  -3 57304.3 1192.88  19
   2   2  -2 114408. 1611.10  19
  -2  -2   1 125662. 1596.82  17
  -2  -2   0 92025.3 1412.65  17
  -2  -2  -1 1799.77 231.933  17
  -2  -2  -2 191914. 2525.99  17
  -2  -2  -3 44450.4 1384.51  17
  -2  -2  -4 70306.8 1974.56  17
   2   2   5 2513.17 368.342  10
  -2  -2  -5 3105.20 451.520  17
   2   2   6 231536. 3655.89  10
   2   2   6 243904. 3449.47  20
   2   2   7 6627.67 558.488  20
   2   2   8 1797.17 277.204  20
   2   2   9 1508.98 212.904  20
   2   2  10 295.831 82.0730  16
  -2  -3  12 990.581 163.854  13
  -2  -3  11 973.661 211.594  13
   2   3 -10 525.839 172.659   4
   2   3  -9 1505.90 290.145   4
   2   3  -8 1258.49 278.567  19
   2   3  -8 1200.03 268.279   4
   2   3  -7 248784. 3417.68   4
   2   3  -7 243069. 3334.70  19
   2   3  -6 1285.97 240.141  19
   2   3  -5 56958.3 1424.88  19
   2   3  -4 64060.0 1437.40  19
   2   3  -3 303914. 3039.84  19
  -2  -3   2 726.339 166.300  17
  -2  -3   1 39.0299 78.1148  17
  -2  -3   0 11593.4 621.665  17
  -2  -3  -1 3220.97 368.823  17
  -2  -3  -2 17113.2 909.198  17
  -2  -3  -3 8386.48 703.973  17
   2   3   4 12541.6 807.626  10
  -2  -3  -4 13417.9 968.419  17
   2   3   5 6082.45 585.810  10
   2   3   5 7972.90 608.413  20
   2   3   6 127.351 155.100  10
   2   3   6 235.598 128.450  20
   2   3   7 389.316 156.471  20
   2   3   8 1515.60 200.761   7
   2   3   8 1737.47 215.591  20
  -2  -4  12 632.564 132.072  13
   2   4 -12 501.926 115.500  21
  -2  -4  11 842.643 187.549  13
  -2  -4  10 818.769 223.246  13
  -2  -4   9 63448.4 1814.32  13
   2   4  -8 11114.3 757.785   4
   2   4  -7 161.705 124.100  19
   2   4  -7-131.421 126.275   4
   2   4  -6 705.717 183.037   4
   2   4  -6 676.657 166.431  19
   2   4  -5 11450.9 692.670  19
  -2  -4   4 693.769 190.061  17
  -2  -4   3 1287.80 233.286  17
  -2  -4   2 7900.69 565.155  17
  -2  -4   1 5128.00 481.499  17
  -2  -4   0 14730.4 849.332  17
  -2  -4  -1 44486.4 1573.12  17
   2   4   2 85743.0 2088.03  11
  -2  -4  -2 82329.6 2323.57  17
   2   4   3 612.017 220.226  11
  -2  -4  -3 950.933 297.950  17
   2   4   4 5757.87 570.928  10
   2   4   5 1934.53 323.202  10
   2   4   6 9270.38 675.292  10
   2   4   7 2584.09 289.178   7
  -2  -5  11 147.481 103.847  13
   2   5 -11 50.4369 75.2741  21
  -2  -5  10-122.314 150.857  13
   2   5 -10 145.031 84.6529  21
  -2  -5   9 10189.7 696.234  13
   2   5  -9 10118.6 688.379  21
  -2  -5   8 67.0486 102.316  13
   2   5  -8-10.1793 120.510  21
  -2  -5   7 12338.3 772.150  13
   2   5  -7 12756.8 806.407  21
  -2  -5   6 4025.78 437.293  13
   2   5  -6 4636.29 487.445  21
  -2  -5   6 4828.04 481.137  17
  -2  -5   5 6698.60 543.878  13
   2   5  -5 6099.17 547.977  21
  -2  -5   5 5393.07 522.028  17
   2   5  -4 6891.47 589.101  21
  -2  -5   4 7447.71 602.872  17
  -2  -5   3 2011.44 321.545  17
   2   5  -3 1912.97 320.463  12
   2   5  -2 10614.8 726.617  12
  -2  -5   2 9683.82 725.427  17
   2   5  -1 210374. 3256.90  12
  -2  -5   1 205758. 3470.92  17
   2   5   0 128403. 2604.63  12
  -2  -5   0 129445. 2896.80  17
   2   5   1 23826.2 1172.05  11
  -2  -5  -1 25350.5 1376.20  17
   2   5   2 17356.5 1012.96  11
   2   5   3 3541.54 463.764  11
   2   5   3 3075.80 427.872  10
   2   5   4 16567.6 920.676  10
   2   5   5 2076.81 312.687  10
   2   5   6 166.377 86.9387   7
   2   6 -10 2959.64 306.903  21
   2   6  -9-24.9866 78.3802  21
   2   6  -8 54.2046 88.6746  21
   2   6  -7 10282.2 715.338  21
   2   6  -6 488.211 186.642  21
   2   6  -5 3758.83 459.291  12
   2   6  -4 400.419 180.274  12
   2   6  -3 44780.0 1585.23  12
   2   6  -2 163815. 3048.32  12
   2   6  -1 47990.5 1686.76  12
   2   6   0 30363.8 1341.30  11
   2   6   1 8828.12 736.587  11
   2   6   2 6109.92 604.811  11
   2   6   3 335.468 181.925  10
   2   6   4 508.577 170.684  10
   2   6   5 1393.57 194.283   7
   2   7 -10 343.975 97.5130  12
  -2  -7   9 480.106 138.705  14
   2   7  -9 665.255 170.812  12
  -2  -7   8 1168.93 198.900  14
   2   7  -8 1541.41 263.702  12
  -2  -7   7 948.210 193.689  14
   2   7  -7 1054.30 232.377  12
   2   7  -6 2736.87 376.110  12
   2   7  -5 114.463 159.692  12
   2   7  -4 374.531 170.812  12
   2   7  -3 396.647 191.063  12
   2   7  -2 27067.5 1223.39  11
   2   7  -1 7572.74 656.160  11
   2   7   0 1279.79 297.803  11
   2   7   1-53.9259 192.841  11
   2   7   2 254.223 145.612  10
   2   7   3 947.622 169.128   7
   2   7   3 571.123 126.678  10
   2   8  -8-65.9212 75.5516  12
   2   8  -7 464.433 133.422  12
   2   8  -6 4153.36 374.486  12
   2   8  -5 3136.16 336.451  12
   2   8  -4 4800.24 442.391  11
   2   8  -3 1121.05 223.562  11
   2   8  -2 1383.75 241.988  11
   2   8  -1 64.8789 115.688  11
   2   8   0-24.4397 89.4828  10
   3  -9   3 5702.28 339.963   3
   3  -9   4 552.840 123.214   3
  -3   8   2 212.531 100.863  20
  -3   8   1 1283.99 234.340  20
   3  -8   0 2960.83 348.804   3
   3  -8   1 3835.63 412.018   3
   3  -8   1 3878.32 374.156   4
   3  -8   2 38.2409 118.101   3
   3  -8   3 1876.89 300.506   3
   3  -8   4 1517.05 264.462  14
   3  -8   5 3987.13 393.243  14
   3  -8   6 3295.91 337.180  14
   3  -8   7 3806.30 330.301  14
  -3   7   4-37.4415 81.9109  20
  -3   7   3 6624.83 535.200  20
   3  -7  -2 5641.32 539.464   3
   3  -7  -1 4600.22 503.033   3
   3  -7  -1 5167.20 499.125   4
   3  -7   0 1543.36 309.784   3
   3  -7   1 3672.87 471.708   3
   3  -7   2 53.5374 166.878  14
   3  -7   3 33508.0 1291.31  14
   3  -7   4 450.022 173.490  14
   3  -7   5 3488.11 422.683  14
   3  -7   6 7127.69 571.455  14
   3  -7   7 736.284 190.680  14
   3  -7   8 443.126 153.877  14
  -3   6   6 1200.96 177.092  20
  -3   6   5 2.69480 97.6907  20
  -3   6   4 1895.43 328.738  20
   3  -6  -3 8159.31 681.102   3
   3  -6  -3 8798.43 660.328   4
   3  -6  -2 2109.98 362.693   3
   3  -6  -2 2469.51 380.213   4
   3  -6  -1 3605.05 468.484   3
   3  -6   0 512.737 174.369   3
   3  -6   1 1124.99 264.533  14
   3  -6   2 7016.18 595.761  14
   3  -6   3 1173.16 245.495  14
   3  -6   4 2555.36 364.150  14
   3  -6   4 2670.28 380.496  15
   3  -6   5 946.563 244.793  14
   3  -6   5 788.476 214.868  15
   3  -6   6 800.258 212.112  14
   3  -6   6 532.789 203.004  15
   3  -6   7 500.845 188.525  14
   3  -6   7 201.420 161.198  15
   3  -6   8 96.3189 104.951  14
   3  -6   8 40.6960 122.511  15
   3  -6   9 2605.28 318.062  15
   3  -6  10 144.197 94.8850  15
  -3   5   7 5914.65 422.558  20
  -3   5   6 2346.52 330.655  20
   3  -5  -5 1223.69 243.507   4
  -3   5   5 1290.32 290.013  20
   3  -5  -4 5140.59 529.487   4
   3  -5  -3 15121.4 951.358   3
   3  -5  -3 15562.2 936.161   4
   3  -5  -2 39414.2 1498.26   3
  -3   5   2 41716.7 1574.48  18
   3  -5  -2 41573.2 1512.94   4
   3  -5  -1 54570.8 1682.13   3
  -3   5   1 55297.6 1745.39  18
   3  -5   0 18387.4 921.015  14
   3  -5   0 17861.1 947.985   1
   3  -5   1 23127.7 1009.72  14
   3  -5   1 23481.0 1065.49   1
   3  -5   2 225.923 123.863  14
   3  -5   2-14.6925 151.944   1
   3  -5   3 6020.58 524.126  14
   3  -5   3 6287.68 532.653  15
   3  -5   3 6045.13 542.248   1
   3  -5   4 32827.2 1214.59  14
   3  -5   4 31521.2 1216.77   1
   3  -5   4 31209.8 1191.49  15
   3  -5   5 11819.0 749.729  14
   3  -5   5 10904.9 722.263  15
   3  -5   5 11289.2 735.805   1
   3  -5   6 304.368 153.879  15
   3  -5   7 2069.79 343.607  15
   3  -5   8 1113.62 256.281  15
   3  -5   9 18446.4 901.610  15
   3  -5  10 6607.57 465.597  15
   3  -5  11 444.421 97.0266  15
  -3   4   8 250.209 115.669  20
  -3   4   7 505.653 171.047  20
  -3   4   6 17962.4 1013.36  20
   3  -4  -6 19046.3 942.171   4
  -3   4   5 127810. 2821.99  20
   3  -4  -5 131358. 2657.36   4
   3  -4  -4 31309.9 1338.26   3
   3  -4  -4 33936.0 1356.64  19
   3  -4  -4 31928.7 1326.65   4
  -3   4   3 31971.7 1354.94  18
   3  -4  -3 31576.8 1289.53   3
   3  -4  -3 31736.4 1260.23  19
   3  -4  -3 32648.4 1307.89   4
  -3   4   2 4684.69 490.269  18
  -3   4   1 103842. 2133.28  18
   3  -4   0 206770. 2861.57   1
   3  -4   1 80.3624 83.0840   1
   3  -4   2 7450.90 525.117   1
   3  -4   3 10448.3 615.169   1
   3  -4   4 27096.9 997.237   1
   3  -4   5 10306.0 690.709   1
   3  -4   5 10287.5 691.540  16
   3  -4   6 8101.58 646.094  16
   3  -4   6 8139.38 647.395   1
   3  -4   7 494.280 203.061  16
   3  -4   8 25213.0 1168.38  16
   3  -4   9 55.0791 135.242  16
   3  -4  10 429.302 148.328  15
   3  -4  11 198.208 102.095  15
  -3   3   9 556.388 138.814  20
  -3   3   8 11545.5 700.606  20
   3  -3  -8 12024.7 629.356   4
  -3   3   7 61351.0 1805.48  20
   3  -3  -7 63945.9 1710.96   4
  -3   3   6 11253.9 812.730  20
   3  -3  -6 10999.3 776.664   4
   3  -3  -5-133.358 128.263   4
  -3   3   5-4.84188 101.537  20
   3  -3  -5 200.001 141.369  19
   3  -3  -4-17.1824 80.3284   4
   3  -3  -4 225.934 136.336   3
   3  -3  -4 27.5715 116.126  19
  -3   3   4 215.028 172.951  18
  -3   3   3 13031.9 769.949  18
   3  -3  -3 13585.6 772.567  19
   3  -3  -2 161109. 2381.83  19
  -3   3   2 157575. 2464.47  18
   3  -3  -1 606.845 124.940   2
   3  -3  -1 455.534 132.031   1
   3  -3   0 23847.5 823.156   1
   3  -3   1 106405. 1706.11   1
   3  -3   2 184971. 2204.75   1
   3  -3   3 30467.3 956.068   1
   3  -3   4 11531.9 623.466   1
   3  -3   5 15251.6 770.466   1
   3  -3   6 3267.00 402.720   1
   3  -3   6 3481.39 422.352  20
   3  -3   6 3892.81 446.974  16
   3  -3   7 880.428 238.850   1
   3  -3   7 865.388 234.391  20
   3  -3   7 681.384 230.389  16
   3  -3   8 1.49900 115.444  20
   3  -3   8 96.9972 132.682  16
   3  -3   9 237.087 150.130  16
   3  -3  10 1224.84 248.293  16
   3  -3  11 1422.68 198.626  16
   3  -3  11 1648.63 216.048  15
  -3   2  10 504.028 116.153  20
   3  -2  -9 3155.69 313.291   4
  -3   2   9 3076.40 339.856  20
  -3   2   8 7693.54 610.731  20
   3  -2  -8 7871.61 589.987   4
  -3   2   7 411.280 180.059  20
   3  -2  -7 69.1991 93.8871   4
   3  -2  -6 61.1420 106.729   4
  -3   2   6 333.647 134.178  20
   3  -2  -6 334.653 164.804  19
   3  -2  -5 211.455 122.220   4
   3  -2  -5 435.934 175.665  19
   3  -2  -4 11858.2 723.552  19
   3  -2  -3 24122.7 924.985  19
  -3   2   3 24657.5 964.433  18
   3  -2  -2 66.1318 80.2740   2
   3  -2  -2 52.1607 75.9829  19
  -3   2   2 84.0065 104.310  18
   3  -2  -1 40468.1 957.174   1
   3  -2  -1 42143.5 982.649   2
   3  -2   0 71681.2 802.402  19
   3  -2   0 68998.1 1208.13   1
   3  -2   1 2444.04 222.083   1
   3  -2   2 20843.5 671.411   1
   3  -2   3 7618.97 432.943   1
   3  -2   4 4218.84 359.422   1
   3  -2   5 43650.9 1284.74   1
   3  -2   6 12562.0 772.564   1
   3  -2   6 12556.6 785.843  20
   3  -2   6 13604.1 837.986  16
   3  -2   7 56851.8 1731.98   1
   3  -2   7 57634.0 1761.81  20
   3  -2   7 57783.2 1809.48  16
   3  -2   8 559.658 200.654  20
   3  -2   8 341.033 164.086  16
   3  -2   9 70.8824 108.519  20
   3  -2   9 71.9959 148.053  16
   3  -2  10 6470.33 503.686  16
   3  -2  11 777.704 144.407  16
  -3   1  10 672.769 155.224  20
   3  -1 -10 925.948 169.612   4
  -3   1   9 334.188 146.462  20
   3  -1  -9 156.287 94.5827   4
  -3   1   8 461.505 151.051  20
   3  -1  -8 474.764 188.491   4
   3  -1  -7 387.131 169.888  19
  -3   1   7 309.681 133.359  20
   3  -1  -7 106.840 116.886   4
   3  -1  -6 9685.28 715.586  19
   3  -1  -6 9491.23 692.247   4
   3  -1  -5 561.850 160.426  19
   3  -1  -4 127773. 2192.81  19
   3  -1  -3 345903. 2895.72   2
   3  -1  -3 339706. 3206.61  19
  -3   1   3 334406. 3226.12  18
  -3   1   2 24154.3 750.540  18
   3  -1  -2 23100.1 704.004  19
   3  -1  -2 23874.0 719.373   2
   3  -1  -1 134323. 1405.41   1
   3  -1  -1 132968. 1398.03  19
  -3   1   1 133167. 1537.59  18
   3  -1  -1 132392. 1677.82   2
   3  -1   0 280785. 1659.68  19
   3  -1   0 277023. 1945.69   1
   3  -1   0 275304. 2478.45   2
   3  -1   1 12150.0 403.383   1
   3  -1   2 77840.3 1127.31   1
   3  -1   3 181018. 1977.42   1
   3  -1   4 3615.39 324.518   1
   3  -1   5 111399. 2026.73   1
   3  -1   6 212.540 150.350   1
   3  -1   6-43.8815 91.5576  20
   3  -1   7 8660.72 684.664  20
   3  -1   7 8771.55 678.857   1
   3  -1   8 1255.40 276.153  20
   3  -1   9 449.666 139.039  20
   3  -1   9 403.782 153.677  16
   3  -1  10 81.7871 84.6210  20
   3  -1  10 49.4447 81.6520  16
   3  -1  11 154.909 75.4215  16
   3   0 -11 131.516 76.0756   4
   3   0 -10 862.541 181.480   4
   3   0  -9 108.563 137.939   4
   3   0  -8 2650.77 375.900   4
   3   0  -7 709.368 210.056  19
   3   0  -7 682.635 199.784   4
   3   0  -6 17982.9 928.455  19
   3   0  -5 295846. 3446.80  19
   3   0  -4 48478.4 1264.64  19
   3   0  -3 67451.9 1329.41  19
   3   0  -2 484.548 133.176   2
   3   0  -2 536.203 119.274  19
   3   0  -1 36253.7 778.311  19
   3   0  -1 36693.8 887.242   2
   3   0   0 27082.5 764.764   2
  -3   0   0 25372.8 581.345  17
   3   0   0 27116.3 609.053  19
  -3   0  -1 125755. 1351.86  17
   3   0   1 126197. 1707.30   2
   3   0   1 126177. 1072.98   1
   3   0   2 53059.1 863.870   1
   3   0   2 52361.7 1155.02   2
   3   0   3 26947.8 865.225   2
   3   0   3 27910.3 754.584   1
   3   0   4 3680.22 329.266   1
   3   0   4 4557.76 372.374   2
   3   0   5-123.858 95.7945   1
   3   0   6 2311.36 331.619   1
   3   0   6 1904.25 311.170  20
   3   0   7 1468.74 295.270  20
   3   0   8 6.25112 106.359  20
   3   0   9 167.720 95.6458  20
   3   0  10 1079.44 143.165  20
   3   0  10 808.141 171.579  16
  -3  -1  12 667.015 112.422  13
   3   1 -11 162.063 85.9923   4
   3   1 -10 3258.61 365.687   4
   3   1  -9 541.054 167.510   4
   3   1  -8 18873.0 973.967   4
   3   1  -7 11807.0 765.248   4
   3   1  -7 11464.2 774.299  19
   3   1  -6 10537.8 698.802  19
   3   1  -5 142.149 120.230  19
   3   1  -4 8777.11 539.806  19
   3   1  -3 20847.5 758.726  19
   3   1  -2 34759.6 910.416  19
   3   1  -1 1371.79 194.904   2
   3   1  -1 879.202 152.084  19
  -3  -1   0 253.765 93.2926  17
   3   1   0 277.248 109.162   2
  -3  -1  -1 198262. 2111.98  17
   3   1   1 191470. 2058.49   2
  -3  -1  -2 5098.42 387.845  17
   3   1   2 4983.90 338.864   2
  -3  -1  -3 163072. 2489.37  17
  -3  -1  -4 41287.3 1419.75  17
   3   1   5 2078.34 354.176  10
   3   1   6 626.445 207.188   7
   3   1   7 3681.83 417.556  20
   3   1   7 4147.64 470.221   7
   3   1   8 11830.7 668.604  20
   3   1   9 449.354 116.807  20
   3   1  10 3652.53 253.957  16
  -3  -2  12 37.6385 57.1733  13
   3   2 -11-85.0178 71.4990   4
   3   2 -10 3820.05 400.647   4
   3   2  -9 499.991 184.298   4
   3   2  -8 252.834 160.910   4
   3   2  -7 6047.45 540.339   4
   3   2  -7 5388.82 544.053  19
   3   2  -6 87807.2 2021.11  19
   3   2  -5 15600.4 797.014  19
   3   2  -4 21841.6 876.483  19
   3   2  -3 17115.4 731.870  19
   3   2  -2 161333. 2179.22  19
  -3  -2   1 279.972 115.815  17
  -3  -2   0 42306.3 1102.61  17
  -3  -2  -1 67305.8 1524.95  17
  -3  -2  -2 254901. 3202.46  17
  -3  -2  -3 542.640 191.002  17
   3   2   4 2234.09 349.110  10
  -3  -2  -4 1889.85 350.017  17
   3   2   5 21464.6 1083.44  10
   3   2   6 4039.86 478.220   7
   3   2   7 22558.0 1011.35   7
   3   2   8 9809.00 542.130   7
  -3  -3  12 438.960 100.459  13
   3   3 -12 242.157 79.6763  21
  -3  -3  11 8825.15 551.768  13
   3   3 -10 3190.03 379.592   4
   3   3  -9 965.317 233.275   4
   3   3  -8 113981. 2373.00   4
   3   3  -7 21118.8 1049.35  19
   3   3  -7 19931.8 969.493   4
   3   3  -6-51.8859 140.647   4
   3   3  -6 160.555 104.933  19
   3   3  -5 73.9091 91.2715  19
   3   3  -4 55477.2 1492.65  19
  -3  -3   3 49271.5 1366.64  17
  -3  -3   2 10750.5 614.889  17
  -3  -3   1 89351.2 1810.61  17
  -3  -3   0 18524.6 880.616  17
  -3  -3  -1 34920.6 1283.71  17
  -3  -3  -2 41882.5 1524.59  17
   3   3   3 56817.0 1731.36  11
   3   3   3 54065.5 1663.30  10
  -3  -3  -3 57969.3 1955.75  17
   3   3   4 46703.3 1575.10  10
   3   3   5 20709.8 1055.83  10
   3   3   6 10402.8 703.663   7
   3   3   7 6100.91 464.827   7
  -3  -4  12 964.247 128.868  13
   3   4 -12 1614.18 157.835  21
  -3  -4  11 336.483 127.669  13
   3   4 -11 361.238 125.908  21
  -3  -4  10 1045.21 226.038  13
   3   4 -10 869.661 200.132  21
  -3  -4   9 13280.1 786.568  13
  -3  -4   8 2928.28 386.903  13
   3   4  -8 2355.62 349.451   4
  -3  -4   7 3120.98 393.502  13
   3   4  -7 3070.58 383.508   4
   3   4  -6 207.591 117.219  19
   3   4  -6 257.513 151.092  21
   3   4  -6 164.716 108.039   4
   3   4  -5 3525.37 409.853  21
  -3  -4   5 2960.69 391.091  17
   3   4  -4 850.189 207.845  21
  -3  -4   4 480.434 161.612  17
  -3  -4   3 29671.0 1172.72  17
  -3  -4   2 1810.69 301.847  17
  -3  -4   1 46655.7 1549.71  17
   3   4   0 67465.8 1780.93  12
  -3  -4   0 64475.9 1934.99  17
   3   4   1 2682.43 390.350  11
  -3  -4  -1 3402.40 482.613  17
   3   4   2 7513.09 642.710  11
  -3  -4  -2 7853.84 753.614  17
   3   4   3 7059.82 655.602  11
   3   4   3 6615.12 594.304  10
   3   4   4 2552.02 380.144  10
   3   4   5 3897.91 449.951  10
   3   4   6 859.637 184.088   7
   3   4   7 203.150 89.6789   7
  -3  -5  11-14.7517 62.1005  13
   3   5 -11 114.639 74.4040  21
  -3  -5  10 2947.36 326.276  13
   3   5 -10 3048.86 329.078  21
  -3  -5   9 141.935 113.908  13
   3   5  -9 267.005 139.266  21
  -3  -5   8 179.135 121.539  13
   3   5  -8 1.33941 128.824  21
  -3  -5   7 9024.25 640.370  13
   3   5  -7 8433.60 669.016  21
   3   5  -6-79.7928 109.444  21
   3   5  -5 16830.9 933.132  21
   3   5  -4 24041.1 1124.21  12
   3   5  -4 22616.9 1086.23  21
  -3  -5   4 23947.1 1157.34  17
   3   5  -3 7525.05 640.253  12
  -3  -5   3 8207.17 702.232  17
   3   5  -2 11321.4 776.370  12
  -3  -5   2 12202.5 889.275  17
   3   5  -1 63693.6 1868.95  12
  -3  -5   1 67414.8 2129.34  17
   3   5   0 445.831 178.305  11
   3   5   1 817.526 275.757  11
   3   5   2 232.668 136.929  11
   3   5   3 19413.8 983.885  10
   3   5   4 3463.29 415.968  10
   3   5   5 342.535 125.663   7
   3   5   6 515.370 109.349   7
   3   6 -10 60.4465 83.0125  12
   3   6  -9 242.285 112.332  21
   3   6  -8 1151.52 242.958  21
   3   6  -7 18549.0 966.758  12
   3   6  -7 17310.7 910.556  21
   3   6  -6 31730.2 1295.70  12
   3   6  -5 674.323 233.957  12
   3   6  -4 965.163 249.823  12
   3   6  -3 23341.9 1139.47  12
   3   6  -2 74.7396 131.996  12
   3   6  -1 9111.87 720.382  11
   3   6   0 147.384 164.181  11
   3   6   1 1899.45 367.387  11
   3   6   2 4663.89 468.860  10
   3   6   3 162.569 117.510  10
   3   6   3 229.704 123.635   7
   3   6   4 171.101 98.9420   7
   3   6   4 29.5955 95.4503  10
   3   7  -9 37.8346 72.5660  12
   3   7  -8 1750.42 248.508  12
   3   7  -7 2746.62 339.345  12
   3   7  -6 470.463 174.796  12
   3   7  -5 2805.04 372.073  12
   3   7  -4 1608.22 301.806  12
   3   7  -3 3786.27 445.752  12
   3   7  -3 4186.31 478.395  11
   3   7  -2 1352.91 261.563  11
   3   7  -1 184.100 148.146  11
   3   7  -1 77.2011 92.8424   9
   3   7   0 18733.1 883.749  11
   3   7   1 1869.79 265.785  10
   3   7   1 1861.44 220.020   7
   3   7   2 20697.3 686.735  10
   3   8  -6 1411.99 195.993  11
   3   8  -5 704.534 158.081  11
   3   8  -4 2206.60 260.089  11
   3   8  -3 833.410 172.892  11
   3   8  -3 686.071 120.742   9
   3   8  -2 1005.43 178.370  11
  -4   8   1 548.677 132.220  20
   4  -8   0 7744.94 483.581   3
   4  -8   0 7236.75 413.683   4
   4  -8   1 8037.48 520.851   3
   4  -8   1 8098.22 500.929   4
   4  -8   2 56.2828 89.7717   4
   4  -8   2 132.179 112.817   3
   4  -8   3 44281.1 1230.03   3
   4  -8   4 14337.0 690.821   3
   4  -8   5 128.452 102.118   3
   4  -8   6-124.634 104.598   3
  -4   7   3 3096.43 324.542  20
   4  -7  -2 18180.9 793.985   4
   4  -7  -1 1211.85 245.550   4
   4  -7  -1 886.469 215.671   3
   4  -7   0 1167.05 256.735   4
   4  -7   0 1115.94 268.560   3
   4  -7   1 32574.8 1240.40   3
   4  -7   2 51496.7 1556.06   3
   4  -7   3 4967.17 470.994  14
   4  -7   4 1269.16 261.189  14
   4  -7   4 1279.54 237.533   6
   4  -7   5 357.182 147.696  14
   4  -7   6 143.858 110.278  14
   4  -7   7 116.582 76.2986  14
  -4   6   5 971.185 181.112  20
  -4   6   4 3229.90 380.612  20
   4  -6  -4 3277.84 351.878   4
   4  -6  -3 52.8530 97.6455   4
   4  -6  -2 12102.4 803.372   3
   4  -6  -2 12853.0 826.721   4
   4  -6  -1 126.903 123.713   4
   4  -6  -1 46.6812 121.498   3
   4  -6   0 151.578 153.133   3
   4  -6   1 19445.2 1009.44   3
   4  -6   2 3739.85 434.732  14
   4  -6   3-4.62811 96.9631  14
   4  -6   4 7.11910 84.6083  14
   4  -6   5 114.574 128.408  14
   4  -6   5-9.53097 135.732  15
   4  -6   6 358.876 147.944  14
   4  -6   6 308.738 146.481  15
   4  -6   7 643.279 192.656  15
   4  -6   8 1058.77 199.717  15
   4  -6   9 2869.58 293.129  15
  -4   5   7 60.4731 63.1825  20
  -4   5   6 510.189 154.173  20
   4  -5  -6 528.800 139.775   4
   4  -5  -5 3396.29 396.637   4
  -4   5   5 3471.65 419.160  20
  -4   5   4 2569.34 391.369  20
   4  -5  -4 2537.38 378.715   4
   4  -5  -3 16918.1 981.137   3
   4  -5  -3 18127.0 1010.66   4
   4  -5  -2 11362.0 805.010   3
   4  -5  -2 12027.2 831.432   4
   4  -5  -1 4019.95 459.213   3
   4  -5   0 9776.82 707.495   3
  -4   5   0 9418.21 721.029  18
   4  -5   1 4856.84 487.813  14
   4  -5   1 5327.18 527.109   1
   4  -5   2 50.6879 107.107  14
   4  -5   2 96.2996 115.299   1
   4  -5   3 4537.61 465.216  14
   4  -5   3 4430.02 483.667   1
   4  -5   3 4041.99 438.523  15
   4  -5   4 1088.38 233.740  14
   4  -5   4 1044.68 246.036  15
   4  -5   5 19706.6 935.262  14
   4  -5   5 18240.2 938.561  15
   4  -5   6 1093.88 239.499  15
   4  -5   7 11588.7 744.416  15
   4  -5   8 6079.36 518.512  15
   4  -5   9 26638.8 951.686  15
   4  -5  10 1728.83 202.740  15
  -4   4   7 688.154 171.420  20
   4  -4  -7 1088.51 203.338   4
  -4   4   6 7802.86 611.000  20
   4  -4  -6 9007.91 657.416   4
  -4   4   5 83546.3 2183.01  20
   4  -4  -5 81683.7 2099.76   4
   4  -4  -4 80851.8 2160.37   4
   4  -4  -3 1982.34 348.827   4
   4  -4  -3 1842.08 345.548   3
  -4   4   3 1910.47 364.177  18
   4  -4  -2 1882.73 335.651   4
   4  -4  -2 2279.56 327.911   3
  -4   4   2 1949.21 339.209  18
   4  -4  -1 57372.5 1621.21   3
  -4   4   1 51468.2 1586.18  18
   4  -4   0 21278.1 966.102   1
   4  -4   0 22650.7 938.472   2
   4  -4   1 15785.9 788.917   2
   4  -4   1 14398.7 788.200   1
   4  -4   1 14756.7 831.824   7
   4  -4   2 2675.91 347.928   1
   4  -4   2 2193.22 336.365   7
   4  -4   3 10794.1 676.127   1
   4  -4   3 11883.9 734.772   7
   4  -4   3 12152.2 692.457  15
   4  -4   4 37347.6 1258.56   1
   4  -4   4 38430.8 1338.53   7
   4  -4   4 38733.9 1280.71  15
   4  -4   5 3130.21 377.257   1
   4  -4   5 2969.10 382.190   7
   4  -4   5 3198.03 389.889  15
   4  -4   6 11374.9 772.315  16
   4  -4   6 11583.8 763.248  15
   4  -4   7 23296.4 1107.85  16
   4  -4   7 23290.3 1092.22  15
   4  -4   8 14.1047 109.214  15
   4  -4   8 175.502 142.325  16
   4  -4   9 10.4473 92.1840  15
   4  -4  10 35.5958 74.4996  15
  -4   3   8 11402.0 583.782  20
   4  -3  -8 9874.17 572.557   4
  -4   3   7 6983.15 553.159  20
   4  -3  -7 6397.91 548.977   4
  -4   3   6 187592. 3093.04  20
   4  -3  -6 167929. 3037.04   4
  -4   3   5 6146.48 595.418  20
   4  -3  -5 4777.74 530.838   4
   4  -3  -4 26.4516 95.3917   4
   4  -3  -3 1412.03 280.804   3
  -4   3   3 1479.53 296.420  18
   4  -3  -3 2068.92 346.492   4
  -4   3   2 24050.3 1040.43  18
   4  -3  -2 29011.2 990.470   2
  -4   3   1 6814.12 535.909  18
   4  -3  -1 7019.62 487.556   2
   4  -3   0 3812.30 363.311   1
   4  -3   0 4018.38 385.031   2
   4  -3   1 859.521 179.432   1
   4  -3   2 13921.5 676.208   1
   4  -3   3 1031.40 208.755   1
   4  -3   4 243.741 147.678   1
   4  -3   4-81.7185 81.2273   7
   4  -3   5 3891.05 439.558   7
   4  -3   5 3660.81 409.464   1
   4  -3   5 3631.77 420.031  16
   4  -3   6 170.579 126.649   1
   4  -3   6 688.697 208.206  16
   4  -3   7 1992.68 347.497  16
   4  -3   8-0.70501 156.568  16
   4  -3   9-72.5990 130.559  16
   4  -3  10 1046.00 180.894  15
   4  -3  10 1267.34 201.499  16
   4  -2  -9 8439.67 508.228   4
   4  -2  -8 10936.2 685.302   4
   4  -2  -7 2833.31 393.248   4
   4  -2  -6 6163.18 601.447   4
   4  -2  -5 15421.8 885.103  19
   4  -2  -5 15069.0 923.485   4
   4  -2  -4 241.463 173.794   4
   4  -2  -4 146.825 125.093  19
   4  -2  -3 2950.02 322.033  19
   4  -2  -3 3373.55 342.474   2
  -4   2   2 9710.53 604.384  18
   4  -2  -2 10495.7 519.497  19
   4  -2  -2 9632.20 562.123   2
  -4   2   1 86054.0 1632.93  18
   4  -2  -1 79781.8 1592.86   2
   4  -2   0 42807.2 1033.31   1
   4  -2   0 41707.7 1191.71   2
   4  -2   1 52604.5 1368.16   2
   4  -2   1 55781.0 1168.57   1
   4  -2   2 614174. 3858.56   1
   4  -2   3 9322.46 518.161   1
   4  -2   4 30.6151 92.3691   1
   4  -2   5 19057.8 868.515   1
   4  -2   5 22245.6 1066.95   7
   4  -2   5 20675.9 995.187  16
   4  -2   6 462.088 185.227  20
   4  -2   6 286.276 163.240  16
   4  -2   6 39.4765 99.0977   7
   4  -2   7 694.821 216.325  16
   4  -2   8 2440.70 367.714  16
   4  -2   9 69.9032 104.246  16
   4  -2  10 4976.65 364.880  16
   4  -1 -10 756.244 148.120   4
   4  -1  -9 333.016 143.310   4
   4  -1  -8 17275.8 918.004   4
   4  -1  -7 1309.74 279.159   4
   4  -1  -6 40.0820 124.871   4
   4  -1  -6-130.861 102.233   5
   4  -1  -6 2.22851 110.718  19
   4  -1  -5 1201.65 260.184   4
   4  -1  -5 1035.81 243.374  19
   4  -1  -4 25283.4 1008.45  19
   4  -1  -3 105972. 1852.78  19
   4  -1  -3 107107. 1901.63   2
   4  -1  -2 17459.2 658.399  19
  -4   1   2 18220.7 733.367  18
   4  -1  -2 16500.4 724.346   2
   4  -1  -1 30183.5 739.664  19
   4  -1  -1 28258.7 942.644   2
   4  -1   0 881193. 5342.11   2
   4  -1   1 320558. 3372.10   2
   4  -1   2 17072.8 812.842   2
   4  -1   3 58372.1 1561.07   2
   4  -1   4 12097.8 743.569   2
   4  -1   5 10336.7 771.944   7
   4  -1   6-80.5291 109.711   7
   4  -1   7 641.525 206.056  16
   4  -1   7 2179.25 336.884   7
   4  -1   8 968.154 210.032  20
   4  -1   8 765.844 224.695  16
   4  -1   9 11229.8 642.645  16
   4  -1  10 1842.82 198.583  16
   4   0 -11 924.764 141.427   4
   4   0 -10 4624.00 388.753   4
   4   0  -9 19616.8 920.711   4
   4   0  -8 6478.42 574.983   4
   4   0  -7 6337.96 552.232   5
   4   0  -7 5850.88 565.528   4
   4   0  -6 4282.28 461.968   5
   4   0  -6 3900.17 462.697   4
   4   0  -6 3722.58 458.964  19
   4   0  -5 297.709 165.773  19
   4   0  -4 5957.84 482.615  19
   4   0  -3 381.829 119.521  19
   4   0  -2 3974.02 328.495  19
   4   0  -2 4004.08 374.500   2
   4   0  -1 10986.1 592.528   2
   4   0  -1 11131.3 491.215  19
   4   0   0 41797.1 1155.01   2
  -4   0   0 42005.0 885.420  17
   4   0   1 110634. 1924.46   2
   4   0   2 73869.4 1633.59   2
   4   0   3 4286.95 412.521   2
   4   0   4 294.597 147.873   7
   4   0   5 15001.8 951.220   7
   4   0   6 1906.03 340.394   7
   4   0   7 1480.32 288.185   7
   4   0   8 27031.8 1068.02  16
   4   0   9 10271.5 547.262  16
   4   1 -11 1105.91 164.429   4
   4   1 -10 3830.37 377.012   4
   4   1  -9 1351.73 254.691   4
   4   1  -8 4659.43 494.129   4
   4   1  -7 10291.5 730.870   5
   4   1  -7 9770.40 706.892   4
   4   1  -7 10724.8 796.938  19
   4   1  -6 7005.23 600.388   5
   4   1  -6 7105.73 588.696   4
   4   1  -6 6866.74 613.931  19
   4   1  -5 5212.60 506.723  19
   4   1  -4 9939.13 638.715  19
   4   1  -3 69339.0 1535.09  19
   4   1  -2 36248.7 1048.79  19
   4   1  -1 169891. 2416.85   2
  -4  -1   1 159109. 2017.17  17
   4   1   0 8334.33 536.997   2
  -4  -1   0 8649.43 481.680  17
   4   1   1 10.5564 93.3911   2
  -4  -1  -1 146.005 104.070  17
   4   1   2 3283.58 334.934   2
  -4  -1  -2 3689.59 370.481  17
   4   1   3 28491.9 1220.08   7
   4   1   4 11108.8 784.663  10
   4   1   4 9692.74 755.664   7
   4   1   5 1442.51 296.449   7
   4   1   6 37703.9 1449.73   7
   4   1   7 61761.4 1681.65   7
   4   1   8 17406.9 700.446   7
   4   1   9 853.101 136.230  16
   4   2 -11 1388.91 195.918   4
   4   2 -10 351.232 140.991   4
   4   2  -9 1286.69 251.246   4
   4   2  -8 1219.68 264.657   4
   4   2  -7 11991.7 770.654   4
   4   2  -6 76138.2 1869.80   4
   4   2  -6 77319.0 2051.49  19
   4   2  -5 7929.35 634.716   5
   4   2  -5 7199.73 596.996  19
   4   2  -4 7312.36 568.205  19
   4   2  -3 57850.3 1522.95  19
  -4  -2   2 80773.9 1682.24  17
  -4  -2   1 2409.93 292.557  17
  -4  -2   0 7199.94 520.340  17
  -4  -2  -1 1082.54 227.440  17
   4   2   2 10016.4 688.676   9
  -4  -2  -2 9351.17 683.331  17
   4   2   2 8452.56 655.214   7
   4   2   3 73.3748 130.034   7
   4   2   3 345.054 191.884  10
   4   2   3 201.320 144.981   9
   4   2   4 739.189 233.793   7
   4   2   4 441.627 203.185  10
   4   2   4 872.206 234.712   9
   4   2   5 933.541 254.398   7
   4   2   6 16046.2 886.212   7
   4   2   7-54.6231 99.5295   7
   4   2   8 27.6171 73.0440  16
   4   2   8 67.9510 60.2227   7
  -4  -3  11 68.4315 77.7071  13
   4   3 -11 105.585 69.7226  21
  -4  -3  10 467.458 160.942  13
   4   3 -10 736.189 156.073   8
   4   3 -10 608.117 160.549   4
   4   3  -9 4260.06 431.907   4
   4   3  -8 39741.4 1359.98   4
   4   3  -7 50428.9 1531.85   4
   4   3  -6 3173.90 378.189   4
   4   3  -6 2973.34 424.487  19
   4   3  -5-53.3311 80.1484  21
   4   3  -5-125.829 130.782  19
   4   3  -4 32645.0 1258.02  19
  -4  -3   4 30085.6 1219.96  17
  -4  -3   3 1763.68 292.617  17
  -4  -3   2 162.292 106.551  17
  -4  -3   1 1320.98 251.814  17
   4   3   0 993.568 227.049   7
  -4  -3   0 599.704 189.126  17
   4   3   1 417.471 154.657  11
   4   3   1 786.015 208.994   9
  -4  -3  -1 553.838 227.139  17
   4   3   2 476.571 159.673  11
   4   3   2 250.875 126.074  10
   4   3   2 214.105 135.502   9
  -4  -3  -2 396.396 186.359  17
   4   3   3 1989.23 348.968  10
   4   3   3 2820.05 380.191   9
   4   3   4 10433.2 732.823  10
   4   3   4 10459.2 760.370   7
   4   3   5 2497.09 370.912   7
   4   3   6 2638.25 326.200   7
   4   3   7-23.0702 77.4963   7
  -4  -4  11 973.993 142.500  13
   4   4 -11 1233.99 166.435  21
  -4  -4  10-0.41934 82.5516  13
   4   4 -10 34.3397 64.6981  21
   4   4 -10 36.5562 74.8427   8
  -4  -4   9 3287.37 363.338  13
   4   4  -9 3518.80 400.709  21
  -4  -4   8 7091.57 564.880  13
   4   4  -8 7700.20 618.317  21
   4   4  -7 836.704 214.428  21
   4   4  -7 973.498 223.390   4
   4   4  -6 7720.82 633.020  21
   4   4  -5 3315.41 400.808  21
   4   4  -4 6594.14 560.809  12
   4   4  -4 6229.19 545.213  21
  -4  -4   4 5569.46 565.520  17
   4   4  -3 4392.25 456.407  12
  -4  -4   3 3562.97 456.759  17
   4   4  -2 4657.25 464.012  12
   4   4  -2 4938.83 461.044   8
  -4  -4   2 4388.27 516.411  17
   4   4  -1 4822.93 478.518  12
   4   4  -1 5217.22 511.989  11
  -4  -4   1 4856.89 553.922  17
   4   4   0 10919.0 754.622  11
  -4  -4   0 10794.3 838.667  17
   4   4   1 132760. 2653.96  11
   4   4   1 137792. 2574.62   9
   4   4   2 21847.8 1079.16  11
   4   4   2 22705.4 1079.85  10
   4   4   2 25366.1 1084.69   9
   4   4   3 6183.47 554.709  10
   4   4   3 6328.58 586.243   7
   4   4   4 12107.6 728.877  10
   4   4   4 12571.5 771.195   7
   4   4   5-59.4314 86.5046   7
   4   4   6 74.6194 79.1989   7
   4   5 -10 3631.66 308.250  12
   4   5 -10 3257.31 299.526  21
   4   5 -10 3453.18 302.515   8
  -4  -5   9 2582.21 276.370  13
   4   5  -9 2923.74 331.665  21
   4   5  -8 1741.24 296.781  21
   4   5  -7 593.612 191.470  21
   4   5  -6 9819.30 714.606  12
   4   5  -6 9140.43 684.082  21
   4   5  -5 800.876 239.612  12
   4   5  -4 15335.7 898.054  12
   4   5  -3 13708.6 841.534  12
   4   5  -3 15434.7 833.579   8
   4   5  -2 8552.28 669.704  12
   4   5  -1 270140. 3775.30  11
   4   5   0 370.441 147.885   7
   4   5   0 351.285 136.763  11
   4   5   0 287.623 155.478   9
   4   5   1 1847.26 325.573   7
   4   5   1 1793.19 330.352  11
   4   5   1 2302.85 353.638  10
   4   5   1 2174.10 320.361   9
   4   5   2 4859.45 476.613  10
   4   5   2 5468.96 524.119   7
   4   5   3 7.94229 95.9241   7
   4   5   3 49.1115 141.709  10
   4   5   4 901.641 176.250   7
   4   5   5 6.65471 52.4525   7
   4   6  -9 908.025 176.417  12
   4   6  -9 845.376 170.101   8
   4   6  -8 1046.83 219.449  12
   4   6  -7 3501.53 389.570  12
   4   6  -6 2984.64 379.625  12
   4   6  -6 2730.91 357.162   8
   4   6  -5 4560.03 481.304  12
   4   6  -5 5041.28 465.099   8
   4   6  -4-121.436 129.627  12
   4   6  -3 12678.9 796.681  12
   4   6  -3 13702.8 840.358  11
   4   6  -2 622.223 225.002  11
   4   6  -1 998.448 240.513  11
   4   6  -1 1206.74 249.149   9
   4   6   0 282.280 146.855  11
   4   6   0 326.519 124.115  10
   4   6   0 41.1031 91.3997   9
   4   6   1 2262.96 300.565  10
   4   6   1 2774.95 321.395   7
   4   6   2-78.9285 94.5430   7
   4   6   2 82.9882 90.8650  10
   4   6   3 553.281 123.766   7
   4   7  -8-49.2505 60.6101  12
   4   7  -7 34.5335 83.8754  12
   4   7  -7 42.5003 86.8119  11
   4   7  -7 72.4714 65.7100   8
   4   7  -6 393.468 139.909  12
   4   7  -6 213.296 120.907  11
   4   7  -5 7319.45 514.473  12
   4   7  -5 7187.34 505.590  11
   4   7  -4 2157.45 293.246  11
   4   7  -3 5880.19 471.920  11
   4   7  -2-60.6285 106.498  11
   4   7  -2-233.067 108.919   9
   4   7  -1 331.824 115.926  11
   4   7  -1 343.851 111.840  10
   4   7   0 374.009 104.953  10
   5  -8   1 582.319 114.660   4
   5  -8   2 29.0683 55.2459   4
   5  -8   2 206.596 89.8433   3
   5  -8   3 498.421 124.369   4
   5  -8   4 7552.34 422.386   4
  -5   7   2 9051.33 476.436  20
   5  -7  -2 9684.78 506.561   4
   5  -7  -1 2120.20 279.297   4
   5  -7   0 3959.26 383.120   3
   5  -7   0 3419.53 376.207   4
   5  -7   1 1517.38 265.216   4
   5  -7   1 1908.14 270.991   3
   5  -7   2 4105.69 393.947   3
   5  -7   3 9194.26 576.068   3
   5  -7   4 1971.79 250.098   6
   5  -7   4 1503.23 218.965   3
   5  -7   5 182.741 97.1723   6
   5  -7   5-86.2591 84.7971   3
   5  -7   6 282.996 117.597   6
   5  -7   7 129.119 85.6245   6
  -5   6   4 14960.0 595.598  20
   5  -6  -4 16858.7 709.111   4
  -5   6   3 3766.44 375.663  20
   5  -6  -3 3378.99 362.768   4
   5  -6  -2 4129.14 422.938   3
   5  -6  -2 3711.42 417.029   4
   5  -6  -1 44.9339 117.024   4
   5  -6  -1-135.787 125.223   3
   5  -6   0 3361.81 412.393   3
   5  -6   0 3161.80 419.542   4
   5  -6   1 2410.87 335.126   3
   5  -6   2 4189.32 411.060   6
   5  -6   2 3950.68 427.735   3
   5  -6   3 712.734 174.613   6
   5  -6   4 146.907 113.809   6
   5  -6   5 656.661 196.214   6
   5  -6   6 1235.62 240.671   6
   5  -6   7-9.62572 91.1487   6
   5  -6   8 190.295 90.7641   6
   5  -5  -6 4331.20 316.347   4
   5  -5  -5 2820.50 333.667   4
  -5   5   4 2330.23 331.949  20
   5  -5  -4 2401.09 350.641   4
   5  -5  -3 381.293 177.244   4
   5  -5  -2 5.98010 119.919   4
   5  -5  -2-16.5473 167.044   3
   5  -5  -1 5264.30 517.560   3
   5  -5  -1 4111.06 492.944   4
   5  -5   0 16620.4 892.293   3
   5  -5   1 13258.9 772.809   6
   5  -5   1 14179.9 826.810   3
   5  -5   2 2945.61 369.505   6
   5  -5   3 70.4424 107.798   6
   5  -5   4 11202.5 689.182  15
   5  -5   5 2461.18 328.523  15
   5  -5   6 402.422 143.424  15
   5  -5   7 1332.36 228.574  15
   5  -5   8 1653.41 231.209   6
   5  -5   8 1374.01 206.704  15
   5  -5   9 5753.11 310.794   6
   5  -5   9 6420.70 330.703  15
   5  -4  -7 1140.72 187.348   4
   5  -4  -6 6621.66 519.086   4
   5  -4  -5 30593.2 1235.44   4
   5  -4  -4 7832.83 666.912   4
   5  -4  -3 4420.17 516.671   4
   5  -4  -2 7019.86 610.904   3
   5  -4  -2 5773.54 592.074   4
   5  -4  -1 30517.9 1328.58   4
   5  -4   0 5936.65 527.202   6
   5  -4   0 6020.20 527.321   2
   5  -4   1 2181.80 327.496   2
   5  -4   1 2285.83 340.050   6
   5  -4   1 2433.70 347.768   1
   5  -4   1 2632.96 377.226   7
   5  -4   2 370.718 173.653   2
   5  -4   2 452.455 188.982   6
   5  -4   2 84.6184 106.352   1
   5  -4   2 259.090 150.590   7
   5  -4   3 13978.6 851.367   7
   5  -4   4 6.34459 92.8409   7
   5  -4   4 34.9524 121.917  15
   5  -4   5 783.124 199.149   7
   5  -4   5 738.322 178.512  15
   5  -4   6 3709.59 401.358   7
   5  -4   6 3155.48 373.327  15
   5  -4   7 2552.70 342.417   6
   5  -4   7 2571.03 333.345  15
   5  -4   8 5508.58 417.015   6
   5  -4   8 5443.34 419.862  15
   5  -4   9 900.725 148.655  15
   5  -3  -8 1016.46 182.127   4
   5  -3  -7 15584.2 786.364   4
   5  -3  -6 238.689 178.934   4
   5  -3  -5 629.240 197.600   4
   5  -3  -4 508.373 201.182   4
   5  -3  -3-70.1046 135.813   4
   5  -3  -2 1829.72 293.356   2
   5  -3  -2 1779.61 327.631   4
   5  -3  -2 2304.88 331.289   6
   5  -3  -1 74.0512 85.2725   2
   5  -3  -1 366.574 155.830   4
   5  -3  -1 289.167 137.811   6
   5  -3  -1 482.355 170.784   7
   5  -3   0 10682.0 700.916   6
   5  -3   0 10250.0 700.991   8
   5  -3   0 9766.60 692.269   7
   5  -3   0 10466.1 693.404   2
   5  -3   1 3506.87 409.103   6
   5  -3   1 3126.68 404.635   8
   5  -3   1 3203.97 402.869   7
   5  -3   1 3112.99 386.190   2
   5  -3   2 11447.1 751.313   6
   5  -3   2 12542.7 800.520   7
   5  -3   2 12543.2 811.133   2
   5  -3   3 34458.8 1342.11   7
   5  -3   3 33846.4 1350.43   2
   5  -3   4 35007.3 1398.68   2
   5  -3   4 37438.2 1426.67   7
   5  -3   5 30575.3 1284.35   7
   5  -3   5 31247.5 1176.38  16
   5  -3   6 609.055 198.990   6
   5  -3   6 970.023 224.590  16
   5  -3   6 1274.94 262.656   7
   5  -3   6 810.700 201.213  15
   5  -3   7 15777.2 808.287   6
   5  -3   7 15629.5 831.182  16
   5  -3   7 14754.0 765.836  15
   5  -3   8 521.861 161.491  16
   5  -3   8 411.405 139.069  15
   5  -3   9 230.388 79.3881  15
   5  -2  -9 3072.04 275.443   4
   5  -2  -8 5104.63 439.332   4
   5  -2  -7 3674.97 424.058   4
   5  -2  -6 623.828 219.515   4
   5  -2  -6 766.500 219.053   5
   5  -2  -5 950.583 258.545   4
   5  -2  -4 4987.44 548.337   4
   5  -2  -3 36864.1 1287.82   6
   5  -2  -3 37690.0 1289.04   2
   5  -2  -3 35002.4 1409.45   4
   5  -2  -2 22083.8 991.084   6
   5  -2  -2 21111.3 966.444   2
   5  -2  -2 22423.0 997.830   7
   5  -2  -2 23945.9 1135.42   4
   5  -2  -1 69.8921 143.587   2
   5  -2   0 15787.8 836.834   2
   5  -2   1 100329. 2170.87   6
   5  -2   1 99522.2 2172.28   7
   5  -2   1 94638.0 2119.69   2
   5  -2   2 29444.0 1216.58   6
   5  -2   2 29659.0 1215.72   8
   5  -2   2 29900.1 1223.76   7
   5  -2   2 28415.4 1223.29   2
   5  -2   3 1113.84 265.334   2
   5  -2   3 927.881 233.229   6
   5  -2   3 1001.38 241.553   7
   5  -2   4 653.587 197.271   2
   5  -2   4 796.768 243.292   6
   5  -2   4 805.714 240.672   7
   5  -2   5 24573.2 1139.71   6
   5  -2   5 25087.8 1202.35   7
   5  -2   6 12188.1 766.584   6
   5  -2   6 14015.0 871.906   7
   5  -2   6 11534.8 741.753  16
   5  -2   7 324.362 143.772  16
   5  -2   7 317.964 138.784   7
   5  -2   8-0.39678 78.2725  15
   5  -2   8-192.738 114.458  16
   5  -2   9 163.959 79.8662  16
   5  -1 -10 2586.70 221.204   4
   5  -1  -9 444.750 134.637   4
   5  -1  -8 143.799 128.586   4
   5  -1  -7 2460.56 355.275   4
   5  -1  -7 2205.59 339.677   5
   5  -1  -6 1014.67 236.151   5
   5  -1  -6 841.820 238.225   4
   5  -1  -5 30889.6 1329.06   5
   5  -1  -5 34387.6 1330.99  19
   5  -1  -5 32042.4 1368.24   4
   5  -1  -4 52914.2 1710.60   4
   5  -1  -3 17676.3 887.175   2
   5  -1  -2 48.2553 103.543   2
   5  -1  -1 510.379 154.991   2
   5  -1   0 13954.3 788.509   2
   5  -1   1 8350.89 634.827   2
   5  -1   2 597.079 196.612   2
   5  -1   2 646.844 204.356   6
   5  -1   2 595.283 197.375   8
   5  -1   2 764.761 205.839   7
   5  -1   3 121.891 119.528   2
   5  -1   3-176.658 139.495   6
   5  -1   3 68.3239 138.014   8
   5  -1   3 222.258 149.234   7
   5  -1   4 961.870 270.293   2
   5  -1   4 789.154 221.813   6
   5  -1   4 1332.35 290.084   7
   5  -1   5 617.579 196.807   7
   5  -1   6 172.489 138.947  16
   5  -1   6 307.653 173.117   7
   5  -1   7 1400.18 261.404  16
   5  -1   7 1454.67 262.464   7
   5  -1   8 1815.71 240.731  16
   5  -1   9 258.722 80.1824  16
   5   0 -10 39.5868 81.6245   4
   5   0  -9 3551.77 367.667   4
   5   0  -8 221.557 133.389   4
   5   0  -7 451.734 191.408   5
   5   0  -7 385.780 158.930   4
   5   0  -6 162.191 113.953   5
   5   0  -6 269.047 146.613   4
   5   0  -5 26190.5 1210.43   5
   5   0  -5 28568.4 1161.04   8
   5   0  -5 28616.4 1230.86  19
   5   0  -5 29787.5 1264.34   4
   5   0  -4 12386.5 838.072   5
   5   0  -4 12213.7 773.185   8
   5   0  -4 12322.9 751.156  19
   5   0  -4 13287.6 825.412   4
   5   0  -3 42072.9 1265.54  19
   5   0  -2 6747.40 554.764   2
   5   0  -1 612.904 195.602   2
   5   0   0 6439.10 549.006   2
   5   0   1 12566.9 775.757   2
   5   0   2 3204.30 426.091   6
   5   0   2 3332.08 412.980   2
   5   0   2 2288.97 353.826   7
   5   0   3 2986.19 382.606   8
   5   0   3 3227.79 435.419   7
   5   0   4 13658.5 910.545   7
   5   0   5 6972.25 658.188   7
   5   0   6 2813.51 391.539   7
   5   0   6 2847.66 349.766  16
   5   0   7 4067.29 410.801   7
   5   0   7 4139.08 385.604  16
   5   0   8 692.140 133.305  16
   5   1 -11 329.282 75.0511   4
   5   1 -10 565.405 133.450   4
   5   1  -9 34.0770 90.1540   4
   5   1  -8 3750.78 424.976   4
   5   1  -7 5243.49 519.602   4
   5   1  -7 5404.89 497.656   8
   5   1  -6 16264.0 951.157   5
   5   1  -6 17273.2 937.961   4
   5   1  -6 16428.2 901.908   8
   5   1  -5 5415.55 553.600   5
   5   1  -5 6133.51 547.268   4
   5   1  -5 5596.95 551.792  19
   5   1  -5 5776.01 536.885   8
   5   1  -4-210.651 142.630   5
   5   1  -4-152.270 112.790  19
   5   1  -4 82.5315 113.293   8
   5   1  -3 1254.94 273.595   5
   5   1  -3 1508.67 262.280  19
   5   1  -3 1254.31 269.998   8
   5   1  -2 20360.5 957.897   8
  -5  -1   2 18138.0 790.876  17
   5   1  -1 783.626 233.033   2
   5   1  -1 790.251 203.280   8
   5   1   0 16150.5 945.242   9
   5   1   0 16980.3 859.274   8
   5   1   0 15293.0 850.238   2
   5   1   1-111.148 104.560   7
   5   1   1-31.8764 93.0791   2
   5   1   1-149.988 130.756   9
   5   1   1 53.0083 128.276   8
   5   1   2 21149.1 1100.94   9
   5   1   2 21048.2 956.535   8
   5   1   2 19803.6 1035.10   7
   5   1   3 91692.7 2314.25   9
   5   1   3 88478.7 2260.11   7
   5   1   4 5924.20 603.711   7
   5   1   5 9041.04 719.916   7
   5   1   6 1987.26 332.466   7
   5   1   7 4817.43 398.432   7
   5   1   7 4817.55 348.233  16
   5   2 -10 2962.80 286.207   4
   5   2 -10 3203.51 269.000  21
   5   2  -9 1670.16 245.527  21
   5   2  -9 1469.40 235.333   4
   5   2  -8 4601.59 457.600   4
   5   2  -8 4630.51 439.593   8
   5   2  -7 71096.4 1812.03   4
   5   2  -7 68453.5 1803.78   8
   5   2  -6 21335.0 986.569   4
   5   2  -6 18259.9 980.045   8
   5   2  -5 5980.54 579.238   5
   5   2  -5 7053.58 631.082  19
   5   2  -5 5696.38 550.657   8
   5   2  -4 18296.4 995.115   5
   5   2  -4 20796.1 1026.01  19
   5   2  -4 19617.2 993.657   8
   5   2  -3 23.9743 108.447   5
   5   2  -3 135.203 138.556   8
  -5  -2   3 150.035 114.358  17
   5   2  -2 49381.3 1538.55   5
   5   2  -2 51911.6 1528.90   8
  -5  -2   2 46754.0 1423.84  17
   5   2  -1-193.343 134.297   9
   5   2  -1-196.104 119.780   8
  -5  -2   1-26.4582 66.9510  17
   5   2   0 4658.31 513.300   9
   5   2   0 4491.20 452.897   8
   5   2   0 5898.45 533.611   7
   5   2   1 44656.5 1561.22   9
   5   2   1 46579.5 1393.19   8
   5   2   1 43197.9 1491.88   7
   5   2   2 308.503 158.953   7
   5   2   2 228.402 174.603   9
   5   2   3 3133.60 425.557   9
   5   2   3 2582.75 401.351   7
   5   2   4 198.461 155.604   7
   5   2   5 324.363 175.140   7
   5   2   6-97.5071 132.301   7
   5   2   7 214.902 91.3780   7
  -5  -3  10 122.047 67.7778  13
   5   3 -10 311.815 92.2331  21
  -5  -3   9 7990.18 517.091  13
   5   3  -9 8578.48 537.384   4
   5   3  -9 8498.76 521.470   8
   5   3  -9 8606.07 534.148  21
   5   3  -8 19266.0 890.545  21
   5   3  -8 20905.9 902.200   4
   5   3  -8 19739.9 920.563   8
   5   3  -7 1547.58 267.067  21
   5   3  -7 1610.49 299.897   8
   5   3  -7 1532.38 261.130   4
   5   3  -6 3187.55 413.133   8
   5   3  -5 9.30010 135.019   8
   5   3  -4 1118.85 255.971   8
   5   3  -3 817.878 220.811   8
  -5  -3   3 805.091 244.841  17
   5   3  -2 7282.43 575.160   8
  -5  -3   2 7434.21 631.446  17
   5   3  -1 436.386 148.945   9
   5   3  -1 466.299 167.108   8
  -5  -3   1 306.474 145.033  17
   5   3   0 1667.69 319.597   9
   5   3   0 2381.65 352.761   7
   5   3   1 1393.66 300.032   7
   5   3   1 1473.15 306.609   9
   5   3   2 2515.19 370.492   9
   5   3   2 2493.10 381.420   7
   5   3   3 2931.47 361.516  10
   5   3   3 2318.03 349.532   9
   5   3   3 2104.28 347.513   7
   5   3   4 2250.21 343.422   7
   5   3   5 180.109 111.484   7
   5   3   6 3080.80 279.518   7
   5   4 -10 171.181 69.3158   8
   5   4  -9 160.032 104.644  21
   5   4  -9-1.24039 88.4656   8
   5   4  -8 172.467 106.780  21
   5   4  -8 119.717 139.940   8
   5   4  -7 290.635 153.069  21
   5   4  -7 138.114 145.193   8
   5   4  -6 5325.56 496.760  21
   5   4  -6 4875.04 512.730   8
   5   4  -5 156.968 104.043   8
   5   4  -4 4126.44 463.824   8
   5   4  -3 9318.17 656.431   8
   5   4  -2 559.596 168.911   8
   5   4  -1 5709.97 557.092   9
   5   4   0 32280.5 1236.14  11
   5   4   0 34160.7 1294.76   7
   5   4   1 194.944 134.723   7
   5   4   1 362.963 177.526  10
   5   4   1 257.067 144.295   9
   5   4   2 88.7139 121.883   7
   5   4   2-181.742 128.396  10
   5   4   2 79.4809 102.956   9
   5   4   3 1026.10 227.204   7
   5   4   3 962.993 202.421  10
   5   4   4 8368.12 533.188   7
   5   4   5 20.0246 58.9852   7
   5   5  -9-2.01539 76.6538   8
   5   5  -8 841.916 158.497  12
   5   5  -8 933.356 205.914   8
   5   5  -7 897.473 192.758  12
   5   5  -7 740.470 194.944   8
   5   5  -6 13365.6 734.397  12
   5   5  -6 12566.8 752.381   8
   5   5  -5 26456.8 1057.83  12
   5   5  -5 23544.8 1026.70   8
   5   5  -4 261.032 113.527  12
   5   5  -4 528.249 172.613   8
   5   5  -3 2191.66 335.081  12
   5   5  -3 2039.81 304.369  11
   5   5  -3 2269.26 309.443   8
   5   5  -2 7869.37 592.843  11
   5   5  -2 6314.23 567.106   9
   5   5  -1 14018.4 784.441  11
   5   5  -1 12661.9 767.398   9
   5   5   0 1838.05 269.173  11
   5   5   0 2056.52 310.361   9
   5   5   1 4827.55 402.542  10
   5   5   1 4357.76 393.553   9
   5   5   1 4483.49 416.977   7
   5   5   2 9.91329 93.7011   7
   5   5   2 268.100 111.579  10
   5   5   3 28.3533 69.5762   7
   5   6  -8 892.584 145.594   8
   5   6  -7 1761.99 224.174  12
   5   6  -7 2008.21 235.237   9
   5   6  -7 1729.03 225.593   8
   5   6  -6 492.157 142.793  12
   5   6  -6 582.555 147.886   8
   5   6  -5 901.497 204.933  12
   5   6  -5 1064.54 176.024   8
   5   6  -4 13373.5 655.423  11
   5   6  -3 8676.32 537.295  11
   5   6  -3 7705.80 562.102   9
   5   6  -2 2130.41 264.669  11
   5   6  -2 2570.89 317.304   9
   5   6  -1 3304.28 329.608   9
   5   6   0 4028.17 310.924   9
   5   7  -5 119.898 65.1819   9
   5   7  -4 1009.66 159.987   9
   6  -7  -1 92.9983 61.7285   4
   6  -7   0 156.497 83.0755   4
   6  -7   1 8714.87 498.249   4
   6  -7   2 4070.73 349.358   4
   6  -7   3 106.172 82.2850   4
   6  -7   4 413.433 113.711   4
   6  -6  -3 489.143 130.945   4
   6  -6  -2 1065.73 193.594   4
   6  -6  -1 596.575 167.866   4
   6  -6   0 35.4936 93.0997   4
   6  -6   1 49.7548 81.9095   4
   6  -6   2 4859.53 399.554   6
   6  -6   2 4439.39 445.319   4
   6  -6   3 1229.47 237.813   4
   6  -6   3 1218.39 221.012   6
   6  -6   4-9.60276 79.0915   4
   6  -6   4 54.5027 111.903   6
   6  -6   5 174.757 120.197   6
   6  -6   6 6660.08 432.795   6
   6  -6   7 904.526 138.940   6
   6  -5  -5 103.955 72.3578   4
   6  -5  -4 29748.8 882.664   5
   6  -5  -4 29012.7 1001.66   4
   6  -5  -3 13708.2 764.723   4
   6  -5  -2 2327.12 334.433   4
   6  -5  -1-36.8296 102.207   4
   6  -5   0 28095.1 1043.74   6
   6  -5   0 24926.7 1155.06   4
   6  -5   1 117.065 114.010   4
   6  -5   1 308.722 136.179   6
   6  -5   2 79.3895 121.386   6
   6  -5   3 222.883 147.671   6
   6  -5   4 5963.99 522.181   6
   6  -5   5 2904.59 362.900   6
   6  -5   6 365.978 145.575   6
   6  -5   7 2712.22 277.635   6
   6  -4  -7 163.561 64.4549   4
   6  -4  -6 18282.8 712.811   4
   6  -4  -5 57859.8 1335.74   5
   6  -4  -5 53311.1 1451.45   4
   6  -4  -4 1493.41 286.036   4
   6  -4  -3 86.6191 105.906   4
   6  -4  -2 10846.8 781.871   4
   6  -4  -1 536.148 209.821   4
   6  -4  -1 909.667 224.767   6
   6  -4   0 381.395 186.940   4
   6  -4   0 107.016 95.2475   6
   6  -4   1 1642.42 323.671   4
   6  -4   1 1415.19 287.363   6
   6  -4   1 1217.53 264.788   7
   6  -4   2-41.8292 111.357   6
   6  -4   2 277.594 179.041   7
   6  -4   3 1560.84 296.544   6
   6  -4   3 2005.67 346.805   7
   6  -4   4 1938.54 337.122   6
   6  -4   4 2582.87 362.741   7
   6  -4   5 278.591 160.834   6
   6  -4   5 514.309 170.136   7
   6  -4   6 565.730 167.529   6
   6  -4   6 545.205 139.388   7
   6  -4   7 766.710 159.240   6
   6  -3  -8 645.485 108.283   4
   6  -3  -7 2968.64 294.593   4
   6  -3  -6 5611.74 428.155   5
   6  -3  -6 5022.46 451.370   4
   6  -3  -5 638.547 203.344   4
   6  -3  -5 886.679 216.507   5
   6  -3  -4 403.387 177.973   4
   6  -3  -3 440.693 188.790   4
   6  -3  -2 841.686 272.777   4
   6  -3  -2 826.292 214.542   6
   6  -3  -1 1154.31 267.193   4
   6  -3  -1 924.111 250.635   6
   6  -3  -1 943.562 252.516   8
   6  -3  -1 1045.50 257.225   7
   6  -3   0 519.853 162.271   4
   6  -3   0 644.471 201.938   6
   6  -3   0 474.507 199.357   7
   6  -3   1 4950.82 529.854   6
   6  -3   1 4534.78 498.449   7
   6  -3   2 9281.91 724.144   6
   6  -3   2 9600.56 721.187   7
   6  -3   3 26174.3 1212.19   6
   6  -3   3 27399.2 1241.10   7
   6  -3   4 4839.98 520.161   6
   6  -3   4 6186.46 587.372   7
   6  -3   5 4233.83 459.907   6
   6  -3   5 4624.01 494.728   7
   6  -3   6 82.1243 100.051   6
   6  -3   6 131.842 96.3436   7
   6  -3   7 1105.00 182.389   6
   6  -2  -8-20.9830 71.2540   4
   6  -2  -7 6725.71 454.821   5
   6  -2  -7 6460.81 495.072   4
   6  -2  -6 857.354 218.152   5
   6  -2  -6 765.611 220.600   4
   6  -2  -5 625.433 201.900   4
   6  -2  -5 907.392 237.426   5
   6  -2  -4 437.643 181.892   4
   6  -2  -3 1621.10 316.637   4
   6  -2  -2 8642.53 673.655   6
   6  -2  -2 8392.59 683.055   8
   6  -2  -2 9974.73 775.311   4
   6  -2  -2 9089.66 651.491   7
   6  -2  -1 242.308 140.414   6
   6  -2  -1 120.692 126.228   8
   6  -2  -1 21.7541 94.1672   7
   6  -2   0 56244.0 1770.33   6
   6  -2   0 60308.8 1864.90   8
   6  -2   0 55739.6 1679.88   7
   6  -2   0 61470.3 1836.33   2
   6  -2   1 52921.1 1740.90   6
   6  -2   1 53040.7 1756.01   8
   6  -2   1 53517.3 1669.44   7
   6  -2   2 169179. 3173.98   6
   6  -2   2 166745. 3085.53   8
   6  -2   2 166092. 3037.87   7
   6  -2   3 9780.16 766.271   6
   6  -2   3 10942.6 800.920   7
   6  -2   4 963.023 250.888   6
   6  -2   4 879.073 248.966   7
   6  -2   5 4972.61 504.267   6
   6  -2   5 5028.42 531.291   7
   6  -2   6 283.535 130.411   6
   6  -2   6-69.6549 116.620   7
   6  -2   7-196.511 95.6175   7
   6  -1  -9 2485.24 225.373   4
   6  -1  -8 14027.5 666.203   4
   6  -1  -7 644.394 184.592   5
   6  -1  -7 878.184 220.005   4
   6  -1  -6 172.148 145.704   5
   6  -1  -6 174.946 162.627   4
   6  -1  -5 1174.92 297.645   5
   6  -1  -5 1728.28 331.369   4
   6  -1  -4 282.660 166.000   4
   6  -1  -4-67.2330 176.116   5
   6  -1  -4 173.526 139.598   8
   6  -1  -3 25540.1 1177.98   8
   6  -1  -3 29557.7 1313.17   4
   6  -1  -2 27909.9 1235.55   6
   6  -1  -2 30326.8 1306.18   8
   6  -1  -2 29077.1 1265.38   2
   6  -1  -2 31750.6 1185.92   7
   6  -1  -1 6819.29 628.226   6
   6  -1  -1 7459.96 664.257   8
   6  -1  -1 7565.89 666.656   2
   6  -1  -1 6960.95 582.655   7
   6  -1   0 147302. 2895.79   6
   6  -1   0 144736. 2846.71   8
   6  -1   0 151293. 2948.88   2
   6  -1   0 139854. 2640.48   7
   6  -1   1 3087.69 446.041   6
   6  -1   1 3276.46 457.601   8
   6  -1   1 3315.57 450.058   2
   6  -1   1 2940.53 401.202   7
   6  -1   2 3467.88 467.121   6
   6  -1   2 3213.39 430.209   8
   6  -1   2 3163.47 426.200   7
   6  -1   3-65.2152 107.725   6
   6  -1   3 178.924 147.612   7
   6  -1   4 394.175 161.742   6
   6  -1   4-114.431 132.775   7
   6  -1   5-124.585 132.048   7
   6  -1   6-87.8493 114.412   7
   6  -1   7 126.768 84.4054   7
   6   0  -9 2197.37 237.922   4
   6   0  -8 410.545 133.582   4
   6   0  -7 619.260 187.495   5
   6   0  -7 673.678 193.836   4
   6   0  -6 3020.87 407.879   5
   6   0  -6 3911.07 404.429   8
   6   0  -6 3673.86 436.348   4
   6   0  -5 7251.22 658.824   5
   6   0  -5 8442.55 641.461   8
   6   0  -5 8474.00 667.142   4
   6   0  -4 4264.67 529.121   5
   6   0  -4 3868.70 453.441   8
   6   0  -3 12083.3 879.092   5
   6   0  -3 12545.3 830.496   8
   6   0  -2 104.045 140.584   5
   6   0  -2-94.2245 148.453   9
   6   0  -2-88.8688 186.723   8
   6   0  -1 2980.01 431.411   6
   6   0  -1 3400.06 470.540   5
   6   0  -1 3210.67 475.211   9
   6   0  -1 2848.90 416.273   8
   6   0  -1 3171.91 432.342   2
   6   0  -1 3196.18 388.268   7
   6   0   0 3265.10 455.093   6
   6   0   0 3552.89 502.691   9
   6   0   0 4648.67 506.871   8
   6   0   0 3629.91 470.054   2
   6   0   0 3296.09 399.593   7
   6   0   1 472.279 203.255   6
   6   0   1 41.2162 162.759   8
   6   0   1 116.787 128.228   7
   6   0   2 748.930 205.444   6
   6   0   2 472.609 204.083   8
   6   0   2 363.950 162.291   7
   6   0   3 616.726 195.780   6
   6   0   3 698.747 236.954   7
   6   0   4 299.409 168.071   7
   6   0   5 8155.58 638.285   7
   6   0   6 4861.94 434.722   7
   6   0   7 4978.58 338.675   7
   6   1  -9-35.9691 60.9706   4
   6   1  -8 47.2716 95.1510   4
   6   1  -7 295.769 133.471   8
   6   1  -7 569.628 188.276   4
   6   1  -6 908.470 243.524   5
   6   1  -6 1054.12 227.357   8
   6   1  -6 1084.39 230.111   4
   6   1  -5 26032.0 1227.40   5
   6   1  -5 24718.0 1115.83   8
   6   1  -4 156.353 123.905   5
   6   1  -4-39.1028 123.443   8
   6   1  -3 568.564 214.183   5
   6   1  -3 335.995 180.124   9
   6   1  -3 645.551 219.958   8
   6   1  -2 22959.6 1152.38   5
   6   1  -2 24415.2 1198.35   9
   6   1  -2 23589.8 1109.10   8
   6   1  -1 10603.6 815.507   9
   6   1  -1 9731.35 708.781   8
   6   1  -1 11939.7 729.510   7
   6   1   0 1392.43 316.123   9
   6   1   0 1562.21 305.675   8
   6   1   0 1077.83 232.735   7
   6   1   1 2257.07 396.257   9
   6   1   1 2217.69 334.751   8
   6   1   1 1940.27 328.024   7
   6   1   2 53.6390 153.724   9
   6   1   2-8.51751 103.857   8
   6   1   3 5542.95 557.049   7
   6   1   4 2096.53 335.721   7
   6   1   5 4182.67 427.176   7
   6   1   6 5717.62 413.754   7
   6   2  -9 1119.17 168.537   4
   6   2  -8 271.316 96.3005   8
   6   2  -8 322.163 112.896   4
   6   2  -7 37565.5 1219.36   8
   6   2  -6 15946.4 863.713   8
   6   2  -5 708.127 206.725   8
   6   2  -4 8212.44 646.242   9
   6   2  -4 6728.79 592.730   8
   6   2  -3 4693.85 515.601   9
   6   2  -3 4774.30 496.122   8
   6   2  -2 6249.36 611.598   9
   6   2  -2 6027.61 550.028   8
   6   2  -1 409.986 191.186   9
   6   2  -1 412.260 169.349   8
   6   2   0 2348.84 391.095   9
   6   2   0 2041.41 318.334   8
   6   2   0 2305.27 336.533   7
   6   2   1 3418.77 449.483   9
   6   2   1 3427.93 385.782   8
   6   2   1 3672.63 434.767   7
   6   2   2 15138.6 908.998   9
   6   2   2 13703.6 846.827   7
   6   2   3 4363.66 466.036   7
   6   2   4 3614.86 398.314   7
   6   2   5 85.6961 89.9558   7
   6   2   6 226.428 78.2595   7
   6   3  -9 1761.67 187.622   8
   6   3  -8 3095.45 316.530   8
   6   3  -7 542.967 176.265   8
   6   3  -6 386.267 161.498   8
   6   3  -5 5513.19 502.762   9
   6   3  -5 4767.99 479.371   8
   6   3  -4 128.109 118.218   9
   6   3  -4 241.225 142.626   8
   6   3  -3 1104.64 259.241   9
   6   3  -3 1747.30 296.771   8
   6   3  -2 6467.85 601.788   9
   6   3  -2 7075.62 572.497   8
   6   3  -1 5062.26 526.581   9
   6   3  -1 5638.17 494.151   8
   6   3   0 2746.41 397.319   9
   6   3   0 2895.15 339.139   8
   6   3   0 2617.79 343.802   7
   6   3   1 21369.2 1028.25   9
   6   3   1 21819.4 1006.12   7
   6   3   2 2440.38 348.830   9
   6   3   2 2526.37 343.156   7
   6   3   3 287.613 127.330   7
   6   3   4 715.366 154.232   7
   6   3   5 1979.18 191.595   7
   6   4  -9 408.917 89.7547   8
   6   4  -8 1719.91 228.182   8
   6   4  -7 2530.04 315.752   8
   6   4  -6 261.580 117.275   9
   6   4  -6 190.168 120.768   8
   6   4  -5 5180.92 481.818   9
   6   4  -5 5025.38 474.918   8
   6   4  -4 463.057 180.600   9
   6   4  -4 280.482 134.864   8
   6   4  -3 50.2622 110.648   9
   6   4  -3 195.056 142.445   8
   6   4  -2 108.738 124.664   9
   6   4  -2 31.8060 87.8688   8
   6   4  -1 26545.4 1112.36   9
   6   4   0 38553.3 1283.21   9
   6   4   1 9826.68 606.974   9
   6   4   1 11210.3 618.255   7
   6   4   2 1612.72 228.260   7
   6   4   3 126.861 64.6473   7
   6   5  -8 136.660 72.0259   8
   6   5  -7 2066.83 238.909   8
   6   5  -6 899.532 161.847   9
   6   5  -6 540.472 148.832   8
   6   5  -5-151.733 110.788   9
   6   5  -5 142.693 103.308   8
   6   5  -4 92.0543 111.722   9
   6   5  -4 84.1137 77.2153   8
   6   5  -3 5759.82 477.621   9
   6   5  -2 4696.09 427.566   9
   6   5  -1 10580.8 604.185   9
   6   5   0 860.528 171.123   9
   6   6  -5 498.628 109.519   9
   6   6  -4 1692.12 206.008   9
   6   6  -3 687.228 138.703   9
   7  -6  -1 1348.88 168.701   4
   7  -6   0 391.960 90.2754   4
   7  -6   1 2794.73 250.967   4
   7  -6   3 995.920 142.951   6
   7  -6   4 27.2536 63.1255   6
   7  -5  -4 3153.05 229.544   4
   7  -5  -3 129.810 66.9460   4
   7  -5  -3 38.6170 59.6567   5
   7  -5  -2 19.6990 68.1222   4
   7  -5  -1 6225.34 458.918   4
   7  -5   0 2647.85 311.947   4
   7  -5   1 2696.69 297.779   6
   7  -5   1 2777.47 305.750   4
   7  -5   2 171.111 104.564   6
   7  -5   3 37.7415 85.8752   6
   7  -5   4 9557.13 548.527   6
   7  -5   5 1678.97 216.978   6
   7  -5   6 1797.66 180.717   6
   7  -4  -5 445.550 112.481   4
   7  -4  -4 2499.58 279.408   5
   7  -4  -4 2721.79 298.126   4
   7  -4  -3 3694.24 374.899   4
   7  -4  -2 45.4859 93.0822   4
   7  -4  -1 1062.26 221.383   4
   7  -4   0 539.600 161.983   4
   7  -4   0 478.921 145.016   6
   7  -4   1 2876.76 370.614   6
   7  -4   2 7094.23 560.159   6
   7  -4   2 7237.05 573.008   7
   7  -4   3 975.634 229.173   6
   7  -4   3 1111.31 247.142   7
   7  -4   4 567.089 185.925   6
   7  -4   4 967.176 218.202   7
   7  -4   5 28.2448 86.9984   6
   7  -4   6 127.268 65.0550   6
   7  -3  -6 2282.83 205.589   5
   7  -3  -6 2855.48 260.637   4
   7  -3  -5 1273.50 218.391   5
   7  -3  -5 1534.29 230.004   4
   7  -3  -4 708.920 190.041   4
   7  -3  -4 534.303 189.799   5
   7  -3  -3-152.025 119.180   4
   7  -3  -2 1779.82 301.305   4
   7  -3  -1 1131.04 250.315   6
   7  -3   0 1250.56 257.702   6
   7  -3   0 1026.81 233.654   7
   7  -3   1 1424.64 284.152   6
   7  -3   1 1775.93 308.972   7
   7  -3   2 656.606 238.370   6
   7  -3   2 536.277 170.581   7
   7  -3   3 285.453 146.839   6
   7  -3   3 334.038 160.908   7
   7  -3   4 2027.28 302.091   6
   7  -3   4 2172.07 318.939   7
   7  -3   5 3425.35 342.864   6
   7  -3   5 3650.15 367.450   7
   7  -3   6 2329.61 223.750   6
   7  -3   6 2095.54 222.039   7
   7  -2  -7 80.5474 68.7548   4
   7  -2  -6 319.207 119.456   5
   7  -2  -6 471.114 136.081   4
   7  -2  -5 46.2490 96.0827   5
   7  -2  -5 113.660 89.4996   4
   7  -2  -4 2171.67 358.681   5
   7  -2  -4 2484.65 341.333   4
   7  -2  -3 15706.2 973.835   5
   7  -2  -3 15949.9 820.572   8
   7  -2  -3 17381.8 917.425   4
   7  -2  -2 9620.31 703.045   8
   7  -2  -1 1169.04 272.241   6
   7  -2  -1 1397.71 317.743   8
   7  -2  -1 1210.64 240.754   7
   7  -2   0 446.684 218.406   6
   7  -2   0 286.237 194.905   8
   7  -2   0 174.387 134.867   7
   7  -2   1 5355.21 560.681   6
   7  -2   1 4858.32 492.138   7
   7  -2   2 3899.49 476.204   6
   7  -2   2 4326.24 468.943   7
   7  -2   3 118.263 105.558   6
   7  -2   3 66.2812 161.252   7
   7  -2   4 926.420 236.766   6
   7  -2   4 1100.02 240.000   7
   7  -2   5 1946.60 248.756   6
   7  -2   5 2424.04 313.409   7
   7  -2   6 80.1901 68.0842   7
   7  -1  -7 264.327 97.3709   4
   7  -1  -6 66.8353 103.949   5
   7  -1  -6 100.006 88.2822   4
   7  -1  -5 2009.14 335.720   5
   7  -1  -5 2785.78 337.416   4
   7  -1  -4 11564.8 813.616   5
   7  -1  -4 11140.9 689.846   8
   7  -1  -3 251.112 192.854   5
   7  -1  -3 321.616 180.938   8
   7  -1  -2 144.483 133.438   5
   7  -1  -2 116.926 119.822   8
   7  -1  -2 104.017 121.114   7
   7  -1  -1 409.566 182.343   5
   7  -1  -1 489.843 231.261   8
   7  -1  -1 512.784 171.411   7
   7  -1   0 4259.31 516.334   6
   7  -1   0 4799.43 534.665   5
   7  -1   0 3987.72 498.645   8
   7  -1   0 3719.09 421.825   7
   7  -1   1 6402.92 617.018   6
   7  -1   1 5993.97 583.124   8
   7  -1   1 5647.78 525.503   7
   7  -1   2 330.956 196.372   6
   7  -1   2 329.868 151.067   7
   7  -1   3 213.572 142.202   6
   7  -1   3 196.709 140.507   7
   7  -1   4 378.199 174.380   7
   7  -1   5 2755.55 318.157   7
   7  -1   6 146.467 82.9991   7
   7   0  -8-77.5217 45.9827   4
   7   0  -7 132.897 67.4899   4
   7   0  -6-6.82235 100.523   5
   7   0  -6 54.4053 76.9500   8
   7   0  -5 369.196 182.920   5
   7   0  -5 418.510 139.186   8
   7   0  -4 12452.5 846.581   5
   7   0  -4 11477.5 737.869   8
   7   0  -3 15657.4 975.106   5
   7   0  -3 15817.1 911.378   8
   7   0  -2 16234.6 981.304   5
   7   0  -2 15444.3 909.250   8
   7   0  -1 3368.30 437.454   5
   7   0  -1 2773.94 400.693   8
   7   0  -1 2941.45 357.764   7
   7   0   0 4507.96 501.417   8
   7   0   0 4284.07 448.604   7
   7   0   1 42.6704 130.721   8
   7   0   1 56.4443 117.135   7
   7   0   2-8.21537 103.970   7
   7   0   3 5400.26 492.492   7
   7   0   4 6604.16 518.390   7
   7   0   5 303.093 119.359   7
   7   0   6 41.7612 46.3412   7
   7   1  -7 173.215 88.4384   8
   7   1  -6 46177.7 1254.04   8
   7   1  -5 102.476 107.176   8
   7   1  -4 3471.90 438.610   5
   7   1  -4 2714.77 367.386   8
   7   1  -3 102.951 144.852   5
   7   1  -3-12.8368 105.332   9
   7   1  -3-64.2790 116.733   8
   7   1  -2 4972.04 500.617   5
   7   1  -2 3437.70 451.862   9
   7   1  -2 3989.92 455.077   8
   7   1  -1 2665.57 418.447   9
   7   1  -1 2688.88 378.087   8
   7   1  -1 3598.39 384.701   7
   7   1   0 223.457 141.085   8
   7   1   0 37.1879 90.1885   7
   7   1   1 2492.81 328.929   8
   7   1   1 1917.71 294.657   7
   7   1   2 3997.69 415.033   7
   7   1   3 6995.70 523.711   7
   7   1   4 503.797 141.805   7
   7   1   5 1544.90 189.009   7
   7   2  -7 9116.80 482.526   8
   7   2  -6 88.2221 83.9368   8
   7   2  -5 186.908 137.342   8
   7   2  -4 241.063 156.610   9
   7   2  -4 130.492 130.401   8
   7   2  -3 846.527 217.573   9
   7   2  -3 1077.82 245.393   8
   7   2  -2 192.383 146.525   9
   7   2  -2 214.417 128.333   8
   7   2  -1 604.609 212.839   9
   7   2  -1 546.714 172.563   8
   7   2   0 245.682 147.015   9
   7   2   0 423.436 161.642   8
   7   2   0 417.085 136.395   7
   7   2   1 4486.80 380.094   8
   7   2   1 4896.51 426.443   7
   7   2   2 1085.07 207.297   7
   7   2   3 592.107 149.770   7
   7   2   4 64.7396 54.1435   7
   7   3  -7 13.4992 64.1683   8
   7   3  -6 57.3738 81.6395   8
   7   3  -5 14.7091 100.198   8
   7   3  -4 606.870 185.634   9
   7   3  -4 661.684 170.567   8
   7   3  -3 2435.91 327.628   9
   7   3  -3 2336.52 310.531   8
   7   3  -2 1818.47 295.627   9
   7   3  -2 1212.20 233.951   8
   7   3  -1 82.8376 133.665   9
   7   3  -1 129.089 81.9490   8
   7   3   0 1182.82 232.142   9
   7   3   1 8026.82 448.578   7
   7   3   2 152.792 75.8296   7
   7   4  -7 13.7009 47.9743   8
   7   4  -6 6.65912 66.1570   8
   7   4  -5 3677.16 284.864   9
   7   4  -5 3400.59 307.868   8
   7   4  -4 12151.0 600.788   9
   7   4  -4 13704.6 611.013   8
   7   4  -3 388.680 140.536   9
   7   4  -3 370.597 119.527   8
   7   4  -2 113.299 118.339   9
   7   4  -1 13639.0 654.691   9
   8  -4  -3 230.941 77.3611   5
   8  -4  -2 3.01094 63.6969   5
   8  -4  -1 288.216 109.008   5
   8  -4   0 113.513 92.9477   5
   8  -4   1 523.764 130.351   5
   8  -3  -4 352.146 114.586   5
   8  -3  -3 13.0916 81.6567   5
   8  -3  -2 1615.53 251.646   5
   8  -3  -1 6255.47 486.151   5
   8  -3   0 6619.51 481.650   5
   8  -3   1 460.315 134.492   5
   8  -3   2 26799.5 899.417   7
   8  -3   3 8022.50 468.829   7
   8  -2  -5 164.790 78.7202   5
   8  -2  -4 2179.90 274.705   5
   8  -2  -3 3417.61 362.352   5
   8  -2  -2-38.9911 117.148   5
   8  -2  -1-162.046 115.001   5
   8  -2   0 12535.6 659.411   5
   8  -2   0 11275.7 598.898   7
   8  -2   1 12388.7 637.731   7
   8  -2   2 4213.63 372.076   7
   8  -2   3 96.9679 103.268   7
   8  -2   4 23.7957 59.6999   7
   8  -1  -5 69.3592 74.8736   5
   8  -1  -4 208.071 121.720   5
   8  -1  -4 175.826 93.6078   8
   8  -1  -3 1113.01 229.187   5
   8  -1  -3 870.945 189.304   8
   8  -1  -2 1153.64 221.024   5
   8  -1  -2 1099.07 219.954   8
   8  -1  -1 228.963 116.917   5
   8  -1  -1 426.431 170.407   8
   8  -1  -1 459.674 128.953   7
   8  -1   0 1436.22 221.173   7
   8  -1   1 541.124 148.310   7
   8  -1   2 242.203 111.193   7
   8  -1   3 14.8141 78.8739   7
   8  -1   4 294.383 89.1806   7
   8   0  -5 172.896 68.4480   8
   8   0  -4 5612.49 411.819   8
   8   0  -3 109.139 104.255   5
   8   0  -3 126.327 105.351   8
   8   0  -2 2082.43 273.055   5
   8   0  -2 1964.89 288.909   8
   8   0  -1 3687.16 394.431   8
   8   0   0 889.970 203.317   8
   8   0   0 1008.52 172.937   7
   8   0   1 246.275 99.5710   7
   8   0   2 912.872 167.773   7
   8   0   3 270.330 87.4605   7
   8   1  -5 13320.0 563.769   8
   8   1  -4 1153.67 200.503   8
   8   1  -3 741.722 189.440   8
   8   1  -2 4070.23 383.690   8
   8   1  -1 1030.80 209.162   8
   8   1   0 448.072 136.588   8
   8   1   1 218.297 84.8522   7
   8   1   2 149.878 69.8430   7
   8   2  -5 315.492 96.7972   8
   8   2  -4 80.0303 72.6862   8
   8   2  -3 216.708 112.594   8
   8   2  -2-23.7659 94.9208   8
   8   2  -1 31.4066 65.9769   8
   8   3  -4 272.212 88.5441   8
   8   3  -3 293.499 80.5589   8
   0   0   0    0.00    0.00   0
TITL e0029_Rasul in P-1
REM P-1 (#2 in standard setting)
CELL 1.54184   7.123810   7.368279  10.063032 107.8239  94.9495  96.3215
ZERR    2.00   0.000450   0.000859   0.001138   0.0102   0.0071   0.0073
LATT  1
SFAC C H N O
UNIT 22.00 20.00 2.00 2.00
TREF
HKLF 4
END
;
_shelx_hkl_checksum     60640
_shelx_res_file
;
    II.res created by SHELXL-2014/8
TITL II in P-1
CELL 1.54184   7.1238   7.3683  10.0630 107.824  94.950  96.322
ZERR    2.00   0.0014   0.0015   0.0020   0.030   0.030   0.030
LATT  1
SFAC C H N O
UNIT 18 16 4 10
OMIT -4 140
ACTA
L.S. 4
BOND $H
FMAP 2
PLAN 20
MPLA 9 C1 C2 C3 C4 C5 C6 C7 O1 O2
MPLA 3 N1 C9 O3
MPLA 6 C1 C2 C3 C4 C5 C6
MPLA 3 N2 O4 O5
EQIV $1 +x, +y, +z
EQIV $2 -x+1, -y-1, -z
EQIV $3 -x+1, -y+2, -z+1
RTAB N1H1 N1 H1_$1
RTAB H1O3 H1 O3_$2
RTAB N1O3 N1 O3_$2
RTAB N1O3 N1 H1 O3_$2
RTAB O5O5 O5 O5_$3
CONF
WGHT    0.080000    0.108800
FVAR      21.51205
O1    4    0.072699   -0.103942    0.299553    11.00000    0.13004    0.04257 =
         0.06195    0.00611    0.02667   -0.01627
O2    4    0.191621   -0.006096    0.131788    11.00000    0.06030    0.03538 =
         0.04673    0.00320    0.01220    0.00971
O3    4    0.253193   -0.493147   -0.049099    11.00000    0.05794    0.03688 =
         0.07586   -0.00850   -0.00102    0.00701
O4    4    0.314739    0.823283    0.753829    11.00000    0.13148    0.05365 =
         0.05371   -0.00752    0.01885   -0.00856
O5    4    0.383289    0.920491    0.583927    11.00000    0.12617    0.03808 =
         0.07975    0.00794    0.01429   -0.00661
N1    3    0.463846   -0.247366    0.094530    11.00000    0.05430    0.03798 =
         0.07096   -0.00915   -0.00133    0.00987
N2    3    0.325830    0.794765    0.629622    11.00000    0.05151    0.03795 =
         0.05907    0.00298    0.00433    0.00606
C1    1    0.192459    0.227398    0.353056    11.00000    0.04028    0.03535 =
         0.04431    0.00728    0.00642    0.00925
C2    1    0.251968    0.375399    0.301293    11.00000    0.05104    0.03940 =
         0.04139    0.00944    0.00862    0.00970
AFIX  43
H2A   2    0.263376    0.348809    0.206087    11.00000   -1.20000
AFIX   0
C3    1    0.294506    0.563520    0.392034    11.00000    0.05219    0.03521 =
         0.05279    0.01391    0.00772    0.00775
AFIX  43
H3A   2    0.334192    0.664452    0.358990    11.00000   -1.20000
AFIX   0
C4    1    0.276221    0.596241    0.532295    11.00000    0.03859    0.03428 =
         0.04811    0.00316    0.00346    0.00782
C5    1    0.217052    0.452589    0.587115    11.00000    0.05038    0.04389 =
         0.04064    0.00602    0.00862    0.00625
AFIX  43
H5A   2    0.206540    0.479900    0.682500    11.00000   -1.20000
AFIX   0
C6    1    0.173912    0.266492    0.495196    11.00000    0.05302    0.03847 =
         0.04709    0.01158    0.01056    0.00452
AFIX  43
H6A   2    0.132136    0.166596    0.528690    11.00000   -1.20000
AFIX   0
C7    1    0.143335    0.022470    0.261530    11.00000    0.05267    0.03693 =
         0.04637    0.00803    0.00775    0.00601
C8    1    0.138044   -0.199261    0.034926    11.00000    0.05522    0.04023 =
         0.04667   -0.00115    0.00234    0.00878
AFIX  23
H8A   2    0.099894   -0.191624   -0.057878    11.00000   -1.20000
H8B   2    0.028457   -0.260437    0.064000    11.00000   -1.20000
AFIX   0
C9    1    0.293434   -0.323967    0.025120    11.00000    0.05258    0.03468 =
         0.04263    0.00271    0.00656    0.00534
H1    2    0.560913   -0.323426    0.082197    11.00000    0.05677
H2    2    0.488009   -0.126873    0.138109    11.00000    0.06200
HKLF 4
REM  II in P-1
REM R1 =  0.0496 for    1560 Fo > 4sig(Fo)  and  0.0562 for all    1859 data
REM    153 parameters refined using      0 restraints
END
WGHT      0.0800      0.1088
REM Highest difference peak  0.239,  deepest hole -0.286,  1-sigma level  0.049
Q1    1  -0.0382 -0.0521  0.2601  11.00000  0.05    0.24
Q2    1   0.3454  0.5652  0.4795  11.00000  0.05    0.18
Q3    1   0.1285  0.2460  0.4039  11.00000  0.05    0.17
Q4    1   0.2052  0.1372  0.3176  11.00000  0.05    0.17
Q5    1   0.2278  0.2394  0.4204  11.00000  0.05    0.16
Q6    1   0.5723  0.0041  0.0523  11.00000  0.05    0.15
Q7    1   0.0527 -0.3817  0.1215  11.00000  0.05    0.15
Q8    1   0.4843 -0.0865  0.2702  11.00000  0.05    0.14
Q9    1   0.6531 -0.0787  0.2577  11.00000  0.05    0.14
Q10   1   0.2426  0.2787  0.3339  11.00000  0.05    0.14
Q11   1   0.2516 -0.0167  0.2047  11.00000  0.05    0.13
Q12   1   0.2503  0.9233  0.6004  11.00000  0.05    0.13
Q13   1   0.2692  0.2237  0.0725  11.00000  0.05    0.13
Q14   1   0.2220  0.5856  0.4592  11.00000  0.05    0.13
Q15   1   0.2849 -0.4927  0.0394  11.00000  0.05    0.12
Q16   1   0.7169 -0.2849 -0.0247  11.00000  0.05    0.12
Q17   1  -0.0188 -0.2601  0.1255  11.00000  0.05    0.12
Q18   1   0.2782  0.5199  0.5612  11.00000  0.05    0.12
Q19   1   0.1787 -0.1303 -0.0444  11.00000  0.05    0.11
Q20   1   0.3973  0.3377  0.1249  11.00000  0.05    0.10
;
_shelx_res_checksum     1706
data_III
_audit_creation_method     'SHELXL-2014/8'
_chemical_name_systematic
;
2-Amino-2-oxoethyl 4-aminobenzoate monohydrate
;
_chemical_name_common
;
2-(4-Aminobenzoyloxy)acetamide monohydrate
4-Aminobenzoic acid carbamoylmethyl ester monohydrate
;
_chemical_formula_moiety     'C9 H10 N2 O3, H2 O'
_chemical_formula_sum     'C9 H12 N2 O4'
_chemical_formula_iupac     'C9 H10 N2 O3, H2 O'
_chemical_formula_weight     212.21
_chemical_melting_point     ?
_space_group_crystal_system     monoclinic
_space_group_name_H-M_alt     'P 21/n'
_space_group_name_Hall     '-P 2yn'
loop_
    _space_group_symop_operation_xyz
    'x, y, z'
    '-x+1/2, y+1/2, -z+1/2'
    '-x, -y, -z'
    'x-1/2, -y-1/2, z-1/2'
_cell_length_a     8.2431(16)
_cell_length_b     4.8088(10)
_cell_length_c     26.754(5)
_cell_angle_alpha     90
_cell_angle_beta     90.10(3)
_cell_angle_gamma     90
_cell_volume     1060.5(4)
_cell_formula_units_Z     4
_cell_measurement_reflns_used     927
_cell_measurement_theta_min     5.6230
_cell_measurement_theta_max     71.4440
_cell_measurement_temperature     291(2)
_exptl_crystal_description     prismatic
_exptl_crystal_colour     colorless
_exptl_crystal_size_max     0.28
_exptl_crystal_size_mid     0.24
_exptl_crystal_size_min     0.17
_exptl_crystal_density_diffrn     1.329
_exptl_crystal_density_meas     ?
_exptl_crystal_density_method     ?
_exptl_crystal_F_000     448
_exptl_absorpt_coefficient_mu     0.897
_exptl_absorpt_correction_type     multi-scan
_exptl_absorpt_process_details
;
(SADABS; Bruker, 2008)
;
_exptl_absorpt_correction_T_min     0.77811
_exptl_absorpt_correction_T_max     0.85887
_diffrn_ambient_temperature     291(2)
_diffrn_source     'Enhance (Cu) X-ray Source'
_diffrn_radiation_type     CuK\a
_diffrn_radiation_wavelength     1.54184
_diffrn_radiation_monochromator     'graphite'
_diffrn_measurement_device_type     'Oxford Diffraction Xcalibur, Ruby'
_diffrn_measurement_device     'four-circle diffractometer'
_diffrn_measurement_method     '\w scans'
_diffrn_detector_area_resol_mean     10.2576
_diffrn_reflns_number     6444
_diffrn_reflns_av_R_equivalents     0.0548
_diffrn_reflns_av_unetI/netI     0.0548
_diffrn_reflns_theta_min     3.304
_diffrn_reflns_theta_max     76.081
_diffrn_reflns_theta_full     67.684
_diffrn_measured_fraction_theta_max     0.982
_diffrn_measured_fraction_theta_full     1.000
_diffrn_reflns_limit_h_min     -10
_diffrn_reflns_limit_h_max     10
_diffrn_reflns_limit_k_min     -4
_diffrn_reflns_limit_k_max     5
_diffrn_reflns_limit_l_min     -32
_diffrn_reflns_limit_l_max     33
_refine_special_details     ?
_reflns_number_total     2165
_reflns_number_gt     1129
_reflns_threshold_expression     'I > 2\s(I)'
_refine_ls_structure_factor_coef     Fsqd
_refine_ls_matrix_type     full
_refine_ls_R_factor_all     0.1105
_refine_ls_R_factor_gt     0.0530
_refine_ls_wR_factor_gt     0.1149
_refine_ls_wR_factor_ref     0.1496
_refine_ls_goodness_of_fit_ref     0.994
_refine_ls_restrained_S_all     0.994
_refine_ls_number_reflns     2165
_refine_ls_number_parameters     160
_refine_ls_number_restraints     0
_refine_ls_hydrogen_treatment     mixed
_refine_ls_weighting_scheme     calc
_refine_ls_weighting_details
                      'w=1/[\s^2^(Fo^2^)+(0.0550P)^2^] where P=(Fo^2^+2Fc^2^)/3'
_atom_sites_solution_hydrogens     mixed
_atom_sites_solution_primary     direct
_atom_sites_solution_secondary     difmap
_refine_ls_shift/su_max     0.000
_refine_ls_shift/su_mean     0.000
_refine_diff_density_max     0.161
_refine_diff_density_min     -0.239
_refine_ls_extinction_method     none
_refine_ls_extinction_coef     .
loop_
    _atom_type_symbol
    _atom_type_description
    _atom_type_scat_dispersion_real
    _atom_type_scat_dispersion_imag
    _atom_type_scat_source
    'C' 'C' 0.0181 0.0091
                         'International Tables Vol C Tables 4.2.6.8 and 6.1.1.4'
    'H' 'H' 0.0000 0.0000
                         'International Tables Vol C Tables 4.2.6.8 and 6.1.1.4'
    'N' 'N' 0.0311 0.0180
                         'International Tables Vol C Tables 4.2.6.8 and 6.1.1.4'
    'O' 'O' 0.0492 0.0322
                         'International Tables Vol C Tables 4.2.6.8 and 6.1.1.4'
_computing_data_collection
;
CrysAlis PRO (Rigaku OD, 2018)
;
_computing_cell_refinement
;
CrysAlis PRO (Rigaku OD, 2018)
;
_computing_data_reduction
;
CrysAlis PRO (Rigaku OD, 2018)
;
_computing_structure_solution
;
SHELXS7 (Sheldrick, 2008)
;
_computing_structure_refinement
;
<i>SHELXL2014/8</i> (Sheldrick, 2015)
;
_computing_molecular_graphics
;
XP in SHELXTL (Sheldrick, 2008)
;
_computing_publication_material
;
SHELXTL (Sheldrick, 2008), PLATON (Spek, 2020)
and publCIF (Westrip, 2010)'
;
loop_
    _atom_site_type_symbol
    _atom_site_label
    _atom_site_fract_x
    _atom_site_fract_y
    _atom_site_fract_z
    _atom_site_U_iso_or_equiv
    _atom_site_adp_type
    _atom_site_calc_flag
    _atom_site_occupancy
    _atom_site_disorder_assembly
    _atom_site_disorder_group
    O O1 0.4903(2) 0.0764(5) 0.65718(8) 0.0717(6) Uani d 1 . .
    O O2 0.3607(2) 0.3784(4) 0.60830(7) 0.0589(5) Uani d 1 . .
    O O3 0.6302(2) 0.8021(4) 0.53839(9) 0.0729(6) Uani d 1 . .
    N N1 0.3578(3) 0.7857(6) 0.54142(11) 0.0633(7) Uani d 1 . .
    N N2 -0.2461(3) -0.2041(6) 0.70993(11) 0.0691(8) Uani d 1 . .
    C C1 0.2029(3) 0.0794(5) 0.65846(10) 0.0496(6) Uani d 1 . .
    C C2 0.0592(3) 0.1846(6) 0.63861(11) 0.0626(8) Uani d 1 . .
    H H2A 0.0631 0.3213 0.6141 0.075 Uiso calc 1 . .
    C C3 -0.0884(3) 0.0879(6) 0.65503(11) 0.0641(8) Uani d 1 . .
    H H3A -0.1833 0.1587 0.6411 0.077 Uiso calc 1 . .
    C C4 -0.0982(3) -0.1143(6) 0.69216(10) 0.0540(7) Uani d 1 . .
    C C5 0.0452(3) -0.2176(6) 0.71203(11) 0.0592(7) Uani d 1 . .
    H H5A 0.0413 -0.3527 0.7369 0.071 Uiso calc 1 . .
    C C6 0.1923(3) -0.1237(6) 0.69558(11) 0.0583(7) Uani d 1 . .
    H H6A 0.2869 -0.1963 0.7094 0.070 Uiso calc 1 . .
    C C7 0.3628(3) 0.1724(6) 0.64262(10) 0.0531(7) Uani d 1 . .
    C C8 0.5179(3) 0.4682(6) 0.59167(11) 0.0598(7) Uani d 1 . .
    H H8A 0.5748 0.3129 0.5766 0.072 Uiso calc 1 . .
    H H8B 0.5809 0.5319 0.6201 0.072 Uiso calc 1 . .
    C C9 0.5026(3) 0.6994(6) 0.55425(10) 0.0549(7) Uani d 1 . .
    O O1W 0.9804(4) 0.7452(7) 0.52690(16) 0.1083(11) Uani d 1 . .
    H H1 0.348(4) 0.917(8) 0.5195(15) 0.107(14) Uiso d 1 . .
    H H2 0.264(4) 0.697(7) 0.5524(12) 0.088(11) Uiso d 1 . .
    H H3 -0.337(4) -0.147(6) 0.6897(12) 0.078(10) Uiso d 1 . .
    H H4 -0.253(4) -0.365(8) 0.7275(15) 0.108(14) Uiso d 1 . .
    H H1W 0.887(5) 0.743(8) 0.5326(16) 0.100(16) Uiso d 1 . .
    H H2W 0.939(13) 0.731(19) 0.495(3) 0.35(6) Uiso d 1 . .
loop_
    _atom_site_aniso_label
    _atom_site_aniso_U_11
    _atom_site_aniso_U_22
    _atom_site_aniso_U_33
    _atom_site_aniso_U_12
    _atom_site_aniso_U_13
    _atom_site_aniso_U_23
    O1 0.0530(12) 0.0881(16) 0.0740(14) 0.0039(11) 0.0000(10) 0.0249(12)
    O2 0.0543(11) 0.0566(11) 0.0659(12) 0.0019(9) 0.0084(9) 0.0131(9)
    O3 0.0613(13) 0.0704(14) 0.0872(15) -0.0025(11) 0.0146(11) 0.0193(12)
    N1 0.0587(16) 0.0643(17) 0.0669(17) -0.0031(13) 0.0020(13) 0.0124(13)
    N2 0.0517(15) 0.0773(19) 0.0784(19) -0.0002(14) 0.0039(13) 0.0163(15)
    C1 0.0502(15) 0.0501(15) 0.0487(14) 0.0018(12) 0.0004(11) 0.0015(12)
    C2 0.0592(17) 0.0656(19) 0.0632(18) 0.0069(14) 0.0038(14) 0.0195(15)
    C3 0.0530(17) 0.069(2) 0.0699(19) 0.0072(14) -0.0018(14) 0.0149(15)
    C4 0.0531(16) 0.0515(15) 0.0572(16) 0.0022(13) 0.0046(13) 0.0000(13)
    C5 0.0612(18) 0.0587(17) 0.0577(17) 0.0028(14) 0.0018(14) 0.0136(13)
    C6 0.0532(16) 0.0612(17) 0.0603(17) 0.0052(14) -0.0049(13) 0.0077(14)
    C7 0.0569(16) 0.0541(16) 0.0483(14) 0.0035(13) 0.0044(12) -0.0002(12)
    C8 0.0555(17) 0.0547(17) 0.0694(19) 0.0013(13) 0.0076(14) 0.0014(14)
    C9 0.0591(17) 0.0485(15) 0.0571(16) -0.0005(13) 0.0087(13) -0.0012(13)
    O1W 0.0720(19) 0.112(2) 0.141(3) -0.0013(17) 0.0223(19) -0.017(2)
_geom_special_details
;
 All esds (except the esd in the dihedral angle between two l.s. planes)
 are estimated using the full covariance matrix.  The cell esds are taken
 into account individually in the estimation of esds in distances, angles
 and torsion angles; correlations between esds in cell parameters are only
 used when they are defined by crystal symmetry.  An approximate (isotropic)
 treatment of cell esds is used for estimating esds involving l.s. planes.
;
loop_
    _geom_bond_atom_site_label_1
    _geom_bond_atom_site_label_2
    _geom_bond_site_symmetry_2
    _geom_bond_distance
    _geom_bond_publ_flag
    O1 C7 . 1.212(3) ?
    O2 C7 . 1.351(3) ?
    O2 C8 . 1.437(3) ?
    O3 O3 1 0.000(7) ?
    O3 C9 . 1.238(3) ?
    N1 C9 . 1.309(4) ?
    N1 H1 . 0.87(4) ?
    N1 H2 . 0.93(4) ?
    N2 C4 . 1.378(4) ?
    N2 H3 . 0.96(3) ?
    N2 H4 . 0.91(4) ?
    C1 C2 . 1.393(4) ?
    C1 C6 . 1.396(4) ?
    C1 C7 . 1.455(4) ?
    C2 C3 . 1.376(4) ?
    C2 H2A . 0.9300 ?
    C3 C4 . 1.393(4) ?
    C3 H3A . 0.9300 ?
    C4 C5 . 1.388(4) ?
    C5 C6 . 1.368(4) ?
    C5 H5A . 0.9300 ?
    C6 H6A . 0.9300 ?
    C8 C9 . 1.501(4) ?
    C8 H8A . 0.9700 ?
    C8 H8B . 0.9700 ?
    C9 O3 1 1.238(3) ?
    O1W H1W . 0.78(4) ?
    O1W H2W . 0.91(9) ?
loop_
    _geom_angle_atom_site_label_1
    _geom_angle_atom_site_label_2
    _geom_angle_atom_site_label_3
    _geom_angle_site_symmetry_1
    _geom_angle_site_symmetry_3
    _geom_angle
    _geom_angle_publ_flag
    C7 O2 C8 . . 114.9(2) ?
    C9 N1 H1 . . 120(2) ?
    C9 N1 H2 . . 122(2) ?
    H1 N1 H2 . . 118(3) ?
    C4 N2 H3 . . 113.9(19) ?
    C4 N2 H4 . . 120(2) ?
    H3 N2 H4 . . 119(3) ?
    C2 C1 C6 . . 118.1(2) ?
    C2 C1 C7 . . 123.2(2) ?
    C6 C1 C7 . . 118.7(2) ?
    C3 C2 C1 . . 120.5(3) ?
    C3 C2 H2A . . 119.7 ?
    C1 C2 H2A . . 119.7 ?
    C2 C3 C4 . . 121.1(3) ?
    C2 C3 H3A . . 119.5 ?
    C4 C3 H3A . . 119.5 ?
    N2 C4 C5 . . 120.6(3) ?
    N2 C4 C3 . . 121.1(3) ?
    C5 C4 C3 . . 118.2(3) ?
    C6 C5 C4 . . 120.9(3) ?
    C6 C5 H5A . . 119.5 ?
    C4 C5 H5A . . 119.5 ?
    C5 C6 C1 . . 121.1(3) ?
    C5 C6 H6A . . 119.4 ?
    C1 C6 H6A . . 119.4 ?
    O1 C7 O2 . . 120.5(3) ?
    O1 C7 C1 . . 125.1(3) ?
    O2 C7 C1 . . 114.4(2) ?
    O2 C8 C9 . . 110.8(2) ?
    O2 C8 H8A . . 109.5 ?
    C9 C8 H8A . . 109.5 ?
    O2 C8 H8B . . 109.5 ?
    C9 C8 H8B . . 109.5 ?
    H8A C8 H8B . . 108.1 ?
    O3 C9 N1 1 . 124.0(3) ?
    O3 C9 N1 . . 124.0(3) ?
    O3 C9 C8 1 . 117.0(3) ?
    O3 C9 C8 . . 117.0(3) ?
    N1 C9 C8 . . 119.0(3) ?
    H1W O1W H2W . . 79(7) ?
loop_
    _geom_torsion_atom_site_label_1
    _geom_torsion_atom_site_label_2
    _geom_torsion_atom_site_label_3
    _geom_torsion_atom_site_label_4
    _geom_torsion_site_symmetry_1
    _geom_torsion_site_symmetry_2
    _geom_torsion_site_symmetry_3
    _geom_torsion_site_symmetry_4
    _geom_torsion
    _geom_torsion_publ_flag
    C6 C1 C2 C3 . . . . -0.6(5) ?
    C7 C1 C2 C3 . . . . 179.9(3) ?
    C1 C2 C3 C4 . . . . 0.8(5) ?
    C2 C3 C4 N2 . . . . 177.6(3) ?
    C2 C3 C4 C5 . . . . -0.4(5) ?
    N2 C4 C5 C6 . . . . -178.1(3) ?
    C3 C4 C5 C6 . . . . 0.0(4) ?
    C4 C5 C6 C1 . . . . 0.2(5) ?
    C2 C1 C6 C5 . . . . 0.1(4) ?
    C7 C1 C6 C5 . . . . 179.7(3) ?
    C8 O2 C7 O1 . . . . -0.1(4) ?
    C8 O2 C7 C1 . . . . -178.9(2) y
    C2 C1 C7 O1 . . . . -176.2(3) ?
    C6 C1 C7 O1 . . . . 4.3(4) ?
    C2 C1 C7 O2 . . . . 2.5(4) ?
    C6 C1 C7 O2 . . . . -177.0(2) y
    C7 O2 C8 C9 . . . . -179.2(2) y
    O2 C8 C9 O3 . . . . 177.4(2) y
    O2 C8 C9 N1 . . . . -0.6(4) ?
loop_
    _geom_hbond_atom_site_label_D
    _geom_hbond_atom_site_label_H
    _geom_hbond_atom_site_label_A
    _geom_hbond_site_symmetry_A
    _geom_hbond_distance_DH
    _geom_hbond_distance_HA
    _geom_hbond_distance_DA
    _geom_hbond_angle_DHA
    _geom_hbond_publ_flag
    N1 H1 O3 3_676 0.87(4) 2.06(4) 2.915(3) 168 y
    N2 H3 O1 1_455 0.96(3) 1.98(3) 2.919(4) 163 y
    O1W H1W O3 1_555 0.78(4) 2.14(4) 2.916(4) 169(4) y
    O1W H2W O1W 3_766 0.91(9) 2.46(9) 2.782(7) 101 y
_shelx_space_group_comment
;
The symmetry employed for this shelxl refinement is uniquely defined
by the following loop, which should always be used as a source of
symmetry information in preference to the above space-group names.
They are only intended as comments.
;
_shelx_estimated_absorpt_T_min     ?
_shelx_estimated_absorpt_T_max     ?
_shelx_hkl_file
;
   0   0  -2    0.29    0.06
   0   0  -3    0.28    0.09
   0   0  -4   54.29    0.94
   0   0  -5    0.02    0.12
   0   0  -6  197.79    2.21
   0   0  -7    0.02    0.16
   0   0  -8   40.02    1.17
   0   0  -9    0.09    0.18
   0   0 -10   35.32    1.24
   0   0 -11    0.06    0.17
   0   0 -12  111.35    2.07
   0   0 -12  107.99    2.40
   0   0 -13    0.37    0.21
   0   0 -13   -0.24    0.21
   0   0 -14   -0.19    0.20
   0   0 -14   -0.11    0.17
   0   0 -15    1.52    0.34
   0   0 -15    0.15    0.18
   0   0 -16   68.97    1.92
   0   0 -16   72.17    2.31
   0   0 -17   -0.26    0.25
   0   0 -18    1.63    0.43
   0   0 -19   -0.08    0.25
   0   0  19    0.28    0.27
   0   0 -20   38.42    1.93
   0   0  20   30.69    1.93
   0   0  21    0.54    0.27
   0   0 -21    0.34    0.28
   0   0  21   -0.11    0.18
   0   0  21    0.93    0.42
   0   0  22    0.86    0.59
   0   0 -22    1.30    0.40
   0   0  22    1.41    0.39
   0   0  23    0.44    0.43
   0   0  23   -0.45    0.32
   0   0  24   -0.22    0.25
   0   0 -24    0.59    0.29
   0   0 -25   -0.22    0.18
   0   0  25    0.02    0.19
   0   0 -26    0.93    0.29
   0   0  26    1.16    0.34
   0   0  27   -0.14    0.22
   0   0 -27    0.08    0.17
   0   0 -28    0.00    0.21
   0   0  28    0.47    0.23
   0   0  29    0.21    0.20
   0   0 -29   -0.02    0.15
   0   0  30    0.06    0.19
   0   0  31   -0.28    0.18
   0   0  32    0.06    0.13
   0   0  33   -0.19    0.12
   0   1   0    0.04    0.11
   0   1   0    0.13    0.08
   0   1   0    0.13    0.12
   0   1  -1   28.21    0.67
   0   1   1   29.53    0.82
   0   1  -1   28.73    0.76
   0   1  -1   30.54    0.86
   0   1   2    1.03    0.21
   0   1  -2    1.04    0.17
   0   1  -2    1.10    0.21
   0   1  -2    1.13    0.20
   0  -1   3  209.84    2.02
   0   1   3  211.05    2.34
   0   1  -3  210.54    2.41
   0   1  -3  206.72    2.36
   0   1  -3  211.44    2.21
   0   1  -4   42.60    1.11
   0   1  -4   42.62    1.10
   0  -1   4   43.82    0.96
   0   1   4   43.39    1.13
   0   1  -5  220.40    2.63
   0   1   5  225.37    2.68
   0   1  -5  225.82    2.69
   0   1   6  985.20    5.93
   0   1  -6 1000.00    5.90
   0  -1   6  979.94    5.19
   0   1  -6  989.85    5.92
   0   1  -7   50.65    1.41
   0   1   7   53.77    1.48
   0   1  -7   52.68    1.49
   0  -1   7   53.31    1.20
   0  -1  -7   50.67    0.99
   0  -1  -8    0.71    0.17
   0   1  -8    0.66    0.25
   0   1  -8    0.65    0.25
   0  -1   8    0.70    0.17
   0   1   8    0.59    0.26
   0   1   9   93.28    2.17
   0   1  -9   88.76    2.14
   0   1  -9   94.88    2.16
   0  -1  -9   92.09    1.56
   0  -1   9   93.83    1.50
   0  -1  10   48.60    1.09
   0   1 -10   47.81    1.63
   0   1 -10   44.83    1.58
   0   1  10   48.54    1.65
   0  -1 -10   47.37    1.24
   0   1 -11   22.41    1.14
   0   1 -11   21.83    1.15
   0  -1  11   22.54    0.77
   0  -1 -11   22.09    0.88
   0   1  11   21.71    1.16
   0   1 -12   30.93    1.37
   0   1 -12   30.47    1.41
   0  -1 -12   33.02    1.14
   0   1  12   30.03    1.43
   0   1 -13   11.37    0.92
   0   1 -13   11.64    0.90
   0   1  13   12.56    0.99
   0  -1 -13   11.75    0.72
   0  -1 -14   52.29    1.55
   0   1  14   49.15    1.99
   0   1 -14   48.33    1.95
   0   1 -14   48.68    1.84
   0   1 -15    3.33    0.58
   0   1 -15    3.91    0.58
   0   1  15    3.98    0.65
   0   1  16    0.38    0.31
   0   1 -16    0.23    0.25
   0   1 -16    0.17    0.24
   0   1 -17   17.05    1.22
   0   1  17   15.65    1.28
   0   1 -17   13.88    1.18
   0   1 -18    2.32    0.52
   0   1 -18    3.12    0.62
   0   1  18    3.05    0.63
   0   1  19    1.16    0.38
   0   1 -19    0.98    0.40
   0   1 -19    1.42    0.39
   0   1  19    1.96    0.51
   0   1 -19    0.73    0.25
   0   1  19    1.45    0.38
   0   1 -19    1.24    0.34
   0   1 -20    1.01    0.33
   0  -1  20    1.04    0.31
   0   1  20    0.96    0.28
   0   1 -20    1.29    0.47
   0   1 -20    1.26    0.39
   0   1  20    1.64    0.50
   0   1  20    1.20    0.32
   0   1 -20    0.93    0.31
   0   1  21    0.46    0.29
   0   1  21    0.34    0.33
   0   1 -21    0.00    0.18
   0  -1  21   -0.38    0.28
   0   1  21   -0.03    0.16
   0   1  22    3.04    0.52
   0   1 -22    2.99    0.61
   0   1  22    2.85    0.64
   0   1  22    2.91    0.49
   0  -1  22    3.50    0.53
   0   1  23    1.09    0.33
   0   1 -23    1.36    0.36
   0  -1  23    1.62    0.38
   0   1  23    1.74    0.38
   0  -1  24    0.30    0.24
   0   1 -24   -0.20    0.17
   0   1  24    0.05    0.17
   0   1  24   -0.45    0.27
   0  -1  25    2.27    0.43
   0   1  25    2.05    0.43
   0   1 -25    2.13    0.43
   0  -1  26    1.36    0.37
   0   1 -26    0.93    0.33
   0   1  26    0.79    0.29
   0   1 -27    0.20    0.19
   0  -1  27    0.02    0.22
   0   1  27    0.29    0.24
   0  -1  28   -0.09    0.23
   0   1  28   -0.10    0.20
   0   1 -28    0.48    0.27
   0  -1  29    0.30    0.21
   0   1  29    0.52    0.26
   0   1 -29    0.35    0.23
   0   1  30    0.04    0.15
   0   1 -30    0.30    0.17
   0  -1  30   -0.08    0.15
   0   1  31    0.23    0.19
   0   1 -31    0.14    0.15
   0  -1  31    0.43    0.18
   0  -1  31    0.31    0.17
   0   1  32   -0.07    0.14
   0  -1  32    0.23    0.11
   0   1 -32    0.18    0.13
   0   1  33    0.19    0.12
   0   2   0  120.51    2.48
   0   2  -1    1.37    0.33
   0   2  -1    1.48    0.26
   0   2   1    1.24    0.30
   0   2  -2   28.21    1.08
   0   2  -2   29.26    1.01
   0   2   2   28.56    1.21
   0   2  -2   27.60    1.21
   0  -2   2   29.38    1.19
   0   2  -3    1.40    0.35
   0   2   3    1.20    0.29
   0   2  -3    1.26    0.26
   0  -2   3    1.24    0.27
   0   2  -3    1.29    0.29
   0   2  -4   88.46    2.06
   0   2   4   84.02    2.09
   0  -2   4   85.51    1.95
   0   2  -4   82.73    1.83
   0   2  -5   85.44    2.09
   0   2  -5   87.62    1.98
   0  -2   5   87.80    1.97
   0   2   5   84.45    2.13
   0   2   6    0.21    0.22
   0   2  -6    0.32    0.26
   0   2  -6    0.00    0.16
   0  -2   6    0.06    0.18
   0   2  -7    1.98    0.39
   0   2   7    1.91    0.36
   0   2  -7    1.81    0.40
   0  -2   7    2.12    0.34
   0  -2   8    8.59    0.69
   0   2  -8    8.61    0.77
   0   2   8    8.25    0.74
   0   2  -8    8.06    0.71
   0   2   9   76.90    2.28
   0   2  -9   75.53    2.29
   0   2  -9   78.43    2.23
   0   2 -10    4.85    0.63
   0   2  10    4.79    0.61
   0   2 -10    4.65    0.58
   0   2 -11  116.45    2.99
   0   2 -11  120.31    3.04
   0   2  11  116.01    2.98
   0   2  12   72.15    2.43
   0   2 -12   74.14    2.49
   0   2 -12   72.98    2.43
   0   2  13    1.25    0.37
   0   2 -13    0.98    0.38
   0   2 -13    1.45    0.40
   0   2  14    0.47    0.30
   0   2 -14   -0.06    0.28
   0   2 -14    0.14    0.26
   0   2 -15   17.94    1.34
   0   2  15   17.18    1.31
   0   2 -15   16.77    1.32
   0   2 -16    0.13    0.21
   0   2 -16    0.58    0.35
   0   2  16   -0.06    0.33
   0   2 -17    0.38    0.24
   0   2  17   -0.23    0.32
   0   2 -17    0.20    0.27
   0   2 -17    0.56    0.34
   0   2  17   -0.07    0.25
   0   2 -17   -0.49    0.27
   0   2 -18    0.66    0.24
   0   2  18    0.88    0.34
   0   2  18    0.79    0.33
   0   2 -18    0.64    0.41
   0   2  18    0.75    0.39
   0   2 -18    0.50    0.29
   0   2 -18    0.86    0.45
   0   2 -19    0.67    0.28
   0   2  19    0.80    0.28
   0   2  19    0.63    0.44
   0   2  19    0.30    0.27
   0   2 -19    0.77    0.43
   0   2 -19    0.70    0.29
   0   2  20    0.59    0.25
   0   2  20    0.17    0.24
   0   2 -20    0.79    0.42
   0   2 -20   -0.05    0.24
   0   2  20    0.77    0.33
   0   2 -20   -0.01    0.27
   0   2  21    0.24    0.23
   0   2  21    0.18    0.23
   0   2 -21    0.24    0.25
   0   2 -21   -0.04    0.25
   0   2 -22    1.10    0.34
   0   2  22    0.89    0.31
   0   2 -22    0.40    0.28
   0   2  22    0.95    0.31
   0   2  23   -0.21    0.24
   0   2  23    0.48    0.24
   0   2 -23   -0.05    0.19
   0   2 -24    0.43    0.27
   0   2  24    0.51    0.26
   0   2 -25    0.07    0.19
   0   2  25   -0.06    0.19
   0   2 -26    0.94    0.30
   0   2  26    1.16    0.33
   0   2 -27    0.15    0.20
   0   2  27   -0.12    0.19
   0   2 -28    1.98    0.35
   0   2  28    2.20    0.37
   0   2  29    0.41    0.20
   0   2 -29    0.29    0.21
   0   2 -30   -0.04    0.14
   0   2  30    0.08    0.12
   0   2 -30    0.32    0.15
   0   2  30    0.18    0.18
   0   2 -31    0.00    0.11
   0  -2  31    0.26    0.14
   0   2  31    0.03    0.14
   0   3   0    0.12    0.26
   0  -3   0    0.14    0.29
   0  -3   1   10.58    0.99
   0  -3  -1    9.51    0.96
   0   3  -1    9.25    0.93
   0   3   1    9.24    0.94
   0  -3   2   45.38    1.97
   0   3  -2   45.38    2.03
   0   3   2   44.01    1.98
   0  -3   3   11.08    0.97
   0   3   3   10.06    0.96
   0   3   4    4.25    0.64
   0  -3   4    4.20    0.61
   0   3   5   10.89    1.00
   0  -3   5   13.28    1.05
   0   3  -5   13.42    0.94
   0   3   6    1.67    0.44
   0   3  -6    1.86    0.41
   0   3   7   -0.35    0.23
   0   3  -7    0.72    0.28
   0   3   8   12.03    1.09
   0   3  -8   15.15    1.13
   0   3   9    0.32    0.24
   0   3  -9    0.01    0.20
   0   3 -10    4.30    0.64
   0   3  10    3.40    0.66
   0   3 -11    2.59    0.51
   0   3  11    2.53    0.58
   0   3  11    2.65    0.47
   0   3 -11    2.56    0.46
   0   3 -12    0.34    0.30
   0   3 -12    0.48    0.24
   0   3 -12    0.33    0.24
   0   3  12    1.56    0.38
   0   3  12    0.92    0.34
   0   3  12    0.61    0.32
   0   3  13    0.64    0.31
   0   3 -13    0.41    0.24
   0   3  13    0.73    0.37
   0   3  13    0.10    0.23
   0   3 -13    0.83    0.31
   0   3 -13    0.79    0.27
   0   3 -13    0.80    0.37
   0   3  14    5.63    0.69
   0   3  14    5.93    0.68
   0   3 -14    6.36    0.65
   0   3 -14    6.10    0.70
   0   3 -14    6.79    0.74
   0   3 -14    5.84    0.84
   0   3  14    6.94    0.70
   0   3  14    5.02    0.81
   0   3  15    1.50    0.36
   0   3 -15    0.19    0.36
   0   3 -15    1.65    0.43
   0   3  15    0.95    0.33
   0   3  15    1.46    0.52
   0   3 -15    1.35    0.33
   0   3  15    1.69    0.39
   0   3 -15    1.05    0.37
   0   3 -16    2.50    0.49
   0   3  16    3.56    0.70
   0   3  16    2.48    0.46
   0   3 -16    2.98    0.56
   0   3 -16    2.24    0.57
   0   3  16    2.79    0.49
   0   3 -16    2.56    0.48
   0   3  17    6.08    0.69
   0   3  17    7.27    0.77
   0   3 -17    7.20    0.71
   0   3 -17    7.01    0.75
   0   3 -17    6.60    0.78
   0   3 -18    9.47    0.80
   0   3  18    9.87    0.82
   0   3  18   10.96    0.94
   0   3 -18    9.21    0.86
   0   3 -18    9.68    0.91
   0   3  19    0.68    0.27
   0   3 -19    0.75    0.36
   0   3  19    0.72    0.29
   0   3 -19    0.48    0.28
   0   3 -19    0.55    0.26
   0   3 -20    2.91    0.53
   0   3  20    4.16    0.54
   0   3 -20    3.87    0.55
   0   3  20    3.25    0.54
   0   3 -20    3.58    0.56
   0   3  21    0.42    0.27
   0   3  21    0.77    0.34
   0   3 -21    1.08    0.39
   0   3 -21    0.98    0.30
   0   3 -21    0.79    0.30
   0   3  21    0.61    0.23
   0   3 -22    0.90    0.31
   0   3 -22    0.74    0.30
   0   3  22    0.83    0.33
   0   3 -22    0.31    0.25
   0   3  22    1.17    0.32
   0   3  23    1.22    0.30
   0   3 -23    1.42    0.33
   0   3  23    1.38    0.34
   0   3 -23    1.01    0.30
   0   3  24    0.50    0.20
   0   3 -24    0.31    0.22
   0   3 -24    0.42    0.21
   0   3  24    0.80    0.28
   0   3  25    0.06    0.16
   0   3  25   -0.23    0.18
   0   3 -25   -0.07    0.14
   0   3 -25   -0.07    0.16
   0   3 -26    0.08    0.18
   0   3 -26    0.37    0.21
   0   3  26    0.24    0.18
   0   3  27   -0.06    0.13
   0   3 -27    0.08    0.13
   0   3 -27    0.21    0.15
   0   3 -28   -0.23    0.15
   0   3  28    0.01    0.13
   0  -3  29   -0.01    0.11
   0  -4   0    1.25    0.47
   0   4   0    0.55    0.32
[truncated: 193,709 more chars]
