# Supplementary material for: Crystal structures of 2-amino-2-oxoethyl 4-bromo­benzoate, 2-amino-2-oxoethyl 4-nitro­benzoate and 2-amino-2-oxoethyl 4-amino­benzoate monohydrate
Source: Acta Crystallogr E Crystallogr Commun. 2020 Nov 3;76(Pt 12):1805–9. doi: 10.1107/S2056989020014371 (PMC7784646; doi:10.1107/S2056989020014371)
Supplement: Supplementary file 2 [file e-76-01805-Isup2.hkl]

data_I                                                                          
_shelx_title ' I in P2(1)/n'                                                    
_shelx_refln_list_code          4                                               
_shelx_F_calc_maximum      408.18                                               
_exptl_crystal_F_000      1024.00                                               
_reflns_d_resolution_high  0.7948                                               
                                                                                
loop_                                                                           
 _space_group_symop_operation_xyz                                               
 'x, y, z'                                                                      
 '-x+1/2, y+1/2, -z+1/2'                                                        
 '-x, -y, -z'                                                                   
 'x-1/2, -y-1/2, z-1/2'                                                         
                                                                                
_cell_length_a    18.6229                                                       
_cell_length_b     4.8255                                                       
_cell_length_c    23.1953                                                       
_cell_angle_alpha  90.000                                                       
_cell_angle_beta  112.960                                                       
_cell_angle_gamma  90.000                                                       
                                                                                
_shelx_F_squared_multiplier     1.000                                           
                                                                                
loop_                                                                           
 _refln_index_h                                                                 
 _refln_index_k                                                                 
 _refln_index_l                                                                 
 _refln_F_squared_calc                                                          
 _refln_F_squared_meas                                                          
 _refln_F_squared_sigma                                                         
 _refln_observed_status                                                         
   2   0   0        353.92        397.80        26.42 o                         
   4   0   0       6145.50       6000.48       140.39 o                         
   6   0   0       2866.53       2710.00       110.09 o                         
   8   0   0        673.37       1152.85        85.98 o                         
  10   0   0       6828.08       6477.22       221.62 o                         
  12   0   0       6932.11       7888.72       277.57 o                         
  14   0   0       5702.19       5267.52       126.14 o                         
  16   0   0        544.04        500.37        44.15 o                         
  18   0   0        255.73        202.75        25.91 o                         
  20   0   0         22.39         29.64         9.23 o                         
   1   1   0        410.99        295.53        17.91 o                         
   2   1   0        930.96        798.78        23.82 o                         
   3   1   0      16168.74      14996.30       102.05 o                         
   4   1   0         58.21        329.34        24.73 o                         
   5   1   0       5073.16       5541.20        73.92 o                         
   6   1   0       1394.67       1518.11        38.25 o                         
   7   1   0       2460.89       2829.44        96.12 o                         
   8   1   0       2010.84       1919.47       184.17 o                         
   9   1   0       1724.78       1698.52        82.53 o                         
  10   1   0         43.29         69.32        19.60 o                         
  11   1   0       7790.40       7376.77       274.23 o                         
  12   1   0        837.89        749.33        61.90 o                         
  13   1   0         35.48         11.24        13.08 o                         
  14   1   0        444.91        411.73        26.41 o                         
  15   1   0       2586.70       2486.10        91.48 o                         
  16   1   0          1.48         30.50        15.77 o                         
  17   1   0       1042.66        980.15        62.85 o                         
  18   1   0        458.63        477.62        41.88 o                         
  19   1   0          8.37         12.76        10.67 o                         
  20   1   0          4.01         -1.11         8.74 o                         
  21   1   0          5.03          0.02         5.07 o                         
   0   2   0       4201.06       3833.10        94.05 o                         
   1   2   0       3629.76       3240.63        60.77 o                         
   2   2   0       1549.33       1311.89        38.72 o                         
   3   2   0      10550.02       9845.69       209.74 o                         
   4   2   0       1932.47       2586.74        65.35 o                         
   5   2   0        661.03        603.41        30.48 o                         
   6   2   0      14768.13      14323.01       436.92 o                         
   7   2   0       8729.42       9269.94       176.83 o                         
   8   2   0       2641.88       2771.50       175.02 o                         
   9   2   0         11.53         47.16        26.00 o                         
  10   2   0        438.05        429.17        76.02 o                         
  11   2   0        522.52        531.98        30.18 o                         
  12   2   0        478.75        487.24        29.51 o                         
  13   2   0         97.99        103.31        14.60 o                         
  14   2   0       1239.09       1147.11        48.78 o                         
  15   2   0        147.31        128.06        17.34 o                         
  16   2   0        589.47        674.19        53.56 o                         
  17   2   0        471.97        476.44        43.75 o                         
  18   2   0        193.98        226.60        28.91 o                         
  19   2   0        165.78        185.88        24.18 o                         
  20   2   0        815.50        878.61        39.15 o                         
   1   3   0         16.29         13.47        10.53 o                         
   2   3   0       1592.79       1653.04        67.79 o                         
   3   3   0       1014.40        848.14        48.70 o                         
   4   3   0         41.70        298.29        72.43 o                         
   5   3   0       6235.35       5842.64       162.03 o                         
   6   3   0         31.14          3.18        12.31 o                         
   7   3   0        445.93        413.60        29.13 o                         
   8   3   0          3.33          9.43        13.11 o                         
   9   3   0        823.87        799.24        36.83 o                         
  10   3   0        271.43        227.99        21.32 o                         
  11   3   0        554.65        499.02        38.88 o                         
  12   3   0          1.10         -4.77         5.94 o                         
  13   3   0         58.70         42.90        10.61 o                         
  14   3   0         11.61         14.78        10.48 o                         
  15   3   0          7.65         -8.12        11.01 o                         
  16   3   0          0.57          6.21        10.48 o                         
  17   3   0        762.05        921.57        46.66 o                         
  18   3   0          5.43         11.29         6.51 o                         
   0   4   0        405.67        427.54        60.40 o                         
   1   4   0       1514.37       1674.08        44.42 o                         
   2   4   0       3304.45       3329.68        89.79 o                         
   3   4   0        885.17        847.94        35.36 o                         
   4   4   0        138.20        123.69        15.50 o                         
   5   4   0        294.10        283.15        23.53 o                         
   6   4   0       1177.39       1068.82        45.47 o                         
   7   4   0          7.83          8.75         8.74 o                         
   8   4   0        410.83        403.21        31.31 o                         
   9   4   0       1684.31       1536.90        82.15 o                         
  10   4   0         72.53         69.90        15.60 o                         
  11   4   0          0.09         12.08        11.56 o                         
  12   4   0         34.79         49.25        16.50 o                         
  13   4   0       1312.84       1308.55        65.87 o                         
  14   4   0        177.38        156.16        20.89 o                         
  15   4   0         13.11          7.50         7.72 o                         
  16   4   0          2.31          5.94         4.55 o                         
   1   5   0        352.33        315.21        40.00 o                         
   2   5   0        909.20       1050.16        71.82 o                         
   3   5   0        213.45        190.43        32.86 o                         
   4   5   0         21.06         17.35         7.30 o                         
   5   5   0          3.80         -6.68         7.60 o                         
   6   5   0         19.04          2.83         9.18 o                         
   7   5   0          0.58        -11.43        11.43 o                         
   8   5   0          1.65         -1.06        12.74 o                         
   9   5   0        136.09        127.20        23.92 o                         
  10   5   0        118.90        100.72        19.83 o                         
  11   5   0        210.32        214.22        22.20 o                         
 -19   0   1        671.13        643.57        42.33 o                         
 -17   0   1         30.86         88.15        22.72 o                         
 -15   0   1       8932.63       8671.15       517.73 o                         
 -13   0   1       1765.07       2080.16        95.05 o                         
 -11   0   1       8007.39       7937.45       255.03 o                         
  -9   0   1        864.42        967.49        81.89 o                         
  -7   0   1       3600.21       3629.83       134.54 o                         
  -5   0   1      27105.00      25185.92       304.13 o                         
  -3   0   1        983.06       1124.06        46.40 o                         
   1   0   1         94.07         91.87         9.79 o                         
   3   0   1       7175.42       8382.41       150.74 o                         
   5   0   1         93.17        109.46        24.59 o                         
   7   0   1      18634.52      17741.27       315.97 o                         
   9   0   1      12698.72      11106.91       281.95 o                         
  11   0   1      12620.94      12049.41       330.15 o                         
  13   0   1       2074.41       2020.23        76.95 o                         
  15   0   1         97.45         52.66        16.09 o                         
  17   0   1        663.44        583.09        44.63 o                         
  19   0   1        353.50        341.34        28.34 o                         
 -21   1   1          0.78          1.98         5.42 o                         
 -20   1   1         15.01         32.32        12.53 o                         
 -19   1   1        240.64        232.38        28.24 o                         
 -18   1   1        504.92        459.51        42.61 o                         
 -17   1   1        316.58        312.06        37.01 o                         
 -16   1   1       3497.73       3258.11       118.77 o                         
 -15   1   1         21.99         26.74         7.59 o                         
 -14   1   1        747.13        728.91        34.79 o                         
 -13   1   1        981.37        966.96        49.21 o                         
 -12   1   1       2178.14       2073.77       148.85 o                         
 -11   1   1       1239.07       1250.53        96.60 o                         
 -10   1   1       1035.27       1021.58        72.98 o                         
  -9   1   1       7772.74       8330.77       251.02 o                         
  -8   1   1      18347.71      18332.77       684.79 o                         
  -7   1   1       2109.96       2197.78       106.24 o                         
  -6   1   1        819.25        884.93        33.07 o                         
  -5   1   1      10733.46      11225.29       114.84 o                         
  -4   1   1      62101.39      49131.64       171.17 o                         
  -3   1   1      11365.01      10976.39        88.44 o                         
  -2   1   1        780.90        670.06        29.44 o                         
  -1   1   1       1299.86       1183.64        28.80 o                         
   0   1   1       9220.04       8380.34        77.88 o                         
   1   1   1        129.57        134.30        11.15 o                         
   2   1   1       1009.05       1133.14        42.74 o                         
   3   1   1      24817.39      26349.85       214.04 o                         
   4   1   1        409.47        396.28        14.80 o                         
   5   1   1         10.26         14.96         5.20 o                         
   6   1   1       3048.52       3392.73        59.47 o                         
   7   1   1       3454.61       3634.73       156.12 o                         
   8   1   1       1277.91       1225.12        68.49 o                         
   9   1   1          2.04         -6.58        25.76 o                         
  10   1   1       7303.54       6706.30       304.30 o                         
  11   1   1        744.35        712.88        60.39 o                         
  12   1   1       1514.86       1468.62        45.78 o                         
  13   1   1       1157.80       1197.89        44.28 o                         
  14   1   1        514.92        489.30        28.41 o                         
  15   1   1          0.16         29.85        11.01 o                         
  16   1   1         55.11         48.21        17.27 o                         
  17   1   1       1133.74        986.50        62.17 o                         
  18   1   1        499.94        496.25        41.54 o                         
  19   1   1        245.94        243.24        27.14 o                         
  20   1   1         33.90         30.91        10.82 o                         
 -20   2   1         20.19         18.65         9.40 o                         
 -19   2   1        570.50        626.38        42.66 o                         
 -18   2   1        211.60        262.33        31.65 o                         
 -17   2   1        898.52        870.60        58.84 o                         
 -16   2   1          3.84         -1.85        13.35 o                         
 -15   2   1        133.25        121.50        16.32 o                         
 -14   2   1        311.63        289.42        24.79 o                         
 -13   2   1        823.05        721.54        35.99 o                         
 -12   2   1        721.53        762.04        29.97 o                         
 -11   2   1       1302.73       1288.55        46.10 o                         
 -10   2   1        133.60        169.27        47.63 o                         
  -9   2   1         54.92         23.31        23.02 o                         
  -8   2   1       3385.67       3509.13       109.70 o                         
  -7   2   1       5121.83       4937.33       129.53 o                         
  -6   2   1       5038.13       5395.22       131.90 o                         
  -5   2   1       1138.26       1303.22       100.48 o                         
  -4   2   1       7962.79       7826.72       415.04 o                         
  -3   2   1       8443.20       8178.84       214.51 o                         
  -2   2   1        162.84        144.73        14.69 o                         
  -1   2   1       3209.81       3372.74        91.00 o                         
   0   2   1        241.28        273.03        21.53 o                         
   1   2   1       7505.27       6674.72       102.87 o                         
   2   2   1       1439.52       1233.61        37.83 o                         
   3   2   1       1514.08       1585.44        39.99 o                         
   4   2   1         43.40         26.33        11.14 o                         
   5   2   1      14126.17      14661.98       241.36 o                         
   6   2   1       9706.36      10767.92       141.21 o                         
   7   2   1      13909.73      16700.64      1365.60 o                         
   8   2   1       1643.04       1631.45       133.10 o                         
   9   2   1         73.99         53.26        30.72 o                         
  10   2   1        447.69        387.73        69.64 o                         
  11   2   1        266.92        257.61        21.07 o                         
  12   2   1        599.39        589.06        49.37 o                         
  13   2   1       1833.32       1634.28        58.31 o                         
  14   2   1        617.36        586.22        35.50 o                         
  15   2   1       1128.56       1090.61        46.81 o                         
  16   2   1        201.21        247.65        33.74 o                         
  17   2   1        127.25        142.16        25.41 o                         
  18   2   1        617.70        692.51        46.97 o                         
  19   2   1        580.35        688.28        40.28 o                         
  20   2   1         45.51         49.45         9.09 o                         
 -18   3   1        287.89        301.91        24.11 o                         
 -17   3   1        183.54        173.21        21.99 o                         
 -16   3   1          4.08         -5.77         8.49 o                         
 -15   3   1        103.85        107.46        21.38 o                         
 -14   3   1        133.85        183.02        27.65 o                         
 -13   3   1         30.10         18.24        12.69 o                         
 -12   3   1         48.31         48.42         9.42 o                         
 -11   3   1        252.61        245.78        19.30 o                         
 -10   3   1      13887.08      12322.03       255.76 o                         
  -9   3   1          1.28          4.85         7.99 o                         
  -8   3   1        426.95        340.57        24.02 o                         
  -7   3   1        290.96        297.55        32.39 o                         
  -6   3   1       2208.61       1979.30        95.43 o                         
  -5   3   1        332.66        385.93        36.75 o                         
  -4   3   1        515.87        436.68        37.00 o                         
  -3   3   1       2163.22       2215.58        79.30 o                         
  -2   3   1       1008.65       1015.14        52.81 o                         
  -1   3   1        418.55        407.77        45.38 o                         
   0   3   1        872.40        762.81        45.11 o                         
   1   3   1        953.91        918.21        48.83 o                         
   2   3   1       2396.88       2022.81        88.62 o                         
   3   3   1       2024.57       2748.78       106.59 o                         
   4   3   1       5871.89       5531.44       211.44 o                         
   5   3   1        996.88       1024.95        53.78 o                         
   6   3   1        850.11        864.88       105.53 o                         
   7   3   1         36.21         73.64        14.04 o                         
   8   3   1       1604.73       1549.35        50.36 o                         
   9   3   1        924.25        903.77        39.31 o                         
  10   3   1         52.48         51.70        15.53 o                         
  11   3   1        382.03        371.12        23.22 o                         
  12   3   1        172.48        153.51        18.57 o                         
  13   3   1         17.83         13.05         8.38 o                         
  14   3   1        148.26        184.15        20.88 o                         
  15   3   1          0.24          3.22         8.95 o                         
  16   3   1       1378.42       1652.64        67.33 o                         
  17   3   1        207.13        237.28        22.90 o                         
 -16   4   1          4.26          8.57         5.82 o                         
 -15   4   1          4.45         -0.64         7.21 o                         
 -14   4   1        903.93        942.37        49.78 o                         
 -13   4   1        240.00        276.72        32.21 o                         
 -12   4   1        114.35        105.48        22.58 o                         
 -11   4   1        186.22        200.59        23.42 o                         
 -10   4   1         46.44         24.96        11.17 o                         
  -9   4   1        434.91        425.84        32.85 o                         
  -8   4   1         14.15          6.30         9.83 o                         
  -7   4   1       1723.09       1457.73        54.85 o                         
  -6   4   1        470.02        452.65        29.70 o                         
  -5   4   1        447.68        427.22        28.17 o                         
  -4   4   1        203.31        179.61        17.48 o                         
  -3   4   1          3.26         -5.75        11.17 o                         
  -2   4   1       2635.65       2773.03        57.67 o                         
  -1   4   1        253.67        238.65        16.58 o                         
   0   4   1        798.71        906.48        32.89 o                         
   1   4   1        679.88        792.11        33.98 o                         
   2   4   1        895.38        899.69        75.21 o                         
   3   4   1         32.35         54.84        10.09 o                         
   4   4   1        219.87        196.32        18.73 o                         
   5   4   1       1458.81       1361.99        49.86 o                         
   6   4   1        113.66         95.42        11.96 o                         
   7   4   1       1723.98       1625.59        48.95 o                         
   8   4   1         76.44         70.36        16.67 o                         
   9   4   1          7.84          9.43         7.77 o                         
  10   4   1          6.68          6.22        10.47 o                         
  11   4   1        126.20        127.67        20.05 o                         
  12   4   1       1459.82       1498.97        77.99 o                         
  13   4   1        362.34        401.28        35.83 o                         
  14   4   1         67.53         74.23        14.87 o                         
  15   4   1         30.31         34.62         9.38 o                         
 -11   5   1         41.64         44.98        11.72 o                         
 -10   5   1        108.77        109.77        21.07 o                         
  -9   5   1          9.15         -8.76        14.35 o                         
  -8   5   1         64.63         83.86        14.71 o                         
  -7   5   1        312.54        370.36        27.66 o                         
  -6   5   1        157.89        157.87        17.83 o                         
  -5   5   1        187.56        214.08        20.54 o                         
  -4   5   1        319.55        313.21        23.41 o                         
  -3   5   1        653.33        744.26        35.16 o                         
  -2   5   1        279.94        329.94        23.68 o                         
  -1   5   1         80.72         87.57        18.33 o                         
   0   5   1        235.93        203.69        33.36 o                         
   1   5   1         39.89         29.83        16.32 o                         
   2   5   1        586.58        602.56        53.48 o                         
   3   5   1         61.01         63.06        19.40 o                         
   4   5   1         61.96         67.96        19.79 o                         
   5   5   1         21.27         15.42         6.83 o                         
   6   5   1        121.53        118.73        15.52 o                         
   7   5   1        136.98        150.54        20.68 o                         
   8   5   1        140.42        133.94        31.98 o                         
   9   5   1        205.15        216.56        33.31 o                         
  10   5   1        454.62        523.62        37.93 o                         
 -20   0   2       1548.80       1529.53        58.81 o                         
 -18   0   2         71.89         93.83        20.15 o                         
 -16   0   2       1273.86       1201.26        70.95 o                         
 -14   0   2       1044.99       1177.28        59.91 o                         
 -12   0   2       1317.49       1490.68       115.51 o                         
 -10   0   2          3.15        113.15        46.10 o                         
  -8   0   2       9686.72       9394.58       231.15 o                         
  -6   0   2       4356.11       4027.40       185.09 o                         
  -4   0   2       3834.97       3972.64        96.06 o                         
  -2   0   2       2532.37       2694.64        50.35 o                         
   0   0   2          3.56         39.62         7.04 o                         
   2   0   2         69.54        238.01        24.04 o                         
   4   0   2       2660.68       2563.63        99.45 o                         
   6   0   2      26836.12      24839.07       366.44 o                         
   8   0   2       1982.85       1749.06       110.38 o                         
  10   0   2       4805.94       4488.43       196.97 o                         
  12   0   2       5148.75       4805.52       224.07 o                         
  14   0   2         23.47         74.87        17.66 o                         
  16   0   2        158.76        142.56        25.32 o                         
  18   0   2        141.61        121.90        19.09 o                         
  20   0   2       1355.52       1145.22        38.77 o                         
 -21   1   2         28.81         40.47        11.04 o                         
 -20   1   2         68.48         71.53        15.89 o                         
 -19   1   2        795.58        814.94        52.45 o                         
 -18   1   2        141.20        143.15        26.25 o                         
 -17   1   2       1192.26       1178.50        70.41 o                         
 -16   1   2        200.89        155.85        27.18 o                         
 -15   1   2         34.02         48.73        48.25 o                         
 -14   1   2       2736.87       2858.96       103.36 o                         
 -13   1   2        740.50        734.39        34.47 o                         
 -12   1   2        643.71        628.99        83.06 o                         
 -11   1   2       1659.86       1624.87        83.71 o                         
 -10   1   2       1368.93       1384.36        75.11 o                         
  -9   1   2       2297.96       2316.32        91.23 o                         
  -8   1   2      19675.53      19851.06       251.49 o                         
  -7   1   2        288.58        257.95        27.76 o                         
  -6   1   2       2458.43       3189.20       200.72 o                         
  -5   1   2      36311.87      31229.29       267.54 o                         
  -4   1   2       4622.59       4482.65        85.51 o                         
  -3   1   2      40578.05      31173.03       317.67 o                         
  -2   1   2       3351.27       3814.18       189.62 o                         
  -1   1   2       2667.08       2890.77        32.43 o                         
   0   1   2       3676.36       3537.32        55.23 o                         
   1   1   2       1262.47       1374.18        34.15 o                         
   2   1   2      45991.12      39818.43       222.95 o                         
   3   1   2      35475.76      32713.84       269.60 o                         
   4   1   2       2013.92       2073.49        37.52 o                         
   5   1   2       1219.47       1112.89        32.75 o                         
   6   1   2        954.15        901.03        46.24 o                         
   7   1   2       1918.73       1895.24        83.19 o                         
   8   1   2       3869.16       3766.74       124.48 o                         
   9   1   2      11006.94      10157.43       213.81 o                         
  10   1   2        368.48        537.72        55.54 o                         
  11   1   2        304.27        289.89        38.50 o                         
  12   1   2       5167.43       5141.13        73.04 o                         
  13   1   2        396.55        354.65        24.48 o                         
  14   1   2        300.33        415.08        29.85 o                         
  15   1   2        614.96        524.21        30.72 o                         
  16   1   2         25.06         40.77        15.66 o                         
  17   1   2        939.86        955.58        60.09 o                         
  18   1   2        266.57        269.07        30.33 o                         
  19   1   2        319.93        338.89        30.20 o                         
  20   1   2          4.88          5.67         7.44 o                         
 -20   2   2        257.32        271.53        25.93 o                         
 -19   2   2        100.46        112.40        19.46 o                         
 -18   2   2          6.43         29.78        15.48 o                         
 -17   2   2         13.46         15.73        10.31 o                         
 -16   2   2         84.43         86.30        20.28 o                         
 -15   2   2         73.59         57.22        18.56 o                         
 -14   2   2       1823.03       1633.29        57.99 o                         
 -13   2   2       1899.73       1742.74        55.10 o                         
 -12   2   2       2919.24       2822.77        57.11 o                         
 -11   2   2        768.14        763.40        46.15 o                         
 -10   2   2       2087.85       1976.63       156.64 o                         
  -9   2   2         32.32         36.85        27.14 o                         
  -8   2   2       8326.57       8147.38       221.34 o                         
  -7   2   2        210.99        177.55        42.97 o                         
  -6   2   2       1584.14       1803.32       123.38 o                         
  -5   2   2       1722.62       1533.08       107.01 o                         
  -4   2   2        170.68        198.75        25.43 o                         
  -3   2   2       3889.24       3736.90        77.63 o                         
  -2   2   2         26.99         19.67         7.79 o                         
  -1   2   2        922.16        883.94        36.59 o                         
   0   2   2       9843.20       8378.72       197.11 o                         
   1   2   2       8092.67       7396.62       111.49 o                         
   2   2   2        296.70        289.47        22.65 o                         
   3   2   2       5791.46       5678.15        82.79 o                         
   4   2   2       3649.53       3691.19        68.56 o                         
   5   2   2        793.98        886.20        50.47 o                         
   6   2   2       2706.06       2900.82        73.08 o                         
   7   2   2      10527.62      10994.77       328.96 o                         
   8   2   2        141.08        108.39        42.30 o                         
   9   2   2       1095.39       1062.35       112.38 o                         
  10   2   2        432.50        476.37        24.20 o                         
  11   2   2          3.94          3.71        12.96 o                         
  12   2   2       1315.98       1370.85        49.70 o                         
  13   2   2       1260.22       1153.75        49.42 o                         
  14   2   2       1712.40       1650.84        58.31 o                         
  15   2   2         70.48         76.78        14.03 o                         
  16   2   2        180.86        191.46        30.35 o                         
  17   2   2        418.31        434.74        39.97 o                         
  18   2   2        496.49        496.78        37.89 o                         
  19   2   2          5.32          6.38         7.30 o                         
 -19   3   2         40.67         46.09         8.44 o                         
 -18   3   2         57.94         49.26        12.59 o                         
 -17   3   2         55.49         62.69        14.66 o                         
 -16   3   2        175.81        229.59        28.55 o                         
 -15   3   2        971.26       1109.30        64.77 o                         
 -14   3   2        441.63        479.01        44.92 o                         
 -13   3   2         14.38         27.66        14.04 o                         
 -12   3   2        267.64        293.09        26.53 o                         
 -11   3   2       6657.29       5779.59       111.18 o                         
 -10   3   2       5009.47       4646.38       105.40 o                         
  -9   3   2         80.45         57.53        12.92 o                         
  -8   3   2         15.33         17.71         9.07 o                         
  -7   3   2       4946.42       4400.46       282.73 o                         
  -6   3   2         61.30         49.68        15.51 o                         
  -5   3   2         36.11         32.81        14.59 o                         
  -4   3   2          3.41         11.66        27.06 o                         
  -3   3   2       1713.32       1515.35        84.22 o                         
  -2   3   2        142.74        267.61        77.22 o                         
  -1   3   2       7705.34       6734.32       136.35 o                         
   0   3   2        117.90        132.40        18.51 o                         
   1   3   2       7972.99       7318.53       142.12 o                         
   2   3   2        234.72        457.92        48.11 o                         
   3   3   2       9512.91       8837.35       247.79 o                         
   4   3   2        899.80        964.48        62.40 o                         
   5   3   2        839.37        907.41        82.23 o                         
   6   3   2         19.72         25.53        23.12 o                         
   7   3   2        425.48        503.35        28.68 o                         
   8   3   2        115.70        110.08        19.24 o                         
   9   3   2         22.89         25.77        10.14 o                         
  10   3   2        215.76        223.79        22.90 o                         
  11   3   2       1522.31       1414.60        53.42 o                         
  12   3   2        103.86        115.33        13.10 o                         
  13   3   2         11.27         19.97         9.29 o                         
  14   3   2         81.44        114.19        15.80 o                         
  15   3   2       1127.87       1304.39        62.68 o                         
  16   3   2        200.13        245.82        25.37 o                         
  17   3   2        199.85        233.17        20.60 o                         
  18   3   2        152.65        182.86        14.98 o                         
 -16   4   2         37.00         37.87         8.92 o                         
 -15   4   2          3.74          9.10         7.17 o                         
 -14   4   2       1352.15       1436.19        63.12 o                         
 -13   4   2          2.04         17.08        11.44 o                         
 -12   4   2        108.83         98.36        22.54 o                         
 -11   4   2        253.80        157.23        21.07 o                         
 -10   4   2        608.95        570.26        37.87 o                         
  -9   4   2         63.35         45.86        13.94 o                         
  -8   4   2        252.41        257.94        24.81 o                         
  -7   4   2        860.99        772.37        45.25 o                         
  -6   4   2         52.75         42.15         9.60 o                         
  -5   4   2        531.36        466.68        29.44 o                         
  -4   4   2          0.27         16.91        14.65 o                         
  -3   4   2        873.56        773.83        34.78 o                         
  -2   4   2        415.24        405.72        21.65 o                         
  -1   4   2        170.31        189.24        14.88 o                         
   0   4   2       2161.57       2142.49        55.77 o                         
   1   4   2          0.93          1.26         5.52 o                         
   2   4   2        266.61        319.48        30.47 o                         
   3   4   2        228.84        240.55        22.35 o                         
   4   4   2        735.41        765.88        36.39 o                         
   5   4   2         32.67         15.98         8.30 o                         
   6   4   2         88.64         92.43        11.99 o                         
   7   4   2       2303.94       2292.57        64.07 o                         
   8   4   2         15.19         13.84         8.13 o                         
   9   4   2         56.39         47.34        12.16 o                         
  10   4   2          0.65          7.17         8.33 o                         
  11   4   2         81.55        114.73        17.71 o                         
  12   4   2        355.89        423.90        41.13 o                         
  13   4   2          1.02          5.66         8.62 o                         
  14   4   2        876.98        964.57        44.18 o                         
  15   4   2         33.28         59.20         9.58 o                         
 -12   5   2          0.02         10.31         6.87 o                         
 -11   5   2         45.22         66.52        16.60 o                         
 -10   5   2        100.87        112.84        21.43 o                         
  -9   5   2         92.50         74.78        18.89 o                         
  -8   5   2         94.04        116.09        31.03 o                         
  -7   5   2         55.77         52.05        12.07 o                         
  -6   5   2         44.52         55.33        11.83 o                         
  -5   5   2       1044.17       1131.54        44.85 o                         
  -4   5   2        883.08        969.74        41.10 o                         
  -3   5   2        552.70        617.55        32.48 o                         
  -2   5   2         21.68         28.56        14.10 o                         
  -1   5   2          4.03          4.77         6.16 o                         
   0   5   2        788.75        824.12        62.29 o                         
   1   5   2         16.33         10.12        14.75 o                         
   2   5   2         11.09         11.35        13.51 o                         
   3   5   2        107.57         92.73        21.16 o                         
   4   5   2        785.81        776.73        57.21 o                         
   5   5   2        286.03        270.50        34.47 o                         
   6   5   2         76.79        137.38        26.09 o                         
   7   5   2        425.58        416.87        27.82 o                         
   8   5   2        250.84        258.93        21.79 o                         
   9   5   2        361.92        414.19        44.87 o                         
 -21   0   3       1426.60       1332.35        46.92 o                         
 -19   0   3        178.10        186.39        25.72 o                         
 -17   0   3       4655.38       4391.49       134.67 o                         
 -15   0   3        177.34        203.77        27.58 o                         
 -13   0   3       5776.68       6182.44       245.04 o                         
 -11   0   3       3618.97       3992.15       178.68 o                         
  -9   0   3       2599.81       2609.32       129.79 o                         
  -7   0   3      50321.26      44896.45       319.47 o                         
  -5   0   3       1935.52       2204.43        76.62 o                         
  -3   0   3       1579.39       1872.01        52.25 o                         
  -1   0   3        921.83       1196.78        41.88 o                         
   1   0   3       3754.02       4520.58        94.94 o                         
   3   0   3         33.85         56.62         7.27 o                         
   5   0   3       9814.51      12290.48       257.98 o                         
   7   0   3       6326.81       5641.48       196.42 o                         
   9   0   3       3516.16       3367.92       168.30 o                         
  11   0   3          1.46         10.84        18.48 o                         
  13   0   3        188.57        383.47        26.76 o                         
  15   0   3       2078.32       1907.40        84.81 o                         
  17   0   3          2.92        152.21        24.14 o                         
  19   0   3       1026.46        973.84        42.10 o                         
 -21   1   3         67.19         66.52        14.24 o                         
 -20   1   3        427.00        402.41        34.59 o                         
 -19   1   3        234.52        268.84        32.17 o                         
 -18   1   3       1341.49       1303.18        71.87 o                         
 -17   1   3         20.12         11.27        11.50 o                         
 -16   1   3        398.71        368.39        40.47 o                         
 -15   1   3        532.44        522.10        42.13 o                         
 -14   1   3       2493.93       2661.84        89.55 o                         
 -13   1   3       2916.05       2769.74        90.00 o                         
 -12   1   3       1276.11       1238.59       115.59 o                         
 -11   1   3        506.71        639.53        83.10 o                         
 -10   1   3       5157.11       5026.07       208.90 o                         
  -9   1   3       2576.82       2718.38       117.25 o                         
  -8   1   3        761.26        870.82        50.37 o                         
  -7   1   3       1782.83       1743.91        65.38 o                         
  -6   1   3       2105.97       1902.74        58.75 o                         
  -5   1   3        174.69        183.20        15.24 o                         
  -4   1   3      14216.30      11073.94       785.11 o                         
  -3   1   3      40994.30      32844.77       328.34 o                         
  -2   1   3       3102.07       3011.32        94.52 o                         
  -1   1   3       2104.42       2244.59        92.97 o                         
   0   1   3       2705.82       2619.19       101.74 o                         
   1   1   3       3584.49       3664.88        93.21 o                         
   2   1   3      16266.01      15607.21       126.36 o                         
   3   1   3       1123.67       1193.63        38.79 o                         
   4   1   3      22278.51      21603.06       222.07 o                         
   5   1   3          5.30        104.88        11.20 o                         
   6   1   3        597.44        630.59        39.73 o                         
   7   1   3       3802.85       3990.88       107.50 o                         
   8   1   3       6455.28       6274.77       218.85 o                         
   9   1   3        162.03        175.92        34.13 o                         
  10   1   3       1792.37       1679.48        92.81 o                         
  11   1   3        880.70        887.15        46.25 o                         
  12   1   3        220.67        228.21        22.73 o                         
  13   1   3       2609.46       2621.30        56.32 o                         
  14   1   3        300.01        301.76        24.27 o                         
  15   1   3        237.06        185.90        30.23 o                         
  16   1   3       2247.61       2204.15        94.64 o                         
  17   1   3        295.84        269.42        32.56 o                         
  18   1   3        581.00        591.05        42.17 o                         
  19   1   3          3.97         19.80        10.11 o                         
  20   1   3        713.48        656.49        30.56 o                         
 -21   2   3        104.46        110.64        13.79 o                         
 -20   2   3          6.70         23.64        12.32 o                         
 -19   2   3        271.16        318.81        32.90 o                         
 -18   2   3        742.58        808.42        55.73 o                         
 -17   2   3         14.29          0.99        13.62 o                         
 -16   2   3          3.12        -12.53        14.70 o                         
 -15   2   3       2550.45       2214.85        98.65 o                         
 -14   2   3       2128.00       1928.34        62.94 o                         
 -13   2   3       1909.59       1741.25        55.25 o                         
 -12   2   3        786.25        817.96        37.34 o                         
 -11   2   3        878.62        874.47       105.39 o                         
 -10   2   3       1606.70       1412.83       133.17 o                         
  -9   2   3        414.78        355.36        45.61 o                         
  -8   2   3       8355.59       7831.81       269.44 o                         
  -7   2   3       4765.80       4502.70       198.30 o                         
  -6   2   3       2371.33       2525.83       139.63 o                         
  -5   2   3       4340.42       4097.25       168.33 o                         
  -4   2   3       3039.91       2692.28       131.97 o                         
  -3   2   3       5390.71       4906.80       173.73 o                         
  -2   2   3       5464.21       5061.71       113.71 o                         
  -1   2   3      18951.70      16810.72       203.65 o                         
   0   2   3        808.04        610.71        49.42 o                         
   1   2   3         24.52         23.44         8.92 o                         
   2   2   3        815.66        681.25        46.13 o                         
   3   2   3       4110.88       4081.57        90.68 o                         
   4   2   3          6.93          8.92         8.74 o                         
   5   2   3        237.83        343.82        40.80 o                         
   6   2   3          6.96         36.14        13.34 o                         
   7   2   3       4764.39       4763.57       220.31 o                         
   8   2   3       1042.91       1003.69       105.55 o                         
   9   2   3        338.68        327.52        65.26 o                         
  10   2   3         76.13        117.65        18.78 o                         
  11   2   3        542.60        484.53        25.21 o                         
  12   2   3       1033.75        938.97        44.92 o                         
  13   2   3        625.27        600.30        36.28 o                         
  14   2   3          0.55         -3.44         7.37 o                         
  15   2   3         12.23          2.83         7.34 o                         
  16   2   3        290.96        325.53        36.46 o                         
  17   2   3        138.35        168.86        24.88 o                         
  18   2   3         14.46         17.52         9.37 o                         
  19   2   3        131.23        144.05        15.66 o                         
 -19   3   3        233.47        236.58        20.09 o                         
 -18   3   3        218.92        258.85        17.03 o                         
 -17   3   3        116.68        154.18        22.22 o                         
 -16   3   3       1272.85       1436.20        69.99 o                         
 -15   3   3          5.07        -10.80        10.80 o                         
 -14   3   3        144.04        184.30        29.80 o                         
 -13   3   3          6.05        -12.11        12.11 o                         
 -12   3   3       1870.09       1899.83       193.05 o                         
 -11   3   3         21.92         51.78        20.35 o                         
 -10   3   3        351.34        369.35        26.66 o                         
  -9   3   3        206.65        196.10        20.77 o                         
  -8   3   3         54.75         37.85         8.12 o                         
  -7   3   3         25.40         46.52        14.44 o                         
  -6   3   3         46.44         24.98        16.31 o                         
  -5   3   3       3156.62       2731.58       113.38 o                         
  -4   3   3       5956.91       4812.95       439.26 o                         
  -3   3   3        250.37        242.92        35.87 o                         
  -2   3   3       7322.79       6125.50       263.17 o                         
  -1   3   3        477.46        423.26        42.74 o                         
   0   3   3       6182.39       5565.02       250.70 o                         
   1   3   3        463.09        716.99       247.21 o                         
   2   3   3       2620.60       2258.39       126.55 o                         
   3   3   3          5.69         -4.19        19.62 o                         
   4   3   3         42.88         70.39        23.91 o                         
   5   3   3         30.05         36.76        19.55 o                         
   6   3   3         40.80         44.83         9.02 o                         
   7   3   3       1985.75       2014.46        57.31 o                         
   8   3   3        397.20        343.29        24.14 o                         
   9   3   3       1745.50       1649.83        53.07 o                         
  10   3   3       5538.75       4775.04        97.61 o                         
  11   3   3         59.80         38.68        13.57 o                         
  12   3   3         11.83          9.53        12.69 o                         
  13   3   3        148.84        139.81        21.41 o                         
  14   3   3       2176.45       2355.16        82.37 o                         
  15   3   3        103.25         79.45        16.10 o                         
  16   3   3        107.90        115.58        16.90 o                         
 -17   4   3          0.05          0.30         3.97 o                         
 -16   4   3        169.57        178.69        18.03 o                         
 -15   4   3       1911.92       2054.34        67.46 o                         
 -14   4   3          2.13          7.84         9.44 o                         
 -13   4   3        390.36        428.37        40.19 o                         
 -12   4   3          3.88          3.30        11.29 o                         
 -11   4   3        192.84        167.00        26.34 o                         
 -10   4   3         26.31         25.03         9.96 o                         
  -9   4   3        104.95         54.56        14.78 o                         
  -8   4   3       2679.67       2322.27        70.55 o                         
  -7   4   3        399.17        323.39        25.92 o                         
  -6   4   3         21.02         14.62         6.91 o                         
  -5   4   3       1725.41       1600.14        54.65 o                         
  -4   4   3        196.76        165.80        16.44 o                         
  -3   4   3        388.93        354.82        22.44 o                         
  -2   4   3          6.82          5.24         6.24 o                         
  -1   4   3       2118.07       2114.71        48.62 o                         
   0   4   3         18.06         13.60        10.36 o                         
   1   4   3        188.52        196.90        17.77 o                         
   2   4   3       1791.40       1876.77        52.21 o                         
   3   4   3       1583.99       1717.14        53.94 o                         
   4   4   3          8.13          5.97         6.60 o                         
   5   4   3        653.42        662.52        35.44 o                         
   6   4   3        375.75        424.44        25.11 o                         
   7   4   3        151.46        153.91        17.36 o                         
   8   4   3        116.17         99.75        16.51 o                         
   9   4   3        276.80        261.72        24.10 o                         
  10   4   3        341.34        406.24        28.16 o                         
  11   4   3         74.97         96.63        14.59 o                         
  12   4   3          1.99         12.92        11.08 o                         
  13   4   3        743.04        811.03        45.24 o                         
  14   4   3          8.51          5.95         6.38 o                         
 -12   5   3         10.75         18.07         7.81 o                         
 -11   5   3        197.55        234.89        27.06 o                         
 -10   5   3        314.26        290.93        32.97 o                         
  -9   5   3        285.26        252.83        32.51 o                         
  -8   5   3        223.06        186.30        27.52 o                         
  -7   5   3        193.52        228.82        47.70 o                         
  -6   5   3        212.08        228.03        25.72 o                         
  -5   5   3        750.07        805.41       100.04 o                         
  -4   5   3         54.88         59.34        11.55 o                         
  -3   5   3         64.52         71.16        11.99 o                         
  -2   5   3         47.49         41.26         8.40 o                         
  -1   5   3          2.57         -0.19         6.50 o                         
   0   5   3         19.75         18.37         7.58 o                         
   1   5   3         85.99         38.80        13.63 o                         
   2   5   3        625.74        627.53        52.54 o                         
   3   5   3        323.55        324.10        37.82 o                         
   4   5   3        855.80        842.49        57.93 o                         
   5   5   3         85.94         75.04        19.46 o                         
   6   5   3         26.54         19.41        13.63 o                         
   7   5   3        283.37        312.54        35.78 o                         
   8   5   3        141.38        188.32        26.17 o                         
   9   5   3        112.18        125.21        21.34 o                         
 -20   0   4        120.15        125.11        19.72 o                         
 -18   0   4        509.05        564.52        47.42 o                         
 -16   0   4          9.80        -17.69        18.47 o                         
 -14   0   4        261.79        296.70        30.05 o                         
 -12   0   4       9666.12      11513.18       318.32 o                         
 -10   0   4      10856.40      11303.96       289.67 o                         
  -8   0   4      12067.77      13420.04       289.29 o                         
  -6   0   4         13.61         19.51        10.38 o                         
  -4   0   4         10.41         46.31        10.95 o                         
  -2   0   4       4054.21       4305.41        85.56 o                         
   0   0   4      35683.24      38876.44       288.52 o                         
   2   0   4       7684.92       7928.47       154.48 o                         
   4   0   4      86806.77      71965.85       585.43 o                         
   6   0   4       3583.57       3370.29       150.00 o                         
   8   0   4         40.70        223.76        47.75 o                         
  10   0   4         11.55        -20.98        20.98 o                         
  12   0   4       4269.98       4637.73       224.54 o                         
  14   0   4       5909.76       4697.71       134.29 o                         
  16   0   4       1063.71       1092.31        60.62 o                         
  18   0   4         25.02         33.72        11.68 o                         
 -22   1   4          9.38          8.12         5.13 o                         
 -21   1   4        605.21        590.64        36.90 o                         
 -20   1   4        124.53        135.13        21.97 o                         
 -19   1   4        472.14        454.68        41.14 o                         
 -18   1   4       1336.24       1256.60        72.13 o                         
 -17   1   4        259.53        220.40        30.95 o                         
 -16   1   4          0.65         -0.93        10.38 o                         
 -15   1   4        784.07        823.99        51.75 o                         
 -14   1   4       1290.69       1260.31        62.71 o                         
 -13   1   4        907.72        865.59        50.74 o                         
 -12   1   4        181.45        175.04        49.58 o                         
 -11   1   4       6242.27       5750.52       241.61 o                         
 -10   1   4        737.24        545.96        45.11 o                         
  -9   1   4        908.49        896.70        52.79 o                         
  -8   1   4        257.68        359.07       170.70 o                         
  -7   1   4      20535.78      19320.60       203.05 o                         
  -6   1   4       1115.05       1160.91        43.63 o                         
  -5   1   4       4740.12       4395.89        67.73 o                         
  -4   1   4      14768.21      14323.55       233.15 o                         
  -3   1   4        833.88        918.05        56.29 o                         
  -2   1   4       1241.42       1144.91        61.26 o                         
  -1   1   4       5314.05       5256.38       132.45 o                         
   0   1   4       7990.90       8363.72       101.13 o                         
   1   1   4       3094.39       2903.72        65.43 o                         
   2   1   4      10423.52       9736.36       107.12 o                         
   3   1   4       9610.15       8766.63       178.38 o                         
   4   1   4       2090.07       2396.90        65.51 o                         
   5   1   4        438.69        471.04        21.84 o                         
   6   1   4       1506.10       1395.72        61.67 o                         
   7   1   4       7196.74       7131.68       149.38 o                         
   8   1   4       1788.58       2123.26        87.29 o                         
   9   1   4        148.47        133.80        24.98 o                         
  10   1   4        872.39        824.60        67.78 o                         
  11   1   4       1866.74       1959.00        53.62 o                         
  12   1   4        847.37        832.63        35.33 o                         
  13   1   4        233.13        202.68        17.50 o                         
  14   1   4        226.98        207.71        19.91 o                         
  15   1   4       2358.14       2233.09        97.38 o                         
  16   1   4        299.84        313.64        37.02 o                         
  17   1   4        494.92        467.09        40.46 o                         
  18   1   4        114.12        144.75        21.39 o                         
  19   1   4        492.88        551.86        33.19 o                         
 -21   2   4         12.03          4.96         6.29 o                         
 -20   2   4        465.22        559.38        38.55 o                         
 -19   2   4        564.96        685.64        48.00 o                         
 -18   2   4        130.91        112.97        21.70 o                         
 -17   2   4         48.26         46.77        18.07 o                         
 -16   2   4       1348.08       1281.11        74.24 o                         
 -15   2   4        907.82        837.50        61.27 o                         
 -14   2   4        954.13        889.14        63.43 o                         
 -13   2   4        198.24        184.38        18.63 o                         
 -12   2   4        209.61        207.57        19.77 o                         
 -11   2   4        489.71        400.55        73.06 o                         
 -10   2   4       1062.24       1026.66       114.27 o                         
  -9   2   4          9.52          9.79        18.95 o                         
  -8   2   4       9671.00       9375.78       293.92 o                         
  -7   2   4       3785.41       3670.90       172.81 o                         
  -6   2   4      12274.98      11190.96       289.33 o                         
  -5   2   4         20.16        -22.36        22.36 o                         
  -4   2   4        844.05        745.48        69.48 o                         
  -3   2   4       2605.28       2112.21       112.69 o                         
  -2   2   4      10810.39       9647.89       235.64 o                         
  -1   2   4       1477.28       1478.21        90.44 o                         
   0   2   4       2324.56       2386.65        63.90 o                         
   1   2   4       3031.95       2990.74        80.42 o                         
   2   2   4        191.43        190.34        24.00 o                         
   3   2   4        673.55        677.00        46.08 o                         
   4   2   4        319.20        340.45        29.05 o                         
   5   2   4         47.78         15.64        11.34 o                         
   6   2   4       4905.33       4867.02       215.49 o                         
   7   2   4       3282.21       3228.38       183.88 o                         
   8   2   4         97.96        184.88        48.92 o                         
   9   2   4          1.48          2.86         7.89 o                         
  10   2   4       3791.94       3970.22        86.64 o                         
  11   2   4        222.49        213.03        17.46 o                         
  12   2   4       1722.26       1694.81        90.73 o                         
  13   2   4        113.43        110.53        30.47 o                         
  14   2   4          3.49          5.44         8.66 o                         
  15   2   4          1.36         19.62         8.86 o                         
  16   2   4         18.53         11.05        12.63 o                         
  17   2   4         11.86          4.84         9.53 o                         
  18   2   4        251.83        247.01        23.70 o                         
 -19   3   4        314.89        344.50        16.45 o                         
 -18   3   4        169.57        181.79        16.90 o                         
 -17   3   4       1340.15       1550.60        67.58 o                         
 -16   3   4        184.17        193.23        27.58 o                         
 -15   3   4        341.72        311.08        35.86 o                         
 -14   3   4        206.62        193.14        29.66 o                         
 -13   3   4        733.46        794.59        60.63 o                         
 -12   3   4          4.72          7.77         9.00 o                         
 -11   3   4        134.89        110.69        36.22 o                         
 -10   3   4        929.90        819.28        53.31 o                         
  -9   3   4        221.48        212.71        30.74 o                         
  -8   3   4        203.23        215.61        17.34 o                         
  -7   3   4          5.49        -24.04        24.04 o                         
  -6   3   4          2.11        -31.00        31.00 o                         
  -5   3   4       5997.31       5082.24       235.29 o                         
  -4   3   4        240.74        281.84        59.89 o                         
  -3   3   4       1341.93       1138.42       106.55 o                         
  -2   3   4        396.92        401.51        64.08 o                         
  -1   3   4       7502.96       6748.24       248.12 o                         
   0   3   4        479.14        513.52        77.36 o                         
   1   3   4       1526.61       1502.17        76.97 o                         
   2   3   4       1889.30       2022.33       121.77 o                         
   3   3   4         35.99         27.17        18.93 o                         
   4   3   4        172.23        252.72        46.35 o                         
   5   3   4       1694.65       1887.17        67.35 o                         
   6   3   4        389.03        374.29        27.21 o                         
   7   3   4        268.52        287.56        23.53 o                         
   8   3   4         46.78         14.94         9.51 o                         
   9   3   4       6268.01       5902.24       107.27 o                         
  10   3   4        117.92        141.66        21.43 o                         
  11   3   4         16.25         20.24         7.35 o                         
  12   3   4         37.24         38.78        10.77 o                         
  13   3   4        718.82        806.30        38.45 o                         
  14   3   4        234.56        253.13        20.67 o                         
  15   3   4         96.51        107.35        16.68 o                         
  16   3   4         39.08         38.43         9.84 o                         
 -17   4   4          7.40         13.71         6.29 o                         
 -16   4   4        130.16        161.73        17.76 o                         
 -15   4   4        118.57        107.81        18.30 o                         
 -14   4   4        204.19        227.89        27.09 o                         
 -13   4   4       1430.96       1475.39        73.41 o                         
 -12   4   4          9.05          0.95        11.52 o                         
 -11   4   4         13.89         18.07        14.37 o                         
 -10   4   4        425.58        362.58        29.73 o                         
  -9   4   4        395.62        349.06        34.86 o                         
  -8   4   4        969.20        823.90        42.21 o                         
  -7   4   4        117.69         84.12        14.66 o                         
  -6   4   4        889.05        792.34        39.59 o                         
  -5   4   4       1734.63       1625.36        61.40 o                         
  -4   4   4        332.18        297.46        22.81 o                         
  -3   4   4        324.82        309.72        19.55 o                         
  -2   4   4       1802.81       1813.29        56.36 o                         
  -1   4   4        714.82        692.36        32.30 o                         
   0   4   4        192.56        173.63        16.57 o                         
   1   4   4       2016.11       2008.63        54.12 o                         
   2   4   4        883.10        911.32        36.52 o                         
   3   4   4       1884.84       1851.09        56.13 o                         
   4   4   4        149.95        204.30        31.29 o                         
   5   4   4        451.07        467.62        25.53 o                         
   6   4   4       1407.59       1377.49        44.96 o                         
   7   4   4         36.58         44.92        10.61 o                         
   8   4   4        249.58        253.50        23.52 o                         
   9   4   4         56.02         43.70        12.04 o                         
  10   4   4        578.56        598.28        33.16 o                         
  11   4   4         35.56         56.39        10.05 o                         
  12   4   4        495.33        571.04        42.19 o                         
  13   4   4        891.12        970.65        45.38 o                         
  14   4   4          0.18          4.11         6.10 o                         
 -12   5   4        204.77        239.18        22.16 o                         
 -11   5   4        360.03        428.21        35.82 o                         
 -10   5   4        126.14        116.36        21.56 o                         
  -9   5   4         86.16         74.98        18.32 o                         
  -8   5   4        289.44        226.21        29.54 o                         
  -7   5   4        425.74        361.48        34.86 o                         
  -6   5   4         15.57          9.46         9.11 o                         
  -5   5   4        190.53        235.19        48.52 o                         
  -4   5   4         11.81          4.20         7.52 o                         
  -3   5   4        436.02        444.70        23.16 o                         
  -2   5   4        135.63        135.08        15.11 o                         
  -1   5   4         30.86         48.18        19.09 o                         
   0   5   4         40.23         70.47        11.34 o                         
   1   5   4          2.03         -7.29        13.92 o                         
   2   5   4        883.45        953.95        62.73 o                         
   3   5   4         83.13         78.73        20.45 o                         
   4   5   4         52.53         61.85        17.74 o                         
   5   5   4          1.05        -14.22        14.22 o                         
   6   5   4        908.13       1050.34        61.06 o                         
   7   5   4        158.23        170.80        26.50 o                         
   8   5   4          7.95         22.61        13.51 o                         
 -21   0   5         71.75         68.21        13.63 o                         
 -19   0   5          2.30         -6.58        10.08 o                         
 -17   0   5          2.18          9.20        11.23 o                         
 -15   0   5       7612.67       7793.04       154.68 o                         
 -13   0   5       3762.09       4337.64       203.71 o                         
 -11   0   5      20892.24      22870.78       432.77 o                         
  -9   0   5       7604.14       8974.63       331.29 o                         
  -7   0   5       7431.27       8227.08       171.09 o                         
  -5   0   5       1089.44       1051.73        50.47 o                         
  -3   0   5       1387.82       1476.32        55.93 o                         
  -1   0   5     166611.62     115070.69       561.00 o                         
   1   0   5       2119.83       2080.84        79.10 o                         
   3   0   5       7266.92       7037.82       296.68 o                         
   5   0   5        456.76        501.87        56.93 o                         
   7   0   5        482.02        571.31        70.68 o                         
   9   0   5       1054.81       1060.65       102.78 o                         
  11   0   5       3120.44       3711.81       294.31 o                         
  13   0   5       4327.36       3985.17       126.30 o                         
  15   0   5       2181.05       1971.27        82.51 o                         
  17   0   5        984.32        846.45        46.58 o                         
  19   0   5        144.72        113.61        12.21 o                         
 -22   1   5        247.30        210.61        18.37 o                         
 -21   1   5        138.35        122.88        18.91 o                         
 -20   1   5        281.74        229.24        28.06 o                         
 -19   1   5        231.33        226.80        30.58 o                         
 -18   1   5       1091.23       1012.59        65.69 o                         
 -17   1   5          0.08        -11.98        13.07 o                         
 -16   1   5       1884.34       1754.13        87.71 o                         
 -15   1   5       2496.72       2276.77       241.46 o                         
 -14   1   5        250.91        219.36        27.32 o                         
 -13   1   5        320.35        306.38        32.08 o                         
 -12   1   5       9029.57       8367.97       301.73 o                         
 -11   1   5         79.55        117.89        38.50 o                         
 -10   1   5       1377.02       1564.00       114.33 o                         
  -9   1   5       5295.45       5678.99       125.49 o                         
  -8   1   5       3218.91       3173.41       179.57 o                         
  -7   1   5         39.56         26.86         9.61 o                         
  -6   1   5         25.52         25.22         8.31 o                         
  -5   1   5       1168.72       1126.27        35.19 o                         
  -4   1   5       8805.13       8871.43        78.79 o                         
  -3   1   5       1852.24       2197.39        91.57 o                         
  -2   1   5         24.67         61.71        17.31 o                         
  -1   1   5          3.91         17.03        11.23 o                         
   0   1   5      20713.86      18894.51       162.84 o                         
   1   1   5       1173.57       1170.66        44.96 o                         
   2   1   5      14632.01      14041.07       170.84 o                         
   3   1   5        595.29        587.04        32.26 o                         
   4   1   5        267.37        313.74        26.18 o                         
   5   1   5       4678.24       4944.50       110.17 o                         
   6   1   5        236.68        232.34        29.50 o                         
   7   1   5       1636.51       1814.35        79.85 o                         
   8   1   5       1078.42        944.19        72.38 o                         
   9   1   5          0.36         -8.38        11.56 o                         
  10   1   5        736.82        664.11        31.93 o                         
  11   1   5        860.74        862.67        47.87 o                         
  12   1   5         76.04         75.26        11.73 o                         
  13   1   5        174.35        184.37        16.16 o                         
  14   1   5         99.78         85.65        13.45 o                         
  15   1   5          3.20        -12.09        12.09 o                         
  16   1   5        648.20        631.52        48.88 o                         
  17   1   5        288.02        301.06        31.37 o                         
  18   1   5          2.40         11.38         9.29 o                         
  19   1   5         15.16         12.01         7.95 o                         
 -21   2   5        502.64        528.46        32.16 o                         
 -20   2   5         86.26        111.13        19.52 o                         
 -19   2   5         76.96         77.22        18.44 o                         
 -18   2   5        600.71        594.18        48.67 o                         
 -17   2   5       1224.81       1262.42        73.25 o                         
 -16   2   5        365.79        306.96        37.59 o                         
 -15   2   5       1187.99       1131.79        71.71 o                         
 -14   2   5        707.05        661.08        70.09 o                         
 -13   2   5          8.21        -16.36        20.33 o                         
 -12   2   5        261.75        283.43        30.69 o                         
 -11   2   5        142.11        130.67        43.58 o                         
 -10   2   5       1629.58       1595.31       132.83 o                         
  -9   2   5       2320.34       2067.51       143.01 o                         
  -8   2   5       6269.95       5828.57       228.98 o                         
  -7   2   5       4884.07       4349.12       187.11 o                         
  -6   2   5        443.20        440.10        59.64 o                         
  -5   2   5        396.72        333.80        47.65 o                         
  -4   2   5       8568.95       7826.38       224.35 o                         
  -3   2   5       4139.72       3734.02       154.09 o                         
  -2   2   5         58.99         48.16        21.94 o                         
  -1   2   5         11.48         91.87        26.97 o                         
   0   2   5        608.73        557.99        36.28 o                         
   1   2   5        914.82        954.17        47.05 o                         
   2   2   5       3226.30       3500.73        98.74 o                         
   3   2   5        958.04       1119.94        80.75 o                         
   4   2   5         60.08         46.65        15.77 o                         
   5   2   5      12069.39      12765.30       281.03 o                         
   6   2   5       4225.72       4246.00       205.87 o                         
   7   2   5       2310.50       2395.89       163.11 o                         
   8   2   5         11.71         84.53        35.39 o                         
   9   2   5       4468.67       4820.23        96.65 o                         
  10   2   5       4665.16       4790.70       130.57 o                         
  11   2   5       1760.92       1832.87        50.62 o                         
  12   2   5        516.69        535.52        54.54 o                         
  13   2   5        872.69        903.67        44.16 o                         
  14   2   5         36.96         39.03        18.89 o                         
  15   2   5        161.13        171.26        18.38 o                         
  16   2   5        391.11        422.00        37.41 o                         
  17   2   5        255.72        269.75        26.71 o                         
  18   2   5        162.18        159.83        17.52 o                         
 -19   3   5         60.02         64.86         8.27 o                         
 -18   3   5        744.78        799.90        30.43 o                         
 -17   3   5         37.80         48.61        14.33 o                         
 -16   3   5         24.56         26.23        12.47 o                         
 -15   3   5         39.66         28.56        14.27 o                         
 -14   3   5        964.27        825.08        60.68 o                         
 -13   3   5         18.02        -14.26        14.26 o                         
 -12   3   5        251.21        211.76        30.71 o                         
 -11   3   5         31.47         71.94        19.39 o                         
 -10   3   5       1597.04       1398.64        69.69 o                         
  -9   3   5         26.63         17.86         9.49 o                         
  -8   3   5        648.74        586.80        43.26 o                         
  -7   3   5        381.99        398.07        69.64 o                         
  -6   3   5       9369.58       8316.27       312.35 o                         
  -5   3   5        215.85        257.58        54.41 o                         
  -4   3   5       1664.29       1330.53       117.66 o                         
  -3   3   5        608.35        639.97        80.88 o                         
  -2   3   5        687.67        638.39        80.45 o                         
  -1   3   5        163.07        171.64        46.13 o                         
   0   3   5        118.16        143.05        38.06 o                         
   1   3   5          2.00         12.96        31.39 o                         
   2   3   5       1879.43       1648.47       112.53 o                         
   3   3   5         64.54        157.10        46.76 o                         
   4   3   5       5081.42       5530.82       209.97 o                         
   5   3   5         62.37         48.45        14.25 o                         
   6   3   5       1054.71       1073.60        63.76 o                         
   7   3   5        446.31        624.68       142.15 o                         
   8   3   5        849.73        864.92        41.59 o                         
   9   3   5        421.03        438.86        30.13 o                         
  10   3   5         29.61         30.31         7.58 o                         
  11   3   5        143.31        146.19        18.29 o                         
  12   3   5        254.70        296.08        24.65 o                         
  13   3   5        321.53        329.88        24.51 o                         
  14   3   5          4.22         -5.26         5.98 o                         
  15   3   5         30.49         32.36         9.85 o                         
  16   3   5        193.30        200.40        17.00 o                         
 -17   4   5        102.77        168.27        14.92 o                         
 -16   4   5         10.19          4.45         6.74 o                         
 -15   4   5        163.19        155.90        20.98 o                         
 -14   4   5        611.66        647.20        45.15 o                         
 -13   4   5          5.56         12.41        14.12 o                         
 -12   4   5         88.69         75.58        19.14 o                         
 -11   4   5          9.49         -0.49        12.37 o                         
 -10   4   5       1444.32       1395.54        56.80 o                         
  -9   4   5        253.94        251.02        24.94 o                         
  -8   4   5         36.07         33.65        11.33 o                         
  -7   4   5        595.81        516.79        32.90 o                         
  -6   4   5        361.57        327.87        26.48 o                         
  -5   4   5        542.76        572.46        28.04 o                         
  -4   4   5         22.03         21.34         7.46 o                         
  -3   4   5       1480.25       1423.87        45.06 o                         
  -2   4   5       1071.35       1043.56        40.60 o                         
  -1   4   5        305.34        302.20        21.98 o                         
   0   4   5        617.59        624.48        30.67 o                         
   1   4   5       1057.82       1043.86        42.35 o                         
   2   4   5       2103.12       2028.64        59.30 o                         
   3   4   5          0.28          9.39        15.11 o                         
   4   4   5        671.61        675.65        53.76 o                         
   5   4   5       1298.24       1425.55       112.07 o                         
   6   4   5         17.85         18.79         6.84 o                         
   7   4   5        503.30        547.64        28.91 o                         
   8   4   5        603.28        596.12        35.10 o                         
   9   4   5        566.42        542.73        31.78 o                         
  10   4   5         51.00         66.14        12.20 o                         
  11   4   5        389.14        442.13        21.91 o                         
  12   4   5        363.70        363.10        30.96 o                         
  13   4   5          1.48          9.74         6.83 o                         
 -13   5   5        565.79        724.13        30.89 o                         
 -12   5   5        333.81        384.88        28.72 o                         
 -11   5   5        113.46        124.29        20.24 o                         
 -10   5   5        184.13        168.62        24.54 o                         
  -9   5   5        145.02        121.56        21.54 o                         
  -8   5   5         84.08         57.85        15.40 o                         
  -7   5   5         65.28         40.52        13.50 o                         
  -6   5   5          6.61          4.30         8.60 o                         
  -5   5   5         42.89         21.31         9.96 o                         
  -4   5   5         82.46         83.79        15.84 o                         
  -3   5   5        773.21        803.03        77.68 o                         
  -2   5   5          2.86          8.25        12.84 o                         
  -1   5   5        157.95        160.61        16.83 o                         
   0   5   5        535.15        522.84        48.71 o                         
   1   5   5        132.75        181.55        28.57 o                         
   2   5   5        808.77        792.78        56.40 o                         
   3   5   5          2.79         11.79        12.74 o                         
   4   5   5         20.98         -2.60        12.75 o                         
   5   5   5         19.75         12.52        11.46 o                         
   6   5   5         28.21         30.53        15.11 o                         
   7   5   5         21.60          7.99        10.93 o                         
   8   5   5        123.54        189.74        23.79 o                         
 -20   0   6        850.90        907.77        52.56 o                         
 -18   0   6         98.59         85.82        20.88 o                         
 -16   0   6       4664.73       4586.54       144.28 o                         
 -14   0   6        973.57       1131.69        58.24 o                         
 -12   0   6      10209.87      11501.67       320.36 o                         
 -10   0   6       4199.77       5734.74       141.41 o                         
  -8   0   6        972.97       1267.34        72.21 o                         
  -6   0   6      22661.01      21857.01       253.17 o                         
  -4   0   6        699.10        948.25        50.12 o                         
  -2   0   6       5922.25       5983.47       133.97 o                         
   0   0   6        443.83        423.38        36.57 o                         
   2   0   6      31807.01      33973.73       379.64 o                         
   4   0   6        150.09        163.01        29.25 o                         
   6   0   6         30.57         31.34        25.00 o                         
   8   0   6       5656.75       5219.66       226.91 o                         
  10   0   6       5244.71       5119.62       241.58 o                         
  12   0   6       4157.13       3727.34       125.25 o                         
  14   0   6         42.36        103.97        22.65 o                         
  16   0   6       2215.64       1934.10        74.66 o                         
  18   0   6        100.89        115.88        14.80 o                         
 -22   1   6          3.02          9.24         6.75 o                         
 -21   1   6        101.99        104.83        17.70 o                         
 -20   1   6        313.05        325.22        33.69 o                         
 -19   1   6        363.19        345.67        38.08 o                         
 -18   1   6        140.75        136.71        27.44 o                         
 -17   1   6       1375.71       1386.97        78.65 o                         
 -16   1   6         45.27         32.89        15.44 o                         
 -15   1   6       2723.37       2668.93       110.31 o                         
 -14   1   6        784.61        852.31        51.99 o                         
 -13   1   6       3185.80       2802.10       182.78 o                         
 -12   1   6        464.56        486.55        76.88 o                         
 -11   1   6        247.09        242.46        46.87 o                         
 -10   1   6       3193.47       3533.73       165.18 o                         
  -9   1   6       2282.60       2881.86       142.51 o                         
  -8   1   6       3090.27       3366.13        86.11 o                         
  -7   1   6       2028.14       2299.12        72.66 o                         
  -6   1   6       1227.18       1271.46        44.58 o                         
  -5   1   6       7697.97       7722.39       149.82 o                         
  -4   1   6       5962.70       5875.31        78.20 o                         
  -3   1   6      12155.97      11578.51       368.10 o                         
  -2   1   6         34.54         44.10        18.92 o                         
  -1   1   6      13018.40      13176.94       138.64 o                         
   0   1   6       4830.41       4707.55        89.20 o                         
   1   1   6      12631.97      11666.99       151.17 o                         
   2   1   6       3592.15       4370.79       105.54 o                         
   3   1   6        985.79        968.03        42.54 o                         
   4   1   6        305.63        386.27        30.13 o                         
   5   1   6         38.29         35.79        11.91 o                         
   6   1   6      10388.24      10358.38       303.11 o                         
   7   1   6       3430.68       3354.16       110.59 o                         
   8   1   6        266.25        300.01        43.62 o                         
   9   1   6       6004.66       5531.23       178.83 o                         
  10   1   6         13.40         32.30         9.29 o                         
  11   1   6        288.01        279.14        21.96 o                         
  12   1   6       1689.53       1756.06        59.33 o                         
  13   1   6       1610.26       1401.87        50.95 o                         
  14   1   6         78.91        150.68        18.45 o                         
  15   1   6         81.50         67.20        18.45 o                         
  16   1   6        481.14        498.21        42.69 o                         
  17   1   6         54.24         71.94        16.09 o                         
  18   1   6        196.45        200.83        21.90 o                         
 -21   2   6         38.14         43.67        11.03 o                         
 -20   2   6        285.22        288.06        17.21 o                         
 -19   2   6        614.83        664.69        47.63 o                         
 -18   2   6       1426.45       1333.13        72.05 o                         
 -17   2   6         94.90         82.96        18.67 o                         
 -16   2   6        194.83        185.86        31.14 o                         
 -15   2   6         58.82         43.83        18.17 o                         
 -14   2   6        519.79        491.76        41.70 o                         
 -13   2   6        551.81        544.05        43.64 o                         
 -12   2   6        149.50        127.86        21.93 o                         
 -11   2   6        103.56         45.21        25.48 o                         
 -10   2   6       2994.58       2789.97       173.90 o                         
  -9   2   6       4609.53       4346.04       206.55 o                         
  -8   2   6       4958.22       4503.42       199.04 o                         
  -7   2   6        155.01        132.87        32.87 o                         
  -6   2   6        561.30        560.27        66.22 o                         
  -5   2   6       6224.93       5676.28       200.12 o                         
  -4   2   6       9562.47       9484.60       255.38 o                         
  -3   2   6        352.66        262.07        43.45 o                         
  -2   2   6       1750.47       1852.96       115.02 o                         
  -1   2   6        691.50        618.06        64.55 o                         
   0   2   6       3296.01       3371.92        82.64 o                         
   1   2   6       2511.19       2392.78        77.25 o                         
   2   2   6         22.03         25.09        11.16 o                         
   3   2   6        406.10        430.23        40.09 o                         
   4   2   6       5276.53       5659.46       210.70 o                         
   5   2   6       4555.21       4786.23       208.18 o                         
   6   2   6        251.44        222.09        48.06 o                         
   7   2   6        742.39        648.13        85.93 o                         
   8   2   6        968.28       1079.66        46.02 o                         
   9   2   6       2445.67       2579.16        72.93 o                         
  10   2   6        103.08        128.59        17.54 o                         
  11   2   6       1029.46       1059.59        50.26 o                         
  12   2   6       1166.01       1176.73        42.54 o                         
  13   2   6        171.31        204.06        21.35 o                         
  14   2   6        728.58        745.81        37.36 o                         
  15   2   6         57.83         77.26        12.47 o                         
  16   2   6        480.21        492.61        37.67 o                         
  17   2   6        272.43        257.91        24.19 o                         
 -19   3   6        591.59        673.57        23.79 o                         
 -18   3   6         15.58         15.40         6.42 o                         
 -17   3   6         22.12         11.07         6.07 o                         
 -16   3   6         40.71         32.77        13.09 o                         
 -15   3   6         18.79         17.84        13.58 o                         
 -14   3   6         13.66          2.39        10.83 o                         
 -13   3   6        323.25        330.61        40.08 o                         
 -12   3   6       1043.80       1096.11        72.60 o                         
 -11   3   6       6004.15       5347.86       389.00 o                         
 -10   3   6         15.51         13.72        10.78 o                         
  -9   3   6         12.08          8.27        16.53 o                         
  -8   3   6        309.73        311.35        31.96 o                         
  -7   3   6       4040.88       3847.51       209.99 o                         
  -6   3   6       1850.49       1887.61       144.94 o                         
  -5   3   6        845.59        699.34        88.19 o                         
  -4   3   6        149.58         86.82        35.39 o                         
  -3   3   6          0.80          6.00        15.99 o                         
  -2   3   6         28.84         74.27        29.16 o                         
  -1   3   6         76.73         63.38        25.86 o                         
   0   3   6         90.86         91.32        35.44 o                         
   1   3   6       2211.53       2072.57       153.02 o                         
   2   3   6       1252.49       1434.33       109.93 o                         
   3   3   6       3708.79       3673.34       171.49 o                         
   4   3   6        550.97        596.48        38.33 o                         
   5   3   6       4544.01       4828.64       129.67 o                         
   6   3   6        210.39        411.29       107.53 o                         
   7   3   6       3509.35       3708.75       198.61 o                         
   8   3   6        169.85        161.53        18.64 o                         
   9   3   6          4.50          6.47        14.05 o                         
  10   3   6        109.53        120.82        15.40 o                         
  11   3   6        311.40        310.37        25.38 o                         
  12   3   6          0.71          8.72         8.67 o                         
  13   3   6          2.52         27.54         8.70 o                         
  14   3   6         56.79         56.28         9.89 o                         
  15   3   6        728.70        825.41        37.26 o                         
 -17   4   6         59.56         74.81        10.37 o                         
 -16   4   6         66.98         54.66        11.54 o                         
 -15   4   6        615.99        604.35        38.73 o                         
 -14   4   6        164.46        207.42        26.38 o                         
 -13   4   6        140.19        155.54        25.58 o                         
 -12   4   6          2.93         19.31        14.39 o                         
 -11   4   6         45.07         30.54        14.52 o                         
 -10   4   6       1109.92        999.30        64.14 o                         
  -9   4   6          0.52         10.04         8.67 o                         
  -8   4   6       1203.68       1027.76        46.71 o                         
  -7   4   6        142.62        115.92        16.54 o                         
  -6   4   6         28.00         16.56         7.67 o                         
  -5   4   6        135.50        124.17        13.82 o                         
  -4   4   6        196.91        185.41        16.67 o                         
  -3   4   6       1376.48       1343.33        57.85 o                         
  -2   4   6        260.89        236.99        21.22 o                         
  -1   4   6        610.99        598.85        33.09 o                         
   0   4   6         35.79         51.89        11.17 o                         
   1   4   6        368.40        358.79        25.30 o                         
   2   4   6         89.72         95.01        14.03 o                         
   3   4   6        244.71        216.33        30.81 o                         
   4   4   6        426.57        425.12        43.55 o                         
   5   4   6         53.83         40.62        16.12 o                         
   6   4   6        409.14        458.32        32.36 o                         
   7   4   6        211.25        225.23        18.91 o                         
   8   4   6         49.08         56.74        10.31 o                         
   9   4   6         38.94         33.80         7.64 o                         
  10   4   6        215.35        226.53        16.64 o                         
  11   4   6        641.57        695.12        31.27 o                         
  12   4   6        109.57        137.32        16.84 o                         
 -13   5   6        299.54        388.02        23.35 o                         
 -12   5   6        103.92        107.43        16.14 o                         
 -11   5   6         18.04         17.62        11.56 o                         
 -10   5   6          9.67          9.02        10.55 o                         
  -9   5   6          7.67         -5.48        11.59 o                         
  -8   5   6          8.34         13.66        10.97 o                         
  -7   5   6        249.34        233.42        28.03 o                         
  -6   5   6         94.88         79.15        16.67 o                         
  -5   5   6        579.05        516.99        38.10 o                         
  -4   5   6        313.10        321.90        25.35 o                         
  -3   5   6        193.49        188.80        18.79 o                         
  -2   5   6         18.37         35.12        16.32 o                         
  -1   5   6        434.62        419.60        33.65 o                         
   0   5   6        564.24        608.38        52.17 o                         
   1   5   6        766.43        751.79        54.45 o                         
   2   5   6         27.22         35.53        17.97 o                         
   3   5   6         26.97         22.61        12.02 o                         
   4   5   6          4.17          6.88        11.52 o                         
   5   5   6          3.28         -5.58        12.67 o                         
   6   5   6         40.95         58.60        16.59 o                         
   7   5   6         83.80         70.52        16.56 o                         
   8   5   6        152.59        153.36        20.47 o                         
 -21   0   7        679.08        738.91        41.31 o                         
 -19   0   7         26.64         51.78        17.42 o                         
 -17   0   7       3472.47       3540.43       128.14 o                         
 -15   0   7       2729.81       3083.75       118.68 o                         
 -13   0   7        491.66        435.12        65.74 o                         
 -11   0   7        287.66        514.95        87.68 o                         
  -9   0   7       1363.23       1399.82        68.85 o                         
  -7   0   7       8190.08       8104.81       165.25 o                         
  -5   0   7      27343.73      28993.47       306.01 o                         
  -3   0   7      93680.62      83541.17       510.82 o                         
  -1   0   7         22.00         80.08        21.78 o                         
   1   0   7       6322.65       7284.86       174.99 o                         
   3   0   7         54.10         58.39        13.33 o                         
   5   0   7       2235.47       2569.99       146.41 o                         
   7   0   7         67.48         60.72        28.97 o                         
   9   0   7       7280.05       6716.30       276.73 o                         
  11   0   7       2111.42       1789.48        74.06 o                         
  13   0   7        441.00        396.73        40.31 o                         
  15   0   7         24.25         10.03        10.26 o                         
  17   0   7         85.74         75.46        13.82 o                         
 -22   1   7          0.75         -2.76         7.74 o                         
 -21   1   7        158.67        153.18        21.34 o                         
 -20   1   7        803.39        848.56        54.36 o                         
 -19   1   7         86.12         79.68        20.46 o                         
 -18   1   7       1227.56       1194.58        72.46 o                         
 -17   1   7         20.54         10.63        15.59 o                         
 -16   1   7        155.19        127.51        26.18 o                         
 -15   1   7       1683.02       1609.75        73.39 o                         
 -14   1   7       3305.07       3380.99       104.89 o                         
 -13   1   7        566.94        495.49        78.02 o                         
 -12   1   7        838.17        892.46       103.02 o                         
 -11   1   7        270.08        285.67        59.37 o                         
 -10   1   7        526.04        480.82        60.99 o                         
  -9   1   7       6298.55       6709.08       214.79 o                         
  -8   1   7          9.95          8.92        10.86 o                         
  -7   1   7        883.14       1064.00        45.40 o                         
  -6   1   7      26810.43      26144.32       600.61 o                         
  -5   1   7       3386.07       3784.23       192.58 o                         
  -4   1   7       1237.49       1291.72        50.25 o                         
  -3   1   7       5340.15       5732.49       345.70 o                         
  -2   1   7       5791.34       5990.98       132.18 o                         
  -1   1   7       2828.98       2855.59        69.91 o                         
   0   1   7       6527.66       6627.21       142.18 o                         
   1   1   7      18328.42      18202.77       245.68 o                         
   2   1   7          6.28         34.65        12.07 o                         
   3   1   7         11.54         20.56         8.96 o                         
   4   1   7       3582.30       3584.77        94.62 o                         
   5   1   7       1551.65       1417.96        65.69 o                         
   6   1   7       1141.45        988.02        58.97 o                         
   7   1   7       1493.70       1424.31        74.85 o                         
   8   1   7      10410.66       9674.97       351.37 o                         
   9   1   7         22.84         39.10         9.01 o                         
  10   1   7        222.87        238.09        22.85 o                         
  11   1   7       2011.56       1832.94        54.88 o                         
  12   1   7       2771.59       2639.89        72.58 o                         
  13   1   7        369.80        479.19        23.95 o                         
  14   1   7        383.75        394.35        41.88 o                         
  15   1   7          3.15          3.95        12.72 o                         
  16   1   7        300.40        311.66        32.96 o                         
  17   1   7        117.02        144.60        20.57 o                         
  18   1   7         16.08         28.13         7.48 o                         
 -21   2   7        190.37        209.31        22.53 o                         
 -20   2   7        154.90        135.76        21.40 o                         
 -19   2   7        156.07        124.87        22.28 o                         
 -18   2   7          0.49        -14.87        14.87 o                         
 -17   2   7        429.99        375.48        41.19 o                         
 -16   2   7          1.94         -5.46        10.60 o                         
 -15   2   7        648.34        639.70        56.09 o                         
 -14   2   7        634.51        549.56        44.95 o                         
 -13   2   7       1000.07        996.71        59.81 o                         
 -12   2   7         83.20        106.09        18.77 o                         
 -11   2   7       2639.03       2763.68       181.21 o                         
 -10   2   7       1983.42       1665.18       135.09 o                         
  -9   2   7       7092.42       6490.28       250.00 o                         
  -8   2   7        706.75        585.22        73.14 o                         
  -7   2   7          4.41          5.06        12.16 o                         
  -6   2   7        643.01        607.92        68.10 o                         
  -5   2   7         79.28         78.01        27.73 o                         
  -4   2   7       4191.90       3929.79       170.45 o                         
  -3   2   7       2732.51       2566.24       137.11 o                         
  -2   2   7         79.08         76.83        26.04 o                         
  -1   2   7       2696.47       2689.90       140.50 o                         
   0   2   7       1187.99       1080.19        90.63 o                         
   1   2   7        155.69        137.95        18.78 o                         
   2   2   7       6412.32       6636.57       163.31 o                         
   3   2   7       5910.96       6503.74       161.80 o                         
   4   2   7         67.97         58.18        27.74 o                         
   5   2   7       1951.79       1910.19       107.68 o                         
   6   2   7        698.96        738.60        90.05 o                         
   7   2   7         33.13         55.16        13.70 o                         
   8   2   7        541.62        608.40        36.10 o                         
   9   2   7         34.96         99.35        45.12 o                         
  10   2   7        119.40         98.67        17.27 o                         
  11   2   7        282.61        342.62        28.96 o                         
  12   2   7        312.32        325.22        22.61 o                         
  13   2   7        191.87        229.57        29.45 o                         
  14   2   7        115.58        116.64        15.64 o                         
  15   2   7        292.69        276.57        20.33 o                         
  16   2   7        442.22        482.02        34.34 o                         
  17   2   7        285.31        278.37        22.32 o                         
 -19   3   7         31.75         34.32         6.70 o                         
 -18   3   7          0.82         -3.35         7.50 o                         
 -17   3   7         31.78         33.19         8.79 o                         
 -16   3   7        232.58        256.74        21.55 o                         
 -15   3   7        255.66        235.76        32.07 o                         
 -14   3   7         23.04         40.40        17.30 o                         
 -13   3   7        128.38        152.55        29.54 o                         
 -12   3   7       2920.20       3005.05       118.91 o                         
 -11   3   7        469.85        401.91        59.07 o                         
 -10   3   7          2.94         23.96        13.10 o                         
  -9   3   7          3.37         10.68         8.41 o                         
  -8   3   7       5056.90       4817.32       142.16 o                         
  -7   3   7         79.52        113.59        17.22 o                         
  -6   3   7         29.46        -21.28        24.99 o                         
  -5   3   7         90.39        105.58        37.45 o                         
  -4   3   7         79.64         85.59        27.76 o                         
  -3   3   7        325.22        254.24        54.00 o                         
  -2   3   7       1019.48        931.09       103.19 o                         
  -1   3   7        494.07        504.92        77.91 o                         
   0   3   7       3551.01       3396.46       202.98 o                         
   1   3   7         99.51        117.70        41.27 o                         
   2   3   7       4401.44       4686.35       256.40 o                         
   3   3   7        688.30        802.04        34.33 o                         
   4   3   7        492.09        588.43        45.96 o                         
   5   3   7       1083.23       1216.00        49.20 o                         
   6   3   7       1556.55       1761.27        52.40 o                         
   7   3   7        316.14        318.69        21.72 o                         
   8   3   7        427.20        419.67        29.67 o                         
   9   3   7         60.97        113.88        34.83 o                         
  10   3   7        532.39        521.21        32.55 o                         
  11   3   7          2.91          3.55         8.29 o                         
  12   3   7         25.64         16.12         9.29 o                         
  13   3   7         94.35        110.34        13.52 o                         
  14   3   7       1200.23       1313.71        41.77 o                         
 -17   4   7        115.54        136.05        13.80 o                         
 -16   4   7        170.70        188.67        19.49 o                         
 -15   4   7        479.52        538.75        36.85 o                         
 -14   4   7         39.85         44.49        15.63 o                         
 -13   4   7        173.69        186.09        27.36 o                         
 -12   4   7        793.06        655.50        50.54 o                         
 -11   4   7        840.93        732.79        54.77 o                         
 -10   4   7          7.82          8.75        10.24 o                         
  -9   4   7        342.74        289.44        33.71 o                         
  -8   4   7        676.36        646.98        65.47 o                         
  -7   4   7          0.20          0.67         8.24 o                         
  -6   4   7        365.03        329.97        22.62 o                         
  -5   4   7        200.56        178.67        17.34 o                         
  -4   4   7       1847.78       1818.69        67.70 o                         
  -3   4   7       1066.72        979.83        49.63 o                         
  -2   4   7         72.70         62.05        11.86 o                         
  -1   4   7       2473.18       2385.33        65.65 o                         
   0   4   7        122.63        124.58        16.02 o                         
   1   4   7          2.83          7.28         8.66 o                         
   2   4   7        116.35        155.83        26.68 o                         
   3   4   7         71.06         81.54        20.64 o                         
   4   4   7        243.92        294.01        27.41 o                         
   5   4   7        207.39        247.91        35.46 o                         
   6   4   7       1274.96       1400.64        54.47 o                         
   7   4   7         60.77         52.80        12.02 o                         
   8   4   7        103.85         86.38        11.92 o                         
   9   4   7         75.60         82.26        10.47 o                         
  10   4   7        191.06        218.73        14.91 o                         
  11   4   7        141.00        160.06        13.95 o                         
  12   4   7          2.84         -3.88         4.67 o                         
 -13   5   7         37.95         31.18         8.45 o                         
 -12   5   7          3.32          6.23         8.19 o                         
 -11   5   7          2.58         -1.33         9.19 o                         
 -10   5   7         21.45         18.39        10.61 o                         
  -9   5   7         27.18         21.59        10.83 o                         
  -8   5   7         22.19         11.04         9.76 o                         
  -7   5   7         52.62         40.79        13.51 o                         
  -6   5   7        463.06        462.88        37.13 o                         
  -5   5   7        739.01        761.37        68.96 o                         
  -4   5   7        148.10        134.78        16.50 o                         
  -3   5   7          0.37          3.88         6.48 o                         
  -2   5   7        236.25        204.85        18.97 o                         
  -1   5   7       1633.55       1661.43        86.51 o                         
   0   5   7         16.33         18.49        15.87 o                         
   1   5   7          9.63         26.35        16.85 o                         
   2   5   7        249.73        272.17        31.78 o                         
   3   5   7         99.68         83.22        18.95 o                         
   4   5   7         71.09         68.26        16.37 o                         
   5   5   7          0.22        -11.33        11.33 o                         
   6   5   7        302.65        282.71        28.91 o                         
   7   5   7        134.17        146.55        20.58 o                         
   8   5   7        224.60        245.18        23.11 o                         
 -22   0   8       1342.20       1103.31        40.57 o                         
 -20   0   8        139.31        156.73        24.19 o                         
 -18   0   8       3763.14       4107.06       135.34 o                         
 -16   0   8         49.66         91.03        24.99 o                         
 -14   0   8        274.27        345.36        56.91 o                         
 -12   0   8         11.90         56.50        32.49 o                         
 -10   0   8       6377.02       7753.28       160.43 o                         
  -8   0   8      13922.12      13758.21       227.76 o                         
  -6   0   8       4129.05       5109.90       138.58 o                         
  -4   0   8       5444.06       5354.00       138.87 o                         
  -2   0   8       5966.01       6374.67       168.81 o                         
   0   0   8       2155.15       2143.22        93.76 o                         
   2   0   8          0.30         -0.02         8.34 o                         
   4   0   8      28348.00      27970.14       451.56 o                         
   6   0   8       5769.49       5201.95       224.57 o                         
   8   0   8       6652.82       5641.89       255.01 o                         
  10   0   8        230.08        187.03        17.33 o                         
  12   0   8         39.94         87.12        20.34 o                         
  14   0   8        237.89        261.22        30.76 o                         
  16   0   8        112.06        271.52        26.95 o                         
 -22   1   8        144.45        121.51        16.32 o                         
 -21   1   8        686.34        696.93        43.41 o                         
 -20   1   8        191.53        196.46        27.10 o                         
 -19   1   8       1027.83       1040.99        64.88 o                         
 -18   1   8          9.19         -5.36        15.23 o                         
 -17   1   8        260.78        216.78        32.30 o                         
 -16   1   8        638.00        661.63        56.34 o                         
 -15   1   8       1111.27       1113.73       109.18 o                         
 -14   1   8       3373.71       3319.18       104.78 o                         
 -13   1   8       1903.79       1852.60        77.15 o                         
 -12   1   8       1027.59       1242.18       104.57 o                         
 -11   1   8       4764.50       4979.19       202.88 o                         
 -10   1   8        768.13        804.20        78.78 o                         
  -9   1   8       1578.81       1700.67       110.76 o                         
  -8   1   8       1995.08       2113.86       117.13 o                         
  -7   1   8       6140.16       6445.91       157.36 o                         
  -6   1   8       1354.18       1441.13        78.86 o                         
  -5   1   8       2322.89       2414.04       130.05 o                         
  -4   1   8       1541.82       1766.64        88.24 o                         
  -3   1   8         86.83        137.27        23.85 o                         
  -2   1   8        971.28       1143.26        62.08 o                         
  -1   1   8       2402.12       2507.55        92.03 o                         
   0   1   8       3638.50       3722.19        92.82 o                         
   1   1   8        766.70        672.21        42.30 o                         
   2   1   8          9.11         28.59        14.10 o                         
   3   1   8       1975.39       1693.68        79.15 o                         
   4   1   8        914.40        819.65        48.59 o                         
   5   1   8       4684.03       4639.24       123.20 o                         
   6   1   8       1193.48       1127.15        65.79 o                         
   7   1   8       4971.59       4653.32       138.44 o                         
   8   1   8         76.04        105.12        13.81 o                         
   9   1   8        107.13         89.82        20.76 o                         
  10   1   8        641.93        629.45        32.75 o                         
  11   1   8        134.60        125.22        26.80 o                         
  12   1   8       1811.02       1797.68        59.90 o                         
  13   1   8         54.47         52.52         9.04 o                         
  14   1   8        173.15        161.69        27.92 o                         
  15   1   8       1347.08       1337.78        68.23 o                         
  16   1   8        173.36        177.56        23.81 o                         
  17   1   8         49.16         38.61        11.81 o                         
 -22   2   8         55.34         28.34         7.78 o                         
 -21   2   8         12.12         10.45         8.15 o                         
 -20   2   8          1.70         -2.81        12.18 o                         
 -19   2   8        435.06        466.15        24.40 o                         
 -18   2   8        118.86         90.25        21.44 o                         
 -17   2   8         24.24          3.86        12.48 o                         
 -16   2   8       1705.94       1603.13        86.01 o                         
 -15   2   8        799.83        788.15        62.28 o                         
 -14   2   8       1016.27       1042.69        61.59 o                         
 -13   2   8        164.35        179.76        25.57 o                         
 -12   2   8       1464.26       1440.72        97.94 o                         
 -11   2   8       2802.54       2942.46       188.21 o                         
 -10   2   8       2757.91       2608.00       168.79 o                         
  -9   2   8        974.92        892.55        93.29 o                         
  -8   2   8          3.83          3.20        16.08 o                         
  -7   2   8         26.41         21.99        19.74 o                         
  -6   2   8        208.84        196.16        42.78 o                         
  -5   2   8       1449.32       1482.23       109.73 o                         
  -4   2   8       3519.50       3717.35       172.36 o                         
  -3   2   8       5357.75       5358.61       205.70 o                         
  -2   2   8       7378.21       7323.24       240.06 o                         
  -1   2   8       1137.40       1083.36        92.51 o                         
   0   2   8       2450.88       2560.94       146.18 o                         
   1   2   8       4339.99       4386.73       114.77 o                         
   2   2   8       7348.48       7685.98       167.08 o                         
   3   2   8       1037.86       1170.94        72.10 o                         
   4   2   8       2328.56       2596.01       119.27 o                         
   5   2   8       1345.54       1372.45        95.03 o                         
   6   2   8        946.77        900.76       102.53 o                         
   7   2   8        457.39        463.18        35.81 o                         
   8   2   8         98.98         82.17        23.78 o                         
   9   2   8        127.46        139.37        18.42 o                         
  10   2   8        554.71        515.06        36.64 o                         
  11   2   8        170.85        201.90        22.68 o                         
  12   2   8        258.01        272.17        20.52 o                         
  13   2   8         22.03         26.49         9.91 o                         
  14   2   8         30.37         43.26         9.72 o                         
  15   2   8        166.89        165.05        14.77 o                         
  16   2   8        248.81        244.75        22.81 o                         
 -19   3   8         40.95         43.48         6.89 o                         
 -18   3   8         30.46         37.22         8.09 o                         
 -17   3   8        834.09        874.86        35.46 o                         
 -16   3   8          0.49          1.66         7.07 o                         
 -15   3   8        655.24        690.27        36.44 o                         
 -14   3   8         73.22        105.45        15.28 o                         
 -13   3   8       3112.53       3121.12       170.86 o                         
 -12   3   8          8.20         21.44         7.67 o                         
 -11   3   8          0.09          9.82         9.19 o                         
 -10   3   8          4.31          9.76        22.94 o                         
  -9   3   8        245.64        214.16        24.47 o                         
  -8   3   8        657.41        695.92        34.74 o                         
  -7   3   8        282.09        277.28        21.66 o                         
  -6   3   8       2212.92       2242.44        73.78 o                         
  -5   3   8        326.16        330.77        65.67 o                         
  -4   3   8        470.06        516.93        78.05 o                         
  -3   3   8       1271.64       1181.26       115.77 o                         
  -2   3   8          0.59          6.22        13.42 o                         
  -1   3   8       3690.34       3634.50       212.24 o                         
   0   3   8        333.56        364.08        77.56 o                         
   1   3   8       2873.14       3011.34        64.83 o                         
   2   3   8        392.71        407.04        32.66 o                         
   3   3   8        475.84        448.75        33.44 o                         
   4   3   8         92.58        101.82        14.39 o                         
   5   3   8        760.69        873.67        51.02 o                         
   6   3   8       1784.45       1969.98        53.14 o                         
   7   3   8          0.46          4.78         6.17 o                         
   8   3   8         34.56         42.67        10.25 o                         
   9   3   8       1200.09       1196.43        73.94 o                         
  10   3   8          0.13         -1.75         6.80 o                         
  11   3   8         15.85         26.59         9.20 o                         
  12   3   8         11.07         22.64         8.37 o                         
  13   3   8       1366.51       1429.78        76.07 o                         
  14   3   8         52.28         51.99         7.78 o                         
 -17   4   8        414.52        464.36        24.89 o                         
 -16   4   8        897.91       1064.06        44.18 o                         
 -15   4   8         66.00         61.59        14.64 o                         
 -14   4   8        106.09         95.43        18.78 o                         
 -13   4   8         38.94         61.09        16.55 o                         
 -12   4   8        613.25        575.05        46.72 o                         
 -11   4   8         23.17         21.80        13.79 o                         
 -10   4   8        781.71        662.50        51.00 o                         
  -9   4   8       1664.64       1431.93        72.80 o                         
  -8   4   8        258.25        237.28        29.89 o                         
  -7   4   8          0.70          3.32         7.39 o                         
  -6   4   8        240.91        213.82        21.60 o                         
  -5   4   8        484.97        429.98        29.73 o                         
  -4   4   8        161.95        135.54        17.43 o                         
  -3   4   8        278.90        278.19        23.91 o                         
  -2   4   8       1916.25       1866.28        58.83 o                         
  -1   4   8        130.54        120.77        28.50 o                         
   0   4   8          1.00          4.78         7.62 o                         
   1   4   8        665.81        647.27        34.19 o                         
   2   4   8       2934.54       2888.76       107.78 o                         
   3   4   8         47.69         23.66        13.53 o                         
   4   4   8        748.31        860.83        59.07 o                         
   5   4   8         35.95         40.91        10.89 o                         
   6   4   8          0.13          9.81         9.06 o                         
   7   4   8        206.32        197.94        19.75 o                         
   8   4   8         29.69         28.74         8.89 o                         
   9   4   8        695.92        771.60        38.26 o                         
  10   4   8        198.18        198.73        22.77 o                         
  11   4   8          1.30          1.37         7.90 o                         
 -13   5   8         58.38         83.57        11.64 o                         
 -12   5   8         19.15         21.31         8.37 o                         
 -11   5   8        198.10        232.20        24.80 o                         
 -10   5   8         30.92         23.43        11.97 o                         
  -9   5   8          7.36          4.72         9.34 o                         
  -8   5   8        236.67        211.98        26.36 o                         
  -7   5   8        296.02        278.72        29.14 o                         
  -6   5   8        210.24        201.33        24.91 o                         
  -5   5   8        103.63        122.47        25.93 o                         
  -4   5   8        100.40         92.84        13.83 o                         
  -3   5   8        182.59        176.62        18.20 o                         
  -2   5   8          7.67         -2.33         8.81 o                         
  -1   5   8        132.58        114.35        25.80 o                         
   0   5   8         66.75         44.44        16.25 o                         
   1   5   8        221.01        218.28        28.81 o                         
   2   5   8         37.99         28.37        13.10 o                         
   3   5   8        181.51        149.77        23.41 o                         
   4   5   8        109.72        153.88        22.31 o                         
   5   5   8        143.51        157.51        21.52 o                         
   6   5   8        347.66        361.73        30.76 o                         
   7   5   8        147.50        191.46        21.35 o                         
 -21   0   9          0.05        -11.05        11.05 o                         
 -19   0   9        180.13        189.34        28.21 o                         
 -17   0   9        698.23        688.12        58.98 o                         
 -15   0   9          2.10        -18.80        18.80 o                         
 -13   0   9       2312.72       2310.29       149.48 o                         
 -11   0   9       8149.70      10343.14       313.49 o                         
  -9   0   9       5683.38       5931.37       158.80 o                         
  -7   0   9         14.77          9.84        10.21 o                         
  -5   0   9      13163.35      14990.85       246.61 o                         
  -3   0   9       1379.92       1403.78        80.25 o                         
  -1   0   9       2184.48       1953.36       105.79 o                         
   1   0   9          0.00          6.96        16.75 o                         
   3   0   9      30051.76      29616.91      1293.68 o                         
   5   0   9          2.64         22.58        17.08 o                         
   7   0   9         41.29        121.09        40.75 o                         
   9   0   9        227.80        182.39        17.09 o                         
  11   0   9       1264.64       1292.52        73.74 o                         
  13   0   9        955.70        959.73        58.54 o                         
  15   0   9       1240.76       1128.71        55.19 o                         
  17   0   9         62.07         68.62        10.54 o                         
 -22   1   9        402.46        392.67        28.09 o                         
 -21   1   9        120.92        106.29        18.38 o                         
 -20   1   9       1066.45       1045.69        61.04 o                         
 -19   1   9        663.28        664.91        51.93 o                         
 -18   1   9        120.92        107.24        22.50 o                         
 -17   1   9        122.92        100.05        22.59 o                         
 -16   1   9          1.11        -11.71        15.19 o                         
 -15   1   9        798.04        814.87        77.24 o                         
 -14   1   9       2158.36       2095.62        84.90 o                         
 -13   1   9         22.33         70.30        19.30 o                         
 -12   1   9       1453.90       1314.18       106.96 o                         
 -11   1   9       4691.65       5031.11       204.53 o                         
 -10   1   9         27.48         35.29        20.22 o                         
  -9   1   9        965.20        940.96        85.13 o                         
  -8   1   9      15048.73      17093.10       904.57 o                         
  -7   1   9         81.64        120.05        24.61 o                         
  -6   1   9       2684.31       2754.00       108.58 o                         
  -5   1   9       7002.66       7680.75       256.85 o                         
  -4   1   9       2970.58       3385.52        85.34 o                         
  -3   1   9       3423.80       3788.56       122.35 o                         
  -2   1   9         55.31         29.85        14.20 o                         
  -1   1   9       5812.24       5988.27       133.33 o                         
   0   1   9      12789.47      12307.33       387.39 o                         
   1   1   9       5905.23       5691.71       129.40 o                         
   2   1   9        299.87        155.63        24.13 o                         
   3   1   9         28.69         51.50        19.04 o                         
   4   1   9       1622.46       1517.95        67.95 o                         
   5   1   9       1417.95       1333.46        72.10 o                         
   6   1   9       5138.70       4712.68       161.55 o                         
   7   1   9        500.56        567.61        51.24 o                         
   8   1   9         30.92         27.21        13.14 o                         
   9   1   9       1385.25       1272.67        43.99 o                         
  10   1   9          7.63          9.61        18.68 o                         
  11   1   9        387.18        365.78        29.48 o                         
  12   1   9        550.96        488.71        50.00 o                         
  13   1   9        163.59        143.61        12.98 o                         
  14   1   9        726.61        793.84        54.98 o                         
  15   1   9        260.30        246.28        28.97 o                         
  16   1   9        140.88        169.63        21.68 o                         
  17   1   9          1.53          3.52         6.30 o                         
 -22   2   9          1.64          3.62         7.06 o                         
 -21   2   9         87.71         63.92        13.49 o                         
 -20   2   9         62.00         73.60        16.91 o                         
 -19   2   9         90.75         77.96        17.59 o                         
 -18   2   9         92.16        132.56        31.86 o                         
 -17   2   9       1428.64       1407.22        78.42 o                         
 -16   2   9        825.49        805.93        61.75 o                         
 -15   2   9        785.79        771.32        61.92 o                         
 -14   2   9        506.44        442.04        41.43 o                         
 -13   2   9        765.89        841.83        49.38 o                         
 -12   2   9        567.41        543.57        44.33 o                         
 -11   2   9        598.78        577.00        84.74 o                         
 -10   2   9        326.97        280.84        57.10 o                         
  -9   2   9        433.45        393.60        64.89 o                         
  -8   2   9        323.74        301.58        54.25 o                         
  -7   2   9       1947.71       1989.70       131.84 o                         
  -6   2   9       2886.24       2771.73       154.22 o                         
  -5   2   9       2328.13       2401.59       143.44 o                         
  -4   2   9       2467.36       2510.06       145.88 o                         
  -3   2   9       8999.02       9204.99       279.82 o                         
  -2   2   9       3412.82       3814.60       178.72 o                         
  -1   2   9        139.45        217.66        47.96 o                         
   0   2   9        819.70        723.77        81.21 o                         
   1   2   9       1276.77       1268.83       111.04 o                         
   2   2   9        245.29        244.25        31.45 o                         
   3   2   9        398.82        420.85        46.06 o                         
   4   2   9        655.15        656.31        82.90 o                         
   5   2   9        829.79        751.53        82.95 o                         
   6   2   9       1339.80       1438.31        59.54 o                         
   7   2   9        212.20        247.35        24.13 o                         
   8   2   9        240.59        240.59        28.80 o                         
   9   2   9       2888.73       2974.85       102.90 o                         
  10   2   9        354.38        354.06        30.30 o                         
  11   2   9       1458.30       1537.46        62.25 o                         
  12   2   9          3.41         11.59         6.55 o                         
  13   2   9         66.63         65.58        11.27 o                         
  14   2   9         43.31         38.71         8.33 o                         
  15   2   9         70.94         68.47         9.34 o                         
  16   2   9         12.53         12.08         5.58 o                         
 -19   3   9         35.48         40.07         6.44 o                         
 -18   3   9        757.72        851.96        30.66 o                         
 -17   3   9        245.13        232.04        18.30 o                         
 -16   3   9        621.30        676.16        33.56 o                         
 -15   3   9        442.49        447.18        29.49 o                         
 -14   3   9       2162.15       2097.48       101.94 o                         
 -13   3   9        517.29        491.95        32.89 o                         
 -12   3   9         89.45         84.81        15.41 o                         
 -11   3   9        105.01         77.71        19.90 o                         
 -10   3   9        236.81        183.82        23.38 o                         
  -9   3   9         55.02         41.56        10.78 o                         
  -8   3   9         71.97         50.29        12.09 o                         
  -7   3   9        391.37        363.91        30.87 o                         
  -6   3   9       6662.37       6427.65       125.00 o                         
  -5   3   9         26.73         51.04        10.75 o                         
  -4   3   9       1751.92       1844.70       103.33 o                         
  -3   3   9        889.41        966.57        70.04 o                         
  -2   3   9       5966.38       6301.02       146.88 o                         
  -1   3   9        271.37        313.75        22.93 o                         
   0   3   9       1955.40       2075.36        54.53 o                         
   1   3   9         71.37         48.44        24.18 o                         
   2   3   9        194.06        231.14        18.92 o                         
   3   3   9         16.92         12.57         7.76 o                         
   4   3   9        748.28        799.04        39.99 o                         
   5   3   9        358.71        366.82        28.23 o                         
   6   3   9        155.62        166.93        17.20 o                         
   7   3   9         30.07         37.67         9.40 o                         
   8   3   9       2213.54       2284.83        71.64 o                         
   9   3   9        187.53        186.61        29.37 o                         
  10   3   9         30.51         36.61        10.30 o                         
  11   3   9         56.26         76.59        12.19 o                         
  12   3   9        617.16        637.76        28.23 o                         
  13   3   9        129.99        140.30        12.09 o                         
 -17   4   9        150.72        191.76        16.22 o                         
 -16   4   9         26.49         35.47        10.48 o                         
 -15   4   9         91.33         90.68        16.24 o                         
 -14   4   9         46.18         61.47        14.91 o                         
 -13   4   9        146.47        197.05        27.49 o                         
 -12   4   9          2.71         32.82        14.70 o                         
 -11   4   9        304.45        277.17        33.68 o                         
 -10   4   9        690.24        635.55        49.12 o                         
  -9   4   9         12.68          9.31         9.66 o                         
  -8   4   9         21.65         20.70        20.81 o                         
  -7   4   9         24.73         40.42        12.01 o                         
  -6   4   9        431.72        353.15        27.47 o                         
  -5   4   9         87.07         81.80        14.72 o                         
  -4   4   9        143.74        130.63        17.38 o                         
  -3   4   9       2484.38       2324.13        66.80 o                         
  -2   4   9         68.45         68.81        12.87 o                         
  -1   4   9        116.03        110.97        15.13 o                         
   0   4   9        265.97        221.25        21.77 o                         
   1   4   9        945.89        954.35        61.48 o                         
   2   4   9       2139.52       2027.81        89.90 o                         
   3   4   9         14.68         27.93        14.94 o                         
   4   4   9        446.43        555.09        42.21 o                         
   5   4   9        271.41        298.85        25.65 o                         
   6   4   9         16.20         25.05        17.76 o                         
   7   4   9         39.18         46.94        10.78 o                         
   8   4   9         30.93         33.79         8.92 o                         
   9   4   9        573.46        633.56        50.47 o                         
  10   4   9         12.40          6.49         7.62 o                         
 -13   5   9        247.06        270.01        19.25 o                         
 -12   5   9        202.61        245.80        22.03 o                         
 -11   5   9         80.63        104.29        17.19 o                         
 -10   5   9         28.73         26.17        12.32 o                         
  -9   5   9        384.92        361.60        33.23 o                         
  -8   5   9        419.43        429.05        35.75 o                         
  -7   5   9        171.66        161.03        22.45 o                         
  -6   5   9        284.53        298.71        22.11 o                         
  -5   5   9         22.70         25.58         8.92 o                         
  -4   5   9         73.09         78.91        12.94 o                         
  -3   5   9          5.58          0.81         6.83 o                         
  -2   5   9          0.12         -1.66        13.84 o                         
  -1   5   9         43.98         34.96        15.58 o                         
   0   5   9          1.45         12.17        12.74 o                         
   1   5   9        416.31        459.57        39.73 o                         
   2   5   9         45.62         45.06        15.45 o                         
   3   5   9          7.43        -10.24        12.33 o                         
   4   5   9         74.60         70.28        16.06 o                         
   5   5   9        343.85        383.42        31.19 o                         
   6   5   9        126.58        144.76        18.54 o                         
 -22   0  10          3.45          9.57         6.42 o                         
 -20   0  10       1206.12       1322.52        67.01 o                         
 -18   0  10        174.15        228.65        36.76 o                         
 -16   0  10       4832.08       5377.68       161.87 o                         
 -14   0  10        413.41        512.72        51.49 o                         
 -12   0  10       4668.08       6504.53       256.91 o                         
 -10   0  10       7356.68       8784.13       318.79 o                         
  -8   0  10         98.92         38.86        15.00 o                         
  -6   0  10        497.46        752.13        59.48 o                         
  -4   0  10         44.60         56.85        19.01 o                         
  -2   0  10       8889.13       9396.00       235.53 o                         
   0   0  10       1038.83       1100.55        89.47 o                         
   2   0  10      10137.23       9614.86       288.18 o                         
   4   0  10        793.21        591.39        72.19 o                         
   6   0  10        750.37        765.72        97.35 o                         
   8   0  10        295.58        290.80        21.57 o                         
  10   0  10       1059.22       1130.44        46.64 o                         
  12   0  10       1585.13       1494.91        75.74 o                         
  14   0  10        820.32        819.67        49.68 o                         
  16   0  10        717.81        695.26        35.11 o                         
 -22   1  10        305.49        263.84        23.43 o                         
 -21   1  10        394.24        382.74        34.05 o                         
 -20   1  10        245.93        279.92        33.30 o                         
 -19   1  10        112.59         97.09        22.45 o                         
 -18   1  10          2.41         -2.74        15.65 o                         
 -17   1  10         34.93         24.20        14.13 o                         
 -16   1  10       1524.35       1400.61        81.60 o                         
 -15   1  10        145.70         90.24        19.84 o                         
 -14   1  10        234.66        219.61        37.03 o                         
 -13   1  10       7081.00       7016.23       180.43 o                         
 -12   1  10       1036.34       1176.36       101.59 o                         
 -11   1  10         46.08         85.67        28.41 o                         
 -10   1  10       4090.16       4444.33       191.63 o                         
  -9   1  10       7431.90       8452.30       568.62 o                         
  -8   1  10        601.49        749.93        99.77 o                         
  -7   1  10       1498.23       1613.29        87.12 o                         
  -6   1  10       4335.99       4589.95       242.75 o                         
  -5   1  10        884.42       1162.37        50.15 o                         
  -4   1  10        355.19        444.29        31.91 o                         
  -3   1  10        715.11        845.24        44.28 o                         
  -2   1  10       1358.09       1597.58        81.30 o                         
  -1   1  10       5851.96       6271.63       120.40 o                         
   0   1  10        506.66        498.58        38.96 o                         
   1   1  10       8092.44       7624.32       158.46 o                         
   2   1  10        240.88        294.70        34.79 o                         
   3   1  10        254.08        315.10        39.43 o                         
   4   1  10       1145.32       1175.02        79.38 o                         
   5   1  10       1882.85       1715.71       103.58 o                         
   6   1  10       1036.14        926.37        63.57 o                         
   7   1  10       1162.91       1225.79        45.40 o                         
   8   1  10         18.01         24.00         7.72 o                         
   9   1  10         10.24          3.78        10.32 o                         
  10   1  10        671.32        649.66        39.54 o                         
  11   1  10        209.58        179.88        20.79 o                         
  12   1  10         17.30         17.99         8.34 o                         
  13   1  10        517.09        549.26        21.21 o                         
  14   1  10         90.50         95.22        19.93 o                         
  15   1  10        192.63        209.31        25.19 o                         
  16   1  10         58.39         67.56        12.43 o                         
 -22   2  10        303.64        220.43        18.27 o                         
 -21   2  10        196.12        213.29        22.84 o                         
 -20   2  10         20.15         14.35        10.23 o                         
 -19   2  10        390.43        367.94        37.16 o                         
 -18   2  10       1513.98       1405.53        74.52 o                         
 -17   2  10        469.36        397.38        42.21 o                         
 -16   2  10        274.43        260.12        36.17 o                         
 -15   2  10        980.35        970.69        70.02 o                         
 -14   2  10        119.43        112.02        27.49 o                         
 -13   2  10        820.37        830.03       191.84 o                         
 -12   2  10          1.12        -16.68        30.66 o                         
 -11   2  10         26.91         -5.13        31.84 o                         
 -10   2  10       2445.12       2339.83       161.59 o                         
  -9   2  10       2053.10       2007.89       144.92 o                         
  -8   2  10       2306.49       2230.37       146.48 o                         
  -7   2  10         72.86         86.99        31.10 o                         
  -6   2  10       2693.13       2758.57       159.50 o                         
  -5   2  10       3484.21       3427.83       177.07 o                         
  -4   2  10       5836.34       6214.27       237.57 o                         
  -3   2  10         52.52         93.59        31.35 o                         
  -2   2  10        936.66       1110.91       100.84 o                         
  -1   2  10        338.11        265.61        49.72 o                         
   0   2  10         28.91         84.90        30.73 o                         
   1   2  10        864.44        798.22        93.52 o                         
   2   2  10       1342.08       1363.76        77.08 o                         
   3   2  10         13.16         38.25        19.94 o                         
   4   2  10       4377.11       4114.96       160.75 o                         
   5   2  10       1905.75       2009.73        76.31 o                         
   6   2  10        434.84        471.85        31.44 o                         
   7   2  10         82.73         84.33        15.24 o                         
   8   2  10       2295.98       2462.42        79.65 o                         
   9   2  10       2416.16       2392.93        78.20 o                         
  10   2  10        401.65        380.72        31.07 o                         
  11   2  10        474.01        501.21        32.77 o                         
  12   2  10         14.29         13.49         8.13 o                         
  13   2  10         40.93         36.19         8.85 o                         
  14   2  10         17.76         10.16        15.29 o                         
  15   2  10         60.03         81.61        13.41 o                         
 -19   3  10        474.90        545.42        33.31 o                         
 -18   3  10         12.88         27.30        11.98 o                         
 -17   3  10         97.46        112.76        13.33 o                         
 -16   3  10         15.15         21.00         8.79 o                         
 -15   3  10       1047.69        999.96        42.94 o                         
 -14   3  10         11.41          5.36        13.39 o                         
 -13   3  10          0.46         -7.77         8.77 o                         
 -12   3  10         33.65         17.34         9.32 o                         
 -11   3  10        444.34        437.87        48.18 o                         
 -10   3  10        121.82        118.37        19.66 o                         
  -9   3  10         17.38        -17.66        25.08 o                         
  -8   3  10       1054.25       1013.52        51.91 o                         
  -7   3  10      10371.82       9509.57       296.88 o                         
  -6   3  10        335.66        620.68        88.08 o                         
  -5   3  10       1256.87       1255.92        61.92 o                         
  -4   3  10          7.54          7.22         6.24 o                         
  -3   3  10       1724.09       1702.58        49.49 o                         
  -2   3  10        382.32        445.60        31.26 o                         
  -1   3  10        205.56        238.06        18.99 o                         
   0   3  10         76.94         65.98        11.01 o                         
   1   3  10         28.78         19.05         8.06 o                         
   2   3  10        106.29        130.42        21.97 o                         
   3   3  10       1098.98       1142.63        47.50 o                         
   4   3  10        449.18        493.95        31.92 o                         
   5   3  10       1467.62       1536.45        47.38 o                         
   6   3  10        260.59        531.90        76.39 o                         
   7   3  10       1508.61       1803.25        62.04 o                         
   8   3  10         67.43         87.39        15.48 o                         
   9   3  10          8.74          6.42        23.20 o                         
  10   3  10         21.59         33.78        12.35 o                         
  11   3  10        576.57        641.17        40.25 o                         
  12   3  10         68.40         59.10        10.19 o                         
  13   3  10          6.42          6.59         7.69 o                         
 -17   4  10          0.20         -0.99         4.07 o                         
 -16   4  10         73.50         81.67        13.43 o                         
 -15   4  10        177.77        195.90        21.67 o                         
 -14   4  10         54.36         44.00        13.59 o                         
 -13   4  10         63.56         54.53        15.68 o                         
 -12   4  10          7.09         16.71        12.63 o                         
 -11   4  10       1307.03       1259.86        67.53 o                         
 -10   4  10        581.50        577.08        45.91 o                         
  -9   4  10        243.23        237.38        21.67 o                         
  -8   4  10        268.37        262.40        23.81 o                         
  -7   4  10          8.26          1.04         9.22 o                         
  -6   4  10        356.40        333.95        27.07 o                         
  -5   4  10         38.05         39.83        10.69 o                         
  -4   4  10        463.99        437.27        30.38 o                         
  -3   4  10        117.46        120.25        16.49 o                         
  -2   4  10          1.76         11.26         9.02 o                         
  -1   4  10        403.00        367.28        29.16 o                         
   0   4  10         38.20         44.73        10.96 o                         
   1   4  10        485.75        419.36        40.91 o                         
   2   4  10         43.79         38.18        14.83 o                         
   3   4  10        365.25        387.86        46.99 o                         
   4   4  10        504.16        590.35        37.67 o                         
   5   4  10         98.93        136.71        17.86 o                         
   6   4  10        174.42        232.05        20.45 o                         
   7   4  10          7.68          1.25        10.23 o                         
   8   4  10        378.97        366.60        26.84 o                         
   9   4  10         24.02         19.38         9.39 o                         
  10   4  10        201.49        190.22        18.28 o                         
 -12   5  10         28.56         33.50        10.08 o                         
 -11   5  10        145.15        176.62        20.45 o                         
 -10   5  10        121.42        154.39        21.17 o                         
  -9   5  10         73.10         62.60        14.55 o                         
  -8   5  10        114.75         98.11        18.14 o                         
  -7   5  10         71.25         73.57        16.04 o                         
  -6   5  10          4.64         19.11         8.30 o                         
  -5   5  10         19.44         13.70         8.82 o                         
  -4   5  10         88.97         90.58        13.79 o                         
  -3   5  10        265.35        264.31        38.57 o                         
  -2   5  10         90.33         87.53        24.58 o                         
  -1   5  10        562.53        612.08        48.79 o                         
   0   5  10        207.17        231.63        29.81 o                         
   1   5  10        814.24        832.91        50.99 o                         
   2   5  10          1.06         -6.23        10.48 o                         
   3   5  10          2.78         -2.48        10.16 o                         
   4   5  10         90.82        112.44        17.82 o                         
   5   5  10         53.82         69.55        13.91 o                         
   6   5  10          8.47         20.17         8.67 o                         
 -21   0  11          7.06         10.11         9.09 o                         
 -19   0  11        316.39        389.31        41.38 o                         
 -17   0  11       6402.13       6834.42       181.73 o                         
 -15   0  11       1259.42       1307.15        82.02 o                         
 -13   0  11      10732.21      10952.42       332.67 o                         
 -11   0  11       3490.54       3987.18       219.92 o                         
  -9   0  11       4194.63       4653.94       150.77 o                         
  -7   0  11       6652.69       8221.67       207.94 o                         
  -5   0  11        941.39       1182.42        78.12 o                         
  -3   0  11      17357.21      18397.87       333.79 o                         
  -1   0  11        849.85       1050.59        88.90 o                         
   1   0  11      26517.45      23524.89       241.33 o                         
   3   0  11        116.44        112.99        32.95 o                         
   5   0  11        292.56        319.59        62.13 o                         
   7   0  11        168.68        145.39        15.54 o                         
   9   0  11       4081.72       3474.21        72.73 o                         
  11   0  11       1613.66       1395.00        75.05 o                         
  13   0  11         76.52        149.85        24.01 o                         
  15   0  11        281.78        246.91        23.42 o                         
 -22   1  11         70.98         67.23        13.27 o                         
 -21   1  11         75.03         96.43        18.57 o                         
 -20   1  11        146.14        176.10        26.98 o                         
 -19   1  11         46.70         45.57        15.67 o                         
 -18   1  11        249.06        252.53        35.26 o                         
 -17   1  11          9.06         -3.75        14.70 o                         
 -16   1  11        147.90        138.55        27.42 o                         
 -15   1  11          6.61         13.22        12.41 o                         
 -14   1  11       2830.20       2752.24       197.61 o                         
 -13   1  11        259.81        255.31        36.74 o                         
 -12   1  11          8.61        -16.87        16.87 o                         
 -11   1  11        220.64        247.65        44.83 o                         
 -10   1  11        994.41        975.05        90.99 o                         
  -9   1  11        818.67        987.41        70.21 o                         
  -8   1  11       2166.68       2468.11       193.01 o                         
  -7   1  11       1608.93       1841.00        97.64 o                         
  -6   1  11        878.74        814.23        65.32 o                         
  -5   1  11       1393.36       1335.16        58.73 o                         
  -4   1  11       4786.90       5181.84       123.51 o                         
  -3   1  11         50.56         84.48        17.37 o                         
  -2   1  11      13663.60      13928.86       247.48 o                         
  -1   1  11       3853.22       4118.07       160.35 o                         
   0   1  11       3940.98       3769.24       111.20 o                         
   1   1  11       1761.70       1703.68        79.07 o                         
   2   1  11        504.33        419.71        43.15 o                         
   3   1  11          1.21         18.50        15.06 o                         
   4   1  11        358.54        309.89        44.19 o                         
   5   1  11       2600.83       2524.75       212.70 o                         
   6   1  11        895.17        978.21        52.33 o                         
   7   1  11         12.22         16.47         8.69 o                         
   8   1  11       1108.16       1125.61        55.31 o                         
   9   1  11         76.39         57.39        12.63 o                         
  10   1  11         11.20         20.25        11.10 o                         
  11   1  11        301.78        290.39        37.76 o                         
  12   1  11       1273.42       1270.96        52.60 o                         
  13   1  11         51.83         67.89        10.07 o                         
  14   1  11        102.63        100.68        19.63 o                         
  15   1  11        239.85        275.18        26.17 o                         
  16   1  11         60.37         46.44        10.05 o                         
 -22   2  11         21.97         17.39         7.55 o                         
 -21   2  11          1.63        -10.08        10.08 o                         
 -20   2  11        435.09        451.24        36.28 o                         
 -19   2  11        900.29        889.66        55.58 o                         
 -18   2  11        110.13         72.08        17.92 o                         
 -17   2  11        399.45        399.43        43.00 o                         
 -16   2  11        278.02        318.71        39.32 o                         
 -15   2  11          0.84         30.18        17.84 o                         
 -14   2  11        118.19        113.94        16.17 o                         
 -13   2  11        855.40        920.49        64.17 o                         
 -12   2  11          4.85         12.78         6.25 o                         
 -11   2  11       5512.36       6004.17       124.65 o                         
 -10   2  11       3575.06       3543.57       201.48 o                         
  -9   2  11       2210.72       2101.95       149.96 o                         
  -8   2  11         23.06         30.20        22.01 o                         
  -7   2  11        281.02        312.39        58.45 o                         
  -6   2  11       3672.00       3635.79       188.54 o                         
  -5   2  11       2879.84       3196.97       177.23 o                         
  -4   2  11        208.70        181.67        44.43 o                         
  -3   2  11        486.10        504.73        69.78 o                         
  -2   2  11       2230.15       2395.45       152.88 o                         
  -1   2  11       1706.65       1609.35       126.95 o                         
   0   2  11        239.98        170.00        42.31 o                         
   1   2  11        153.69        136.58        43.16 o                         
   2   2  11         17.68         43.88        29.92 o                         
   3   2  11       3560.18       3539.13       140.16 o                         
   4   2  11       1792.46       1769.32        68.72 o                         
   5   2  11         19.11          4.80         8.72 o                         
   6   2  11        169.59        175.71        19.28 o                         
   7   2  11       1140.89       1149.57        54.29 o                         
   8   2  11        472.31        465.70        35.27 o                         
   9   2  11        213.43        214.77        24.37 o                         
  10   2  11        297.37        301.53        27.64 o                         
  11   2  11        119.10        141.58        14.61 o                         
  12   2  11         10.99         19.41         7.82 o                         
  13   2  11         66.01         87.60        11.54 o                         
  14   2  11          0.51         -0.05         6.85 o                         
  15   2  11        163.01        148.03        15.03 o                         
 -19   3  11          1.99          0.99         7.82 o                         
 -18   3  11         12.23         15.10         5.28 o                         
 -17   3  11          0.86          6.53         8.99 o                         
 -16   3  11        118.07        104.24        13.84 o                         
 -15   3  11        226.61        249.89        21.76 o                         
 -14   3  11        127.01        150.27        18.31 o                         
 -13   3  11        279.75        288.16        25.05 o                         
 -12   3  11        651.79        709.80        65.21 o                         
 -11   3  11        327.66        322.22        26.03 o                         
 -10   3  11        148.55        137.09        23.49 o                         
  -9   3  11        118.12        102.36        17.08 o                         
  -8   3  11       2123.57       1940.52        97.90 o                         
  -7   3  11        239.22        271.36        27.62 o                         
  -6   3  11        143.74        120.14        24.10 o                         
  -5   3  11        124.24        132.85        18.93 o                         
  -4   3  11        941.18        944.91        37.49 o                         
  -3   3  11         10.39         14.28         7.62 o                         
  -2   3  11          0.07          9.49         6.53 o                         
  -1   3  11        205.37        242.93        19.43 o                         
   0   3  11        890.68        855.13        45.73 o                         
   1   3  11        271.96        322.45        32.46 o                         
   2   3  11       1111.38       1132.23        46.63 o                         
   3   3  11         19.29         18.81         8.50 o                         
   4   3  11       1890.46       1983.93        62.61 o                         
   5   3  11        108.61        143.65        16.46 o                         
   6   3  11       1857.80       2155.14        68.46 o                         
   7   3  11          3.06         -0.72         8.13 o                         
   8   3  11         87.59         75.21        13.25 o                         
   9   3  11         60.75         59.21        17.20 o                         
  10   3  11          0.50         -2.52         6.31 o                         
  11   3  11         44.06         35.35        10.09 o                         
  12   3  11         83.76         80.54        13.99 o                         
  13   3  11         22.54         24.87         7.41 o                         
 -16   4  11        468.61        505.39        28.71 o                         
 -15   4  11         39.82         37.06        10.35 o                         
 -14   4  11         25.36         45.84        13.27 o                         
 -13   4  11         45.95         52.33        15.57 o                         
 -12   4  11        147.39        131.27        22.32 o                         
 -11   4  11       1108.33       1106.55        62.26 o                         
 -10   4  11          0.05          9.45        11.74 o                         
  -9   4  11        544.39        520.70        44.23 o                         
  -8   4  11        721.81        651.78        37.72 o                         
  -7   4  11        220.30        190.69        23.87 o                         
  -6   4  11        109.52        113.73        16.45 o                         
  -5   4  11        129.78        113.89        16.56 o                         
  -4   4  11       2626.27       2432.86        69.53 o                         
  -3   4  11        105.12        113.11        15.98 o                         
  -2   4  11        147.06        132.38        16.43 o                         
  -1   4  11         12.19         16.30         8.95 o                         
   0   4  11        689.48        632.61        48.94 o                         
   1   4  11         43.92         47.48        14.81 o                         
   2   4  11        106.20        111.80        22.23 o                         
   3   4  11        431.71        529.24        87.04 o                         
   4   4  11          1.47          8.19         7.96 o                         
   5   4  11         72.50         93.89        14.18 o                         
   6   4  11         98.94         89.26        14.02 o                         
   7   4  11         14.70         17.68         6.62 o                         
   8   4  11          0.24          3.03         6.59 o                         
   9   4  11        157.27        161.55        17.61 o                         
  10   4  11        259.19        232.07        17.73 o                         
 -12   5  11         12.06         14.83         7.94 o                         
 -11   5  11        104.64        139.30        17.91 o                         
 -10   5  11        137.12        139.50        19.76 o                         
  -9   5  11          0.17          4.77         8.14 o                         
  -8   5  11        166.01        179.48        22.74 o                         
  -7   5  11          9.77          9.86         6.54 o                         
  -6   5  11        219.86        212.42        19.24 o                         
  -5   5  11         93.99         76.09        12.64 o                         
  -4   5  11         42.17         12.84        14.86 o                         
  -3   5  11          0.33         -3.74        14.11 o                         
  -2   5  11         45.09         34.32        16.78 o                         
  -1   5  11        727.48        731.97        51.22 o                         
   0   5  11        471.66        454.02        38.30 o                         
   1   5  11         17.39         27.40        11.63 o                         
   2   5  11          5.99          7.42         9.20 o                         
   3   5  11        153.40        186.36        22.04 o                         
   4   5  11         34.75         43.29        12.04 o                         
   5   5  11          0.09          1.26         6.79 o                         
 -22   0  12          2.37         -7.99         7.99 o                         
 -20   0  12        170.55        195.97        27.39 o                         
 -18   0  12       4462.87       4660.97       145.28 o                         
 -16   0  12        739.45       1267.97        82.71 o                         
 -14   0  12       4809.56       5100.12       158.59 o                         
 -12   0  12         25.50         83.32        41.72 o                         
 -10   0  12         33.35         50.94        33.34 o                         
  -8   0  12        881.82        836.29        69.35 o                         
  -6   0  12      19701.12      22704.85       359.11 o                         
  -4   0  12      24305.21      25825.80       399.12 o                         
  -2   0  12       1865.01       2076.71       126.22 o                         
   0   0  12         82.91         73.92        23.65 o                         
   2   0  12          7.48          3.99        12.93 o                         
   4   0  12        666.05        497.05        53.54 o                         
   6   0  12        460.04        476.76        44.34 o                         
   8   0  12       2722.48       2468.59        61.73 o                         
  10   0  12       1309.27       1124.28        46.29 o                         
  12   0  12        811.21        757.04        50.50 o                         
  14   0  12         54.58         33.78        11.74 o                         
 -22   1  12         22.81          5.58         9.15 o                         
 -21   1  12       1998.56       2043.10        75.79 o                         
 -20   1  12        157.83        153.01        24.17 o                         
 -19   1  12        556.50        591.00        49.69 o                         
 -18   1  12        233.80        238.80        35.68 o                         
 -17   1  12       1205.46       1103.15        72.00 o                         
 -16   1  12        534.44        453.53        48.59 o                         
 -15   1  12       2005.98       1939.36        85.14 o                         
 -14   1  12       1884.43       1796.31        93.71 o                         
 -13   1  12         64.57         75.74        23.12 o                         
 -12   1  12        872.07        925.42        53.88 o                         
 -11   1  12        317.57        357.62        57.26 o                         
 -10   1  12        689.30        738.89        74.09 o                         
  -9   1  12        143.53        145.68        30.78 o                         
  -8   1  12        469.55        507.89        53.36 o                         
  -7   1  12       9718.99      10627.18       569.40 o                         
  -6   1  12       2228.18       2372.04       116.06 o                         
  -5   1  12         83.02         73.54        19.16 o                         
  -4   1  12        924.74       1010.06        52.91 o                         
  -3   1  12       5642.09       5789.22       133.88 o                         
  -2   1  12       1445.48       1522.80        65.47 o                         
  -1   1  12       3647.30       3857.09       178.12 o                         
   0   1  12       4296.29       4427.26       126.08 o                         
   1   1  12        113.29        145.63        25.13 o                         
   2   1  12        215.41        238.79        35.55 o                         
   3   1  12        111.13        117.42        27.94 o                         
   4   1  12        713.96        690.05        65.98 o                         
   5   1  12        377.46        311.24        29.85 o                         
   6   1  12        328.52        329.37        19.57 o                         
   7   1  12       2064.15       1980.09        48.57 o                         
   8   1  12        539.10        504.85        35.53 o                         
   9   1  12          0.22         -4.25         9.16 o                         
  10   1  12        124.14        144.22        19.29 o                         
  11   1  12        711.68        677.86        55.13 o                         
  12   1  12        187.35        192.09        18.25 o                         
  13   1  12        170.15        144.86        23.64 o                         
  14   1  12        104.73        112.17        18.12 o                         
  15   1  12         17.09         22.08         9.22 o                         
 -22   2  12          8.75          9.86         7.06 o                         
 -21   2  12        304.81        338.72        27.72 o                         
 -20   2  12        382.74        377.40        32.84 o                         
 -19   2  12         30.77         18.22        12.04 o                         
 -18   2  12        571.57        505.50        45.19 o                         
 -17   2  12        235.90        222.39        33.20 o                         
 -16   2  12         25.62         46.91        18.31 o                         
 -15   2  12         45.60         21.58        12.03 o                         
 -14   2  12          7.50         24.89        12.82 o                         
 -13   2  12        381.37        349.35        53.39 o                         
 -12   2  12       1619.47       1666.56       166.98 o                         
 -11   2  12       1851.38       1972.53        81.90 o                         
 -10   2  12       4980.12       5006.36       325.50 o                         
  -9   2  12        324.32        315.91        61.15 o                         
  -8   2  12        300.72        358.43        63.96 o                         
  -7   2  12        620.11        545.96        77.73 o                         
  -6   2  12       1239.25       1360.99       120.24 o                         
  -5   2  12        176.53        132.83        40.97 o                         
  -4   2  12       1135.38       1097.33       108.13 o                         
  -3   2  12          9.94        -26.57        26.57 o                         
  -2   2  12         36.97          7.62        14.86 o                         
  -1   2  12        392.63        387.77        68.09 o                         
   0   2  12        501.29        469.37        73.45 o                         
   1   2  12       2380.15       2331.17       173.43 o                         
   2   2  12       3416.30       3631.22       233.15 o                         
   3   2  12        969.01        896.62        73.36 o                         
   4   2  12        637.70        706.98        51.95 o                         
   5   2  12        814.18        850.05        42.13 o                         
   6   2  12        432.48        405.14        32.31 o                         
   7   2  12         96.81         98.64        17.47 o                         
   8   2  12        278.81        323.64        40.29 o                         
   9   2  12          6.34         11.34         9.35 o                         
  10   2  12        454.26        487.98        46.65 o                         
  11   2  12         93.99        118.17        12.52 o                         
  12   2  12         55.05         60.66        14.24 o                         
  13   2  12         42.97         49.06         8.76 o                         
  14   2  12        130.60        104.35        13.79 o                         
 -19   3  12          7.29         -3.77         6.89 o                         
 -18   3  12         24.41          0.20         7.86 o                         
 -17   3  12          2.12          0.52         6.03 o                         
 -16   3  12         27.44         21.89         8.65 o                         
 -15   3  12         87.59        115.75        24.86 o                         
 -14   3  12         37.44         35.67         9.43 o                         
 -13   3  12       1754.79       1841.78        60.62 o                         
 -12   3  12          2.67          9.23        11.59 o                         
 -11   3  12          7.37          9.81         8.07 o                         
 -10   3  12        120.43        138.55        23.01 o                         
  -9   3  12       1265.64       1227.40        58.44 o                         
  -8   3  12        884.71        897.63        80.91 o                         
  -7   3  12          0.75         -8.72         9.41 o                         
  -6   3  12          4.29         15.71        24.54 o                         
  -5   3  12         79.37         76.61        15.94 o                         
  -4   3  12          3.94         -1.49         5.77 o                         
  -3   3  12          9.26         11.36         6.60 o                         
  -2   3  12          9.83         11.51         7.33 o                         
  -1   3  12       2001.75       1819.66        55.53 o                         
   0   3  12          0.34         19.62         9.05 o                         
   1   3  12       1481.37       1581.14        64.30 o                         
   2   3  12        267.12        242.42        29.09 o                         
   3   3  12        289.26        248.82        36.26 o                         
   4   3  12        634.06        646.11        35.84 o                         
   5   3  12        991.35       1136.24        39.72 o                         
   6   3  12        279.42        261.14        29.11 o                         
   7   3  12          4.38         20.94        21.57 o                         
   8   3  12          3.79         36.81        14.81 o                         
   9   3  12         10.38          5.61        11.19 o                         
  10   3  12         25.60         18.65        10.36 o                         
  11   3  12          0.82          1.89         7.34 o                         
  12   3  12          0.27         -6.51         6.51 o                         
 -16   4  12         96.41        110.42        13.25 o                         
 -15   4  12        231.61        246.05        22.71 o                         
 -14   4  12         53.25         58.08        12.94 o                         
 -13   4  12        457.53        439.42        36.49 o                         
 -12   4  12        446.90        448.38        38.61 o                         
 -11   4  12          0.42          9.30        12.88 o                         
 -10   4  12        251.34        237.28        21.38 o                         
  -9   4  12        202.34        201.91        25.49 o                         
  -8   4  12         23.23         27.49        13.61 o                         
  -7   4  12        104.36        109.36        16.87 o                         
  -6   4  12        250.83        249.88        23.95 o                         
  -5   4  12       1110.73        966.79        44.55 o                         
  -4   4  12       1441.28       1336.03        51.10 o                         
  -3   4  12         41.99         49.18        11.06 o                         
  -2   4  12        681.60        673.00        35.61 o                         
  -1   4  12        300.82        269.45        32.86 o                         
   0   4  12        171.41        155.55        25.44 o                         
   1   4  12         73.28         64.15        18.39 o                         
   2   4  12        330.26        371.24        37.48 o                         
   3   4  12         33.84         38.55        13.16 o                         
   4   4  12        129.70        159.02        17.69 o                         
   5   4  12        292.65        303.41        22.13 o                         
   6   4  12         13.20         27.49         8.87 o                         
   7   4  12        178.84        145.65        13.56 o                         
   8   4  12        101.52        114.29        15.34 o                         
   9   4  12         31.96         36.70         8.60 o                         
 -12   5  12         30.05         38.66         8.96 o                         
 -11   5  12          0.19         -0.23         6.02 o                         
 -10   5  12          7.17         -1.01         8.08 o                         
  -9   5  12          2.78         18.07         9.91 o                         
  -8   5  12        150.71        160.81        20.57 o                         
  -7   5  12        152.51        183.42        16.75 o                         
  -6   5  12        162.58        185.63        25.89 o                         
  -5   5  12          0.71        -10.34        17.23 o                         
  -4   5  12         16.25         45.77        21.07 o                         
  -3   5  12        208.81        188.51        31.81 o                         
  -2   5  12        241.69        256.63        32.87 o                         
  -1   5  12         17.26         32.13        14.17 o                         
   0   5  12         50.52         68.88        16.53 o                         
   1   5  12         42.06         45.71        13.21 o                         
   2   5  12         18.02         19.57         8.71 o                         
   3   5  12         11.34          1.20         7.29 o                         
   4   5  12          0.45         -5.41         5.75 o                         
 -21   0  13        351.51        364.26        31.70 o                         
 -19   0  13         54.12         61.46        17.30 o                         
 -17   0  13        258.34        284.24        38.51 o                         
 -15   0  13        381.19        420.34        47.36 o                         
 -13   0  13        279.76        411.00        61.48 o                         
 -11   0  13       3232.31       3671.82       228.32 o                         
  -9   0  13       6983.40       7408.39       257.05 o                         
  -7   0  13       2836.51       3153.71       140.19 o                         
  -5   0  13       4658.19       5429.88       189.47 o                         
  -3   0  13       1219.54       1448.26       107.33 o                         
  -1   0  13       1490.52       1580.19        90.37 o                         
   1   0  13          2.67         31.62        16.02 o                         
   3   0  13       6736.92       6558.33       298.20 o                         
   5   0  13        827.66        736.79        77.29 o                         
   7   0  13       3818.50       3575.43        75.00 o                         
   9   0  13        458.20        454.11        30.64 o                         
  11   0  13        287.54        261.41        32.21 o                         
  13   0  13         29.21         16.81        10.24 o                         
 -22   1  13        624.72        600.58        35.51 o                         
 -21   1  13         59.01         47.47        14.35 o                         
 -20   1  13        536.73        601.23        46.46 o                         
 -19   1  13          8.68          0.51        12.52 o                         
 -18   1  13        825.36        832.30        61.03 o                         
 -17   1  13        734.81        741.32        59.65 o                         
 -16   1  13        762.22        685.22        58.03 o                         
 -15   1  13       1752.59       1772.80        94.04 o                         
 -14   1  13       2480.65       2374.32       108.98 o                         
 -13   1  13        532.24        567.76        53.13 o                         
 -12   1  13        568.47        552.43        41.94 o                         
 -11   1  13        688.83        774.62        85.46 o                         
 -10   1  13       2589.42       2930.97       186.29 o                         
  -9   1  13         86.19        157.65        32.33 o                         
  -8   1  13       2742.20       2817.92       259.78 o                         
  -7   1  13       2000.21       2265.23       115.72 o                         
  -6   1  13       1084.23       1110.84        82.66 o                         
  -5   1  13        679.85        752.56        46.53 o                         
  -4   1  13        631.82        639.14        44.94 o                         
  -3   1  13        101.81        143.91        22.32 o                         
  -2   1  13        892.79        922.68        53.62 o                         
  -1   1  13       1618.06       1418.36        79.10 o                         
   0   1  13        565.85        477.98        69.63 o                         
   1   1  13        805.36        728.43        57.69 o                         
   2   1  13        285.85        191.64        31.82 o                         
   3   1  13       2063.29       1890.14       103.94 o                         
   4   1  13       2294.40       2326.45        57.88 o                         
   5   1  13        527.69        504.86        39.15 o                         
   6   1  13       2789.15       2482.00        53.91 o                         
   7   1  13         99.03         99.66        13.02 o                         
   8   1  13          5.71         11.82         6.90 o                         
   9   1  13        424.71        419.27        44.62 o                         
  10   1  13        268.89        245.75        24.02 o                         
  11   1  13        135.97        187.62        19.37 o                         
  12   1  13        123.79        131.98        11.33 o                         
  13   1  13         67.28         54.63        14.23 o                         
  14   1  13         61.37         84.25        15.23 o                         
 -22   2  13         52.59         16.61         7.08 o                         
 -21   2  13        218.34        229.93        23.00 o                         
 -20   2  13         15.85         15.74        11.82 o                         
 -19   2  13         43.44         39.84        14.53 o                         
 -18   2  13         30.50         27.05        15.11 o                         
 -17   2  13        354.61        359.60        41.19 o                         
 -16   2  13        199.26        193.73        31.70 o                         
 -15   2  13        240.97        242.76        36.22 o                         
 -14   2  13         21.99          6.83        12.85 o                         
 -13   2  13        397.63        424.22        40.78 o                         
 -12   2  13       2463.39       2579.72        95.76 o                         
 -11   2  13       1909.08       1966.94        82.45 o                         
 -10   2  13       2011.45       2149.53        83.59 o                         
  -9   2  13        227.35        263.85        42.46 o                         
  -8   2  13        779.93        734.19        92.30 o                         
  -7   2  13       1145.91       1207.06       117.05 o                         
  -6   2  13       1355.57       1510.93       129.75 o                         
  -5   2  13        951.80       1065.38       112.05 o                         
  -4   2  13        579.62        630.17        84.16 o                         
  -3   2  13       1955.97       1814.03       143.34 o                         
  -2   2  13       1486.39       1452.85       129.07 o                         
  -1   2  13         33.84         37.61        25.95 o                         
   0   2  13       1878.98       1853.96       152.65 o                         
   1   2  13       3683.89       4340.64       256.65 o                         
   2   2  13        308.13        324.55        34.38 o                         
   3   2  13         61.37         70.29        18.28 o                         
   4   2  13       1018.82        924.38        60.91 o                         
   5   2  13         57.42         45.18        13.56 o                         
   6   2  13         12.22         15.47         8.30 o                         
   7   2  13        327.44        298.86        27.70 o                         
   8   2  13        335.71        335.31        28.66 o                         
   9   2  13        700.88        733.80        40.57 o                         
  10   2  13        445.65        489.85        30.64 o                         
  11   2  13         83.62         88.89        10.79 o                         
  12   2  13          1.23          3.08         5.67 o                         
  13   2  13         79.63         77.92         8.70 o                         
 -19   3  13         15.24          1.91         6.73 o                         
 -18   3  13        148.87        166.56        21.22 o                         
 -17   3  13          0.32          1.81         9.90 o                         
 -16   3  13        687.10        721.23        31.95 o                         
 -15   3  13        222.57        235.51        20.66 o                         
 -14   3  13       2317.49       2517.93        67.96 o                         
 -13   3  13         13.79         21.71        12.85 o                         
 -12   3  13         11.81          0.15        23.90 o                         
 -11   3  13         54.68         66.44        20.81 o                         
 -10   3  13       1351.62       1256.20        67.12 o                         
  -9   3  13       1082.98       1018.63        59.71 o                         
  -8   3  13        394.70        388.72        33.34 o                         
  -7   3  13        604.97        602.98        46.94 o                         
  -6   3  13         58.54         66.47        14.97 o                         
  -5   3  13        200.47        218.25        19.64 o                         
  -4   3  13        300.03        263.54        20.74 o                         
  -3   3  13         85.33         79.02        12.40 o                         
  -2   3  13       1781.69       1590.04        52.46 o                         
  -1   3  13        609.74        576.98        32.25 o                         
   0   3  13        805.03        845.38       108.88 o                         
   1   3  13         22.80         13.27         8.16 o                         
   2   3  13        644.69        642.02        35.55 o                         
   3   3  13          4.71         20.27         8.56 o                         
   4   3  13        378.28        434.10        24.73 o                         
   5   3  13          9.59          8.50         6.09 o                         
   6   3  13         41.49         42.21        11.61 o                         
   7   3  13          3.19         19.77         9.98 o                         
   8   3  13        471.68        508.99        40.86 o                         
   9   3  13        124.37        107.04        18.46 o                         
  10   3  13          9.11         16.72         9.69 o                         
  11   3  13          0.09         18.74         9.99 o                         
 -16   4  13         30.03         27.67         7.36 o                         
 -15   4  13         12.05         16.75         8.07 o                         
 -14   4  13          1.03          0.52         7.08 o                         
 -13   4  13        460.93        532.59        38.58 o                         
 -12   4  13          0.55        -11.24        12.32 o                         
 -11   4  13        500.04        503.49        29.02 o                         
 -10   4  13         69.33         70.64        12.74 o                         
  -9   4  13          1.00         -1.53         8.23 o                         
  -8   4  13          6.95         14.43        15.09 o                         
  -7   4  13         25.92         13.55         7.92 o                         
  -6   4  13         63.47         47.66        16.98 o                         
  -5   4  13         51.52         46.09        11.29 o                         
  -4   4  13        134.72        123.90        16.68 o                         
  -3   4  13        473.00        430.11        28.75 o                         
  -2   4  13        455.71        439.92        41.15 o                         
  -1   4  13          5.42          0.36        10.26 o                         
   0   4  13         20.46         22.51        11.23 o                         
   1   4  13       1031.49       1121.55        62.98 o                         
   2   4  13         57.71         46.90        11.61 o                         
   3   4  13        124.26        155.51        17.88 o                         
   4   4  13         73.73         84.38        12.96 o                         
   5   4  13        110.34        111.10        16.61 o                         
   6   4  13        114.14         89.97        10.96 o                         
   7   4  13          2.81         18.04         7.86 o                         
   8   4  13        245.33        235.81        19.12 o                         
 -11   5  13          1.01          6.00         6.64 o                         
 -10   5  13         16.28         21.61         9.94 o                         
  -9   5  13         65.92         81.81        14.83 o                         
  -8   5  13        450.50        485.43        34.85 o                         
  -7   5  13        191.10        255.48        30.08 o                         
  -6   5  13         38.45         39.05        18.69 o                         
  -5   5  13         75.43         78.96        23.86 o                         
  -4   5  13        219.57        228.07        34.67 o                         
  -3   5  13         45.30         59.75        19.03 o                         
  -2   5  13         79.12         59.01        17.24 o                         
  -1   5  13        160.91        135.97        21.69 o                         
   0   5  13         41.63         52.18        13.69 o                         
   1   5  13          1.29         -1.82         8.80 o                         
   2   5  13         17.24         17.39         7.87 o                         
   3   5  13          1.81          6.06         6.02 o                         
 -22   0  14         33.10         32.10         8.68 o                         
 -20   0  14        666.50        821.96        52.76 o                         
 -18   0  14       1861.21       2086.62        97.33 o                         
 -16   0  14        605.79        617.92        56.95 o                         
 -14   0  14        426.71        435.77        48.88 o                         
 -12   0  14       2316.48       2568.76       154.66 o                         
 -10   0  14        896.77       1157.28       138.28 o                         
  -8   0  14        694.72        649.16        58.49 o                         
  -6   0  14       7099.42       7893.04       236.09 o                         
  -4   0  14        600.06        510.47        64.32 o                         
  -2   0  14       1815.20       1533.45        93.29 o                         
   0   0  14        205.44        178.06        32.38 o                         
   2   0  14       3104.93       2733.97       191.47 o                         
   4   0  14          2.58        -17.65        52.56 o                         
   6   0  14       1523.42       1389.71        50.23 o                         
   8   0  14        258.58        190.98        20.70 o                         
  10   0  14         33.46         41.01        16.44 o                         
  12   0  14         62.19         61.66        14.34 o                         
  14   0  14        158.64        143.06        15.09 o                         
 -22   1  14         77.13         58.00        13.12 o                         
 -21   1  14        598.61        573.59        39.64 o                         
 -20   1  14        231.69        244.37        29.44 o                         
 -19   1  14         54.92         69.93        19.92 o                         
 -18   1  14        298.56        260.66        35.20 o                         
 -17   1  14        228.20        207.79        33.27 o                         
 -16   1  14        296.25        322.99        40.44 o                         
 -15   1  14       1716.57       1513.74        87.97 o                         
 -14   1  14        301.82        415.88        51.03 o                         
 -13   1  14        403.84        352.20        43.34 o                         
 -12   1  14       3092.41       3443.24       128.86 o                         
 -11   1  14        439.58        504.08        40.14 o                         
 -10   1  14        516.57        605.36        60.27 o                         
  -9   1  14       8584.24       9989.72       725.54 o                         
  -8   1  14        146.07        145.74        29.61 o                         
  -7   1  14        147.56        166.25        35.68 o                         
  -6   1  14       3734.20       3929.16       159.86 o                         
  -5   1  14       1033.18       1121.81        59.33 o                         
  -4   1  14       1320.80       1440.11        69.00 o                         
  -3   1  14       1196.82       1358.74        73.87 o                         
  -2   1  14       2552.34       2730.96        95.27 o                         
  -1   1  14       1997.09       1939.74        97.44 o                         
   0   1  14        837.04        812.57        65.69 o                         
   1   1  14        229.53        224.85        53.34 o                         
   2   1  14         43.75         46.42        16.39 o                         
   3   1  14       1642.01       1640.16        48.72 o                         
   4   1  14        414.95        401.85        24.94 o                         
   5   1  14       2295.65       2050.87        57.18 o                         
   6   1  14        464.76        414.50        24.83 o                         
   7   1  14         81.70         72.08        10.78 o                         
   8   1  14        364.37        345.68        22.80 o                         
   9   1  14         76.97         68.35        13.70 o                         
  10   1  14        165.78        179.48        20.19 o                         
  11   1  14        135.83        148.34        15.56 o                         
  12   1  14          2.77         -1.15         7.02 o                         
  13   1  14        490.55        573.07        36.90 o                         
  14   1  14        196.17        202.29        18.39 o                         
 -21   2  14         43.44         57.90        12.63 o                         
 -20   2  14         68.07         60.30        15.40 o                         
 -19   2  14         17.27         31.91        13.70 o                         
 -18   2  14       1087.31       1042.96        63.42 o                         
 -17   2  14        494.65        495.57        47.05 o                         
 -16   2  14        177.92        187.64        31.15 o                         
 -15   2  14        180.36        164.15        29.90 o                         
 -14   2  14        990.04        997.12        71.83 o                         
 -13   2  14        423.97        394.13        45.44 o                         
 -12   2  14          9.23         -6.33        10.49 o                         
 -11   2  14        237.70        274.75        32.31 o                         
 -10   2  14         10.24         21.24        12.51 o                         
  -9   2  14         17.40         -0.13        12.25 o                         
  -8   2  14         24.26         25.09        18.24 o                         
  -7   2  14        692.34        725.01        95.42 o                         
  -6   2  14        619.11        689.43        92.35 o                         
  -5   2  14        670.18        791.39        98.60 o                         
  -4   2  14       2082.29       2146.67       160.49 o                         
  -3   2  14        217.54        173.94        45.94 o                         
  -2   2  14        132.75        149.41        44.94 o                         
  -1   2  14        698.11        619.93        89.84 o                         
   0   2  14       1219.16       1321.46        57.98 o                         
   1   2  14         62.00         53.35        10.34 o                         
   2   2  14        727.52        658.92        49.45 o                         
   3   2  14         12.08         -9.55        23.62 o                         
   4   2  14        264.38        244.43        24.15 o                         
   5   2  14         46.01         36.36        13.93 o                         
   6   2  14          1.53         12.58         9.03 o                         
   7   2  14          1.54          8.13         9.35 o                         
   8   2  14        470.17        496.32        33.66 o                         
   9   2  14        174.61        158.03        18.99 o                         
  10   2  14        111.09        135.76        16.10 o                         
  11   2  14         11.56         11.98         6.03 o                         
  12   2  14        189.53        180.86        13.40 o                         
 -19   3  14        382.29        339.65        24.59 o                         
 -18   3  14        370.19        419.83        31.71 o                         
 -17   3  14        288.27        348.23        32.86 o                         
 -16   3  14        319.89        297.76        33.12 o                         
 -15   3  14       1215.83       1339.45        66.04 o                         
 -14   3  14          0.46         14.20         9.42 o                         
 -13   3  14        134.51        155.40        24.82 o                         
 -12   3  14          0.03         -5.67         7.70 o                         
 -11   3  14        830.69        903.47        42.37 o                         
 -10   3  14         57.17         62.26        16.00 o                         
  -9   3  14         38.97         31.30        12.72 o                         
  -8   3  14        574.51        542.07        43.66 o                         
  -7   3  14       3463.10       3233.10       104.68 o                         
  -6   3  14          5.83         16.36        13.89 o                         
  -5   3  14        270.04        263.82        21.69 o                         
  -4   3  14        461.98        416.46        26.30 o                         
  -3   3  14       2720.06       2450.29        65.94 o                         
  -2   3  14         12.54         24.39        10.35 o                         
  -1   3  14       1247.67       1193.94        66.21 o                         
   0   3  14         41.79         37.88        13.72 o                         
   1   3  14        437.57        431.41        51.40 o                         
   2   3  14         90.74         87.52        14.40 o                         
   3   3  14          0.51         16.95        15.47 o                         
   4   3  14        229.36        226.79        17.58 o                         
   5   3  14         34.36         32.72        10.73 o                         
   6   3  14        104.07        106.25        15.52 o                         
   7   3  14        754.43        922.63        57.25 o                         
   8   3  14         44.11         45.45        13.67 o                         
   9   3  14         89.86         88.59        15.76 o                         
  10   3  14         74.32         90.39        14.30 o                         
  11   3  14        230.45        163.68        14.96 o                         
 -15   4  14         28.73         23.27         7.32 o                         
 -14   4  14        311.92        404.01        29.41 o                         
 -13   4  14          8.22          9.70         9.68 o                         
 -12   4  14        104.70        114.18        20.08 o                         
 -11   4  14        485.33        523.51        28.63 o                         
 -10   4  14         54.31         44.74        11.50 o                         
  -9   4  14         22.71         20.75        10.28 o                         
  -8   4  14         26.90         20.08        10.41 o                         
  -7   4  14        396.65        379.01        45.72 o                         
  -6   4  14         26.22         30.09        10.74 o                         
  -5   4  14         18.40         30.78        14.00 o                         
  -4   4  14       1115.02       1071.70        44.33 o                         
  -3   4  14         86.85         89.83        21.69 o                         
  -2   4  14         58.15         50.78        15.00 o                         
  -1   4  14          0.16         -2.11        10.38 o                         
   0   4  14        174.35        178.41        26.30 o                         
   1   4  14         95.55         77.17        17.47 o                         
   2   4  14         94.42        129.94        33.12 o                         
   3   4  14        205.55        263.27        23.07 o                         
   4   4  14          5.22          1.50         5.70 o                         
   5   4  14         76.17         54.63        11.09 o                         
   6   4  14          2.13          6.09         6.71 o                         
   7   4  14         42.30         28.48         7.89 o                         
  -8   5  14        123.27        146.35        16.94 o                         
  -7   5  14         48.85         52.51        16.42 o                         
  -6   5  14        128.13        174.63        29.45 o                         
  -5   5  14          0.47          9.53        15.31 o                         
  -4   5  14         78.18         91.23        21.63 o                         
  -3   5  14         29.69         50.00        17.64 o                         
  -2   5  14         17.65         23.15        13.34 o                         
  -1   5  14        116.37        130.72        19.63 o                         
   0   5  14        208.28        222.03        21.61 o                         
   1   5  14         12.45         20.11         9.17 o                         
 -21   0  15       1131.79       1284.56        56.52 o                         
 -19   0  15        454.82        570.79        48.75 o                         
 -17   0  15       2129.90       2344.94       107.46 o                         
 -15   0  15          9.16         19.86        17.21 o                         
 -13   0  15       3114.08       3470.62       408.04 o                         
 -11   0  15       3613.54       4089.87       123.84 o                         
  -9   0  15       1121.87       1428.90       164.51 o                         
  -7   0  15         37.97         16.70        13.40 o                         
  -5   0  15        849.54       1051.80        80.81 o                         
  -3   0  15       3838.32       3660.75       146.91 o                         
  -1   0  15       1988.35       2093.64       108.62 o                         
   1   0  15       3747.33       3468.79       212.08 o                         
   3   0  15        319.82        298.78        31.96 o                         
   5   0  15        641.85        535.21        44.76 o                         
   7   0  15         32.67         34.20        10.98 o                         
   9   0  15       1207.33       1257.15        55.89 o                         
  11   0  15        207.39        233.35        26.82 o                         
  13   0  15        183.00        186.86        18.02 o                         
 -22   1  15        121.38        116.30        15.82 o                         
 -21   1  15        198.65        197.74        24.05 o                         
 -20   1  15        267.47        302.92        32.28 o                         
 -19   1  15          0.22        -13.75        13.75 o                         
 -18   1  15        339.72        310.12        38.10 o                         
 -17   1  15        606.73        553.93        52.00 o                         
 -16   1  15          7.89         -7.79        13.67 o                         
 -15   1  15         12.90          6.67        14.50 o                         
 -14   1  15       1521.88       1451.28        87.04 o                         
 -13   1  15        755.66        788.85        64.34 o                         
 -12   1  15         11.65         21.85        16.49 o                         
 -11   1  15        385.37        410.02        36.98 o                         
 -10   1  15       2633.84       2966.96       121.59 o                         
  -9   1  15          0.41         11.95        29.84 o                         
  -8   1  15        560.73        593.84        62.38 o                         
  -7   1  15        432.51        391.82        51.13 o                         
  -6   1  15         62.72         68.31        24.16 o                         
  -5   1  15        234.12        209.19        40.84 o                         
  -4   1  15        327.50        339.81        35.26 o                         
  -3   1  15       1810.18       1918.58        82.54 o                         
  -2   1  15       1039.50       1055.47        73.14 o                         
  -1   1  15        135.84        147.71        28.90 o                         
   0   1  15       2217.97       2081.89       110.04 o                         
   1   1  15        235.14        256.00        26.10 o                         
   2   1  15       2859.21       2830.68        73.62 o                         
   3   1  15       1576.65       1684.66        54.16 o                         
   4   1  15       1283.33       1247.76        45.55 o                         
   5   1  15        159.10        170.79        19.80 o                         
   6   1  15         88.14        101.49        15.83 o                         
   7   1  15         26.67         20.22         7.32 o                         
   8   1  15         22.75         10.90         6.43 o                         
   9   1  15        514.79        557.80        35.51 o                         
  10   1  15         65.42         51.36        16.94 o                         
  11   1  15          0.68         12.03         6.14 o                         
  12   1  15        525.82        627.15        39.66 o                         
  13   1  15         45.12         45.74        10.25 o                         
 -21   2  15         56.60         43.69        11.83 o                         
 -20   2  15        161.45        161.59        20.74 o                         
 -19   2  15        894.40        906.80        53.90 o                         
 -18   2  15         80.58        122.36        23.83 o                         
 -17   2  15         83.99        106.62        24.20 o                         
 -16   2  15        441.56        448.49        46.11 o                         
 -15   2  15        549.97        564.13        53.11 o                         
 -14   2  15         70.11         56.34        24.18 o                         
 -13   2  15        349.57        342.19        42.05 o                         
 -12   2  15        302.54        297.65        40.67 o                         
 -11   2  15        951.49       1058.29        91.34 o                         
 -10   2  15        555.63        554.45        44.00 o                         
  -9   2  15         41.88         60.22        16.87 o                         
  -8   2  15          7.71          6.00        10.69 o                         
  -7   2  15       2655.91       2839.96       124.15 o                         
  -6   2  15       1090.98       1148.31       103.30 o                         
  -5   2  15       2653.76       3095.50       103.89 o                         
  -4   2  15         22.88         41.90        17.72 o                         
  -3   2  15         29.19         45.52         8.48 o                         
  -2   2  15        611.74        661.36        93.29 o                         
  -1   2  15        320.40        351.15        24.39 o                         
   0   2  15          1.65          2.91         8.60 o                         
   1   2  15        311.70        300.12        22.66 o                         
   2   2  15          0.29         -8.38        74.91 o                         
   3   2  15       1076.35       1019.53        71.72 o                         
   4   2  15        109.69         93.06        15.42 o                         
   5   2  15        175.93        185.06        30.12 o                         
   6   2  15          8.76         11.03        10.49 o                         
   7   2  15        242.25        237.48        26.15 o                         
   8   2  15        144.44        139.08        17.49 o                         
   9   2  15         84.98         79.76        19.87 o                         
  10   2  15         64.91         65.50         8.40 o                         
  11   2  15         38.24         25.73         6.79 o                         
  12   2  15         50.72         45.97         9.07 o                         
 -19   3  15         14.45         12.86         7.13 o                         
 -18   3  15        271.68        317.07        26.95 o                         
 -17   3  15         21.36         37.32        13.51 o                         
 -16   3  15        570.05        641.98        46.42 o                         
 -15   3  15          5.16         20.01        14.07 o                         
 -14   3  15          4.35          3.54         5.35 o                         
 -13   3  15         13.85          7.41         6.68 o                         
 -12   3  15          6.09          5.82         7.34 o                         
 -11   3  15         94.79        102.97        15.03 o                         
 -10   3  15         67.18         42.82        15.47 o                         
  -9   3  15        253.67        236.87        30.31 o                         
  -8   3  15       2112.28       2045.10        85.53 o                         
  -7   3  15        187.07        211.23        28.97 o                         
  -6   3  15        448.82        402.77        38.28 o                         
  -5   3  15          7.63         12.30         6.72 o                         
  -4   3  15       1841.17       1674.63        55.97 o                         
  -3   3  15         76.13         79.03        18.62 o                         
  -2   3  15        443.70        409.18        39.51 o                         
  -1   3  15         48.04         17.25         9.26 o                         
   0   3  15        452.48        452.04        28.88 o                         
   1   3  15        188.68        170.38        30.51 o                         
   2   3  15          4.21          1.43         6.28 o                         
   3   3  15        152.62        139.47        16.44 o                         
   4   3  15        286.38        296.72        32.09 o                         
   5   3  15         13.09         19.22         8.25 o                         
   6   3  15        524.88        659.85        46.08 o                         
   7   3  15         36.08         35.59        13.33 o                         
   8   3  15         44.90         64.39        14.58 o                         
   9   3  15         26.80         30.80        10.71 o                         
  10   3  15        544.84        513.58        27.52 o                         
 -15   4  15         20.75         22.35         6.58 o                         
 -14   4  15         45.63         61.70        12.30 o                         
 -13   4  15        165.15        198.21        21.53 o                         
 -12   4  15        482.21        475.29        24.03 o                         
 -11   4  15        438.56        497.64        27.53 o                         
 -10   4  15        132.66        148.82        17.44 o                         
  -9   4  15         75.53         90.04        14.95 o                         
  -8   4  15        105.87         91.53        16.27 o                         
  -7   4  15        133.71        123.54        17.04 o                         
  -6   4  15         38.74         30.65        10.46 o                         
  -5   4  15        261.14        234.80        21.98 o                         
  -4   4  15        105.58         58.47        17.79 o                         
  -3   4  15        195.76        167.43        26.91 o                         
  -2   4  15        307.56        320.12        34.64 o                         
  -1   4  15        261.39        276.61        31.01 o                         
   0   4  15        257.92        241.41        28.69 o                         
   1   4  15        105.40        145.01        22.47 o                         
   2   4  15        100.54        113.30        17.68 o                         
   3   4  15         58.34         78.09        17.09 o                         
   4   4  15        294.00        295.69        18.10 o                         
   5   4  15         24.05         17.10         9.29 o                         
   6   4  15         33.99         17.82         7.65 o                         
  -7   5  15         83.73         98.65        17.36 o                         
  -6   5  15          0.35        -11.27        12.49 o                         
  -5   5  15          4.18        -14.40        14.40 o                         
  -4   5  15         38.94         50.87        15.17 o                         
  -3   5  15          0.59          8.67         9.91 o                         
  -2   5  15        230.21        235.24        24.53 o                         
  -1   5  15        168.30        163.00        19.20 o                         
   0   5  15         68.01         55.71        10.76 o                         
 -20   0  16        151.49        220.46        29.99 o                         
 -18   0  16       2157.02       2454.10       104.19 o                         
 -16   0  16        876.19        867.83        68.43 o                         
 -14   0  16       5371.55       5643.96       174.57 o                         
 -12   0  16       1250.61       1372.57        74.01 o                         
 -10   0  16       2001.92       2478.86        97.37 o                         
  -8   0  16         59.70         88.53        23.60 o                         
  -6   0  16       1632.86       1843.48       125.23 o                         
  -4   0  16       4828.13       5146.87       180.74 o                         
  -2   0  16       3100.07       2885.68       131.58 o                         
   0   0  16       9461.76       9750.21       419.13 o                         
   2   0  16          2.43         50.74        15.13 o                         
   4   0  16         14.35         36.72        15.67 o                         
   6   0  16          2.02         15.84         8.10 o                         
   8   0  16       1014.05       1075.14        45.91 o                         
  10   0  16        176.10        220.79        27.16 o                         
  12   0  16         34.06         38.66        11.05 o                         
 -22   1  16          3.80         10.53         7.71 o                         
 -21   1  16        128.25        135.13        19.85 o                         
 -20   1  16         14.81          4.72         9.72 o                         
 -19   1  16         43.51         42.47        16.50 o                         
 -18   1  16         93.63        100.53        23.43 o                         
 -17   1  16        249.37        267.28        36.63 o                         
 -16   1  16         40.04         31.32        15.09 o                         
 -15   1  16        772.93        721.14        61.98 o                         
 -14   1  16        448.40        482.44        51.46 o                         
 -13   1  16        392.17        372.65        69.50 o                         
 -12   1  16        370.94        346.20        44.59 o                         
 -11   1  16       1703.74       1768.45        76.88 o                         
 -10   1  16        299.57        265.58        27.87 o                         
  -9   1  16        314.86        326.98        30.84 o                         
  -8   1  16        597.28        691.39        43.23 o                         
  -7   1  16        786.46        860.85        78.30 o                         
  -6   1  16        137.84        134.23        33.43 o                         
  -5   1  16         98.87         83.17        26.13 o                         
  -4   1  16        164.03        166.79        26.49 o                         
  -3   1  16       1151.26       1130.78        77.23 o                         
  -2   1  16       1037.87       1145.19        51.05 o                         
  -1   1  16        244.77        259.56        19.41 o                         
   0   1  16        288.49        309.77        22.31 o                         
   1   1  16         48.05         51.65        10.26 o                         
   2   1  16        130.62        120.30        16.76 o                         
   3   1  16        406.75        360.61        26.45 o                         
   4   1  16         29.68         37.55         9.29 o                         
   5   1  16        195.24        178.27        21.62 o                         
   6   1  16         48.40         45.21         9.08 o                         
   7   1  16          0.70          6.03         7.66 o                         
   8   1  16        346.79        317.41        21.06 o                         
   9   1  16        208.56        184.73        20.22 o                         
  10   1  16         19.04         38.29         7.94 o                         
  11   1  16        282.01        330.80        31.32 o                         
  12   1  16         25.14         13.31         7.09 o                         
 -21   2  16        158.11        160.94        17.53 o                         
 -20   2  16        437.39        511.33        35.90 o                         
 -19   2  16        130.50        136.94        21.61 o                         
 -18   2  16         83.53         78.29        20.30 o                         
 -17   2  16        460.07        447.50        44.40 o                         
 -16   2  16         90.63         79.83        22.51 o                         
 -15   2  16         37.53         37.74        17.57 o                         
 -14   2  16        436.82        411.84        46.73 o                         
 -13   2  16        225.95        212.00        34.86 o                         
 -12   2  16       1583.68       1632.56        91.80 o                         
 -11   2  16        234.47        245.45        36.50 o                         
 -10   2  16       1009.61       1109.45        61.75 o                         
  -9   2  16        264.25        263.32        30.88 o                         
  -8   2  16       1405.81       1608.93        72.80 o                         
  -7   2  16       2657.68       3002.50        97.92 o                         
  -6   2  16       2709.28       3015.63        69.04 o                         
  -5   2  16         64.38         55.42        10.71 o                         
  -4   2  16         12.59          5.18         6.86 o                         
  -3   2  16        357.14        427.00        36.00 o                         
  -2   2  16         52.38         72.48        16.11 o                         
  -1   2  16        246.51        274.72        18.45 o                         
   0   2  16         42.80         43.34         9.91 o                         
   1   2  16          9.27         10.79        11.01 o                         
   2   2  16        833.03        956.65        68.63 o                         
   3   2  16       1129.80       1037.76        72.50 o                         
   4   2  16         13.81         25.48        10.02 o                         
   5   2  16        513.03        472.63        33.29 o                         
   6   2  16       1004.49        986.23        46.81 o                         
   7   2  16        264.09        277.16        24.92 o                         
   8   2  16        165.06        196.86        19.96 o                         
   9   2  16          1.21          6.93         7.54 o                         
  10   2  16          0.18         -5.78         5.78 o                         
  11   2  16         17.96         17.55         4.73 o                         
 -18   3  16          4.23         -4.39         8.91 o                         
 -17   3  16        221.81        218.36        24.22 o                         
 -16   3  16        141.73        154.23        24.02 o                         
 -15   3  16          0.44          2.33         4.59 o                         
 -14   3  16         70.79         52.49        12.30 o                         
 -13   3  16         27.99         44.54        10.45 o                         
 -12   3  16          1.42          2.57         7.69 o                         
 -11   3  16         96.85         91.92        14.12 o                         
 -10   3  16        136.55        157.45        17.95 o                         
  -9   3  16        673.95        730.07        52.09 o                         
  -8   3  16          0.55         13.18        12.26 o                         
  -7   3  16         13.11          8.09        10.65 o                         
  -6   3  16         77.22         78.57        13.83 o                         
  -5   3  16        768.45        713.00        40.15 o                         
  -4   3  16        353.83        297.44        24.13 o                         
  -3   3  16          9.99         13.79        11.68 o                         
  -2   3  16         19.21         12.06         9.52 o                         
  -1   3  16        149.13        118.41        22.24 o                         
   0   3  16         32.02         21.34        20.22 o                         
   1   3  16        486.24        479.72        29.25 o                         
   2   3  16         21.95         19.69         8.52 o                         
   3   3  16        125.51        135.10        15.55 o                         
   4   3  16          5.96         -4.89        21.51 o                         
   5   3  16        604.00        662.29        41.41 o                         
   6   3  16        179.85        199.44        18.11 o                         
   7   3  16         92.60         78.43        15.23 o                         
   8   3  16         67.65         59.20        12.91 o                         
   9   3  16        225.20        195.89        17.70 o                         
 -14   4  16          3.04         20.65         7.88 o                         
 -13   4  16        273.63        294.62        24.75 o                         
 -12   4  16        158.92        191.40        14.92 o                         
 -11   4  16         23.49         36.80         9.44 o                         
 -10   4  16        164.33        149.85        16.79 o                         
  -9   4  16        182.04        175.54        18.30 o                         
  -8   4  16        422.80        364.50        26.89 o                         
  -7   4  16        110.53        115.18        16.05 o                         
  -6   4  16        358.38        350.97        25.72 o                         
  -5   4  16        887.18        757.12        56.36 o                         
  -4   4  16          2.37          8.71        10.86 o                         
  -3   4  16          0.48          1.05        11.59 o                         
  -2   4  16         10.68          3.40         9.17 o                         
  -1   4  16        514.98        478.96        38.76 o                         
   0   4  16         41.68         41.21        14.11 o                         
   1   4  16         42.89         56.55        13.73 o                         
   2   4  16        375.52        413.72        26.40 o                         
   3   4  16         10.61          2.81         8.76 o                         
   4   4  16          5.10         12.09         8.51 o                         
   5   4  16          0.16          2.11         5.90 o                         
  -6   5  16          2.26         13.25        11.02 o                         
  -5   5  16         30.93         16.98        10.05 o                         
  -4   5  16         28.36         41.48        12.88 o                         
  -3   5  16          8.00         18.75        10.63 o                         
  -2   5  16         97.53        106.98        14.13 o                         
 -21   0  17         16.60         27.98        10.32 o                         
 -19   0  17        955.94       1087.40        63.46 o                         
 -17   0  17         76.39        119.34        38.24 o                         
 -15   0  17       1805.56       1815.84        99.34 o                         
 -13   0  17         78.79         87.82        22.70 o                         
 -11   0  17         99.49        113.16        22.08 o                         
  -9   0  17         68.12         75.86        19.81 o                         
  -7   0  17        381.71        500.04        37.47 o                         
  -5   0  17       3064.35       3516.94        95.23 o                         
  -3   0  17        114.24        107.87        18.14 o                         
  -1   0  17       4886.47       4711.41       114.75 o                         
   1   0  17        381.68        358.41        35.58 o                         
   3   0  17         27.14         33.28        15.83 o                         
   5   0  17          3.63         10.80        26.76 o                         
   7   0  17        493.18        567.87        34.03 o                         
   9   0  17        224.70        234.02        28.76 o                         
  11   0  17        514.99        454.37        31.41 o                         
 -22   1  17        709.19        494.18        28.32 o                         
 -21   1  17         83.40         92.83        16.68 o                         
 -20   1  17         84.78         78.36        17.20 o                         
 -19   1  17        174.33        205.98        29.12 o                         
 -18   1  17        773.39        731.92        55.73 o                         
 -17   1  17        166.80        107.16        23.20 o                         
 -16   1  17       1592.98       1579.97        88.53 o                         
 -15   1  17        664.38        559.73        54.55 o                         
 -14   1  17          0.58         -3.98        13.14 o                         
 -13   1  17        770.26        770.57        64.36 o                         
 -12   1  17        152.50        150.97        20.78 o                         
 -11   1  17        461.63        446.41        33.47 o                         
 -10   1  17        249.88        246.63        22.76 o                         
  -9   1  17        265.42        279.73        22.38 o                         
  -8   1  17        906.82        961.03        40.54 o                         
  -7   1  17        414.77        510.97        29.61 o                         
  -6   1  17        363.65        446.32        27.20 o                         
  -5   1  17        259.35        242.89        20.45 o                         
  -4   1  17       1617.37       1842.94        63.09 o                         
  -3   1  17        853.83        998.58        40.88 o                         
  -2   1  17        940.31        993.37        38.72 o                         
  -1   1  17        544.34        542.20        29.23 o                         
   0   1  17        165.43        181.33        23.44 o                         
   1   1  17         77.68         76.48        13.01 o                         
   2   1  17        112.80        102.05        16.30 o                         
   3   1  17        535.39        547.41        37.76 o                         
   4   1  17          2.08         12.73         9.00 o                         
   5   1  17         21.04         35.74         9.28 o                         
   6   1  17        285.32        291.44        20.48 o                         
   7   1  17        382.68        390.68        22.99 o                         
   8   1  17          0.71         -1.35         5.52 o                         
   9   1  17         44.12         57.35        17.14 o                         
  10   1  17        222.71        233.53        16.06 o                         
  11   1  17         17.12         32.16        10.26 o                         
 -21   2  17        537.14        342.79        23.96 o                         
 -20   2  17         14.67         23.09         9.08 o                         
 -19   2  17        106.54        109.31        20.36 o                         
 -18   2  17        141.66        152.65        24.67 o                         
 -17   2  17         33.51         49.60        17.75 o                         
 -16   2  17         45.77         49.13        18.27 o                         
 -15   2  17          6.45          5.09        13.53 o                         
 -14   2  17         22.27         21.06        17.68 o                         
 -13   2  17        356.20        321.86        42.61 o                         
 -12   2  17        338.97        329.19        41.75 o                         
 -11   2  17       1186.40       1191.60        76.89 o                         
 -10   2  17         64.46         82.70        22.64 o                         
  -9   2  17        494.28        570.47        45.02 o                         
  -8   2  17       2395.71       2508.97        91.79 o                         
  -7   2  17        132.64        163.54        24.28 o                         
  -6   2  17          3.62         -0.32        11.06 o                         
  -5   2  17         15.12          6.76        20.04 o                         
  -4   2  17        299.66        305.55        31.20 o                         
  -3   2  17         24.47         26.05        12.57 o                         
  -2   2  17        382.95        428.57        23.12 o                         
  -1   2  17        788.59        789.79        39.37 o                         
   0   2  17         61.60         49.30         8.63 o                         
   1   2  17       1535.10       1490.91        86.24 o                         
   2   2  17        655.80        628.47        55.82 o                         
   3   2  17          0.19         -2.24         8.94 o                         
   4   2  17        921.34        852.75        43.41 o                         
   5   2  17       1439.96       1405.04        82.83 o                         
   6   2  17         28.21         28.37        10.61 o                         
   7   2  17         69.26         82.65        14.30 o                         
   8   2  17         22.98         15.10         7.53 o                         
   9   2  17        103.20        110.69         9.92 o                         
  10   2  17         16.96         14.42        10.36 o                         
 -18   3  17         42.19         35.94        10.04 o                         
 -17   3  17          1.21          6.96         7.92 o                         
 -16   3  17         70.54        102.27        17.89 o                         
 -15   3  17         21.38         26.14         7.82 o                         
 -14   3  17        947.51       1009.56        40.46 o                         
 -13   3  17         59.45        100.36        21.92 o                         
 -12   3  17        509.31        568.59        37.76 o                         
 -11   3  17        490.73        560.35        46.54 o                         
 -10   3  17       1471.20       1791.07        81.76 o                         
  -9   3  17        138.83        140.00        24.77 o                         
  -8   3  17          8.38         35.57        15.40 o                         
  -7   3  17          0.59         13.42        10.08 o                         
  -6   3  17        138.59        144.72        17.06 o                         
  -5   3  17         36.42         36.13        13.91 o                         
  -4   3  17         12.87         16.98        13.05 o                         
  -3   3  17         22.01         37.70        15.30 o                         
  -2   3  17        414.68        370.28        36.35 o                         
  -1   3  17         83.93         71.41        12.56 o                         
   0   3  17        217.49        245.38        32.59 o                         
   1   3  17          4.42         10.65         7.12 o                         
   2   3  17        350.80        376.03        40.60 o                         
   3   3  17        168.58        150.14        23.51 o                         
   4   3  17        301.23        375.47        25.67 o                         
   5   3  17         55.69         60.68        11.25 o                         
   6   3  17          5.12          6.82         8.00 o                         
   7   3  17         13.62         11.36         7.69 o                         
   8   3  17         16.67         14.85         8.08 o                         
 -13   4  17         81.88         78.27        12.06 o                         
 -12   4  17         23.66         24.26         6.22 o                         
 -11   4  17         32.60         40.42         9.06 o                         
 -10   4  17          2.71          1.54         7.59 o                         
  -9   4  17         31.98         25.53         9.19 o                         
  -8   4  17         43.98         40.30        19.96 o                         
  -7   4  17        166.38        146.34        28.16 o                         
  -6   4  17         45.27         35.77        16.71 o                         
  -5   4  17        185.18        180.37        26.41 o                         
  -4   4  17          0.51         -4.40        12.75 o                         
  -3   4  17          3.01         -3.58         9.79 o                         
  -2   4  17        226.89        236.91        26.91 o                         
  -1   4  17         77.50         72.54        15.93 o                         
   0   4  17          5.16          2.13         7.53 o                         
   1   4  17        295.53        365.97        29.12 o                         
   2   4  17         26.72         42.07        10.13 o                         
 -20   0  18        209.25        259.50        28.02 o                         
 -18   0  18         35.03         47.17        17.65 o                         
 -16   0  18        863.94        920.49        69.42 o                         
 -14   0  18        804.22        846.75        69.61 o                         
 -12   0  18          0.60         -5.96        13.78 o                         
 -10   0  18       1115.76       1309.50        73.78 o                         
  -8   0  18       1320.69       1652.91       127.05 o                         
  -6   0  18       1535.21       1754.34        69.99 o                         
  -4   0  18         52.53         74.29        14.99 o                         
  -2   0  18       1600.73       1627.20        63.13 o                         
   0   0  18       1434.87       1413.23        67.46 o                         
   2   0  18        468.62        490.60        47.97 o                         
   4   0  18         36.47         66.55        19.46 o                         
   6   0  18       1472.60       1506.00        55.17 o                         
   8   0  18        358.15        380.30        24.25 o                         
  10   0  18        447.58        394.65        28.60 o                         
 -22   1  18          2.84          0.30         5.95 o                         
 -21   1  18         74.35         75.86        14.98 o                         
 -20   1  18          5.62         -3.36        10.35 o                         
 -19   1  18        148.27        153.99        24.56 o                         
 -18   1  18        259.65        247.51        33.74 o                         
 -17   1  18        582.15        604.62        53.66 o                         
 -16   1  18        158.67        147.31        29.78 o                         
 -15   1  18        103.52        144.15        30.36 o                         
 -14   1  18        168.23        132.52        28.83 o                         
 -13   1  18          1.05          3.08         9.13 o                         
 -12   1  18        996.54       1046.61        52.01 o                         
 -11   1  18        616.13        646.68        40.57 o                         
 -10   1  18          9.99         20.05         9.45 o                         
  -9   1  18       1515.61       1574.52        55.70 o                         
  -8   1  18       1315.16       1423.52        50.28 o                         
  -7   1  18       1006.13       1101.83        43.92 o                         
  -6   1  18        719.33        802.28        38.70 o                         
  -5   1  18       5964.85       6531.47       110.29 o                         
  -4   1  18         22.62         33.12        10.21 o                         
  -3   1  18        885.41        883.58        48.68 o                         
  -2   1  18        369.31        381.55        24.57 o                         
  -1   1  18          4.71         13.40         7.71 o                         
   0   1  18        397.70        372.37        26.07 o                         
   1   1  18        231.63        238.78        23.45 o                         
   2   1  18        751.93        714.35        39.89 o                         
   3   1  18        256.84        243.86        23.83 o                         
   4   1  18          3.63         12.32         8.83 o                         
   5   1  18        533.54        550.80        28.11 o                         
   6   1  18        229.67        220.03        17.56 o                         
   7   1  18          5.13          0.56         5.64 o                         
   8   1  18         76.01         85.24        14.30 o                         
   9   1  18        223.33        211.28        19.19 o                         
  10   1  18         13.24         16.14         6.10 o                         
 -21   2  18          0.68          3.29         4.86 o                         
 -20   2  18        137.53        146.44        18.26 o                         
 -19   2  18         12.81          0.60         8.89 o                         
 -18   2  18         35.80         43.60        16.02 o                         
 -17   2  18         75.61         73.30        19.74 o                         
 -16   2  18         30.92         31.75        17.55 o                         
 -15   2  18         47.64         58.05        20.69 o                         
 -14   2  18        583.44        557.06        53.41 o                         
 -13   2  18        516.78        485.75        50.80 o                         
 -12   2  18        271.01        308.67        39.73 o                         
 -11   2  18        417.59        443.83        46.91 o                         
 -10   2  18         87.30        118.21        25.04 o                         
  -9   2  18         43.95         37.74        16.73 o                         
  -8   2  18        127.27        161.60        28.98 o                         
  -7   2  18        384.75        473.19        45.82 o                         
  -6   2  18          2.25          6.88         9.47 o                         
  -5   2  18          6.54         12.92        13.39 o                         
  -4   2  18        229.00        236.94        32.47 o                         
  -3   2  18        111.98        118.72        17.72 o                         
  -2   2  18        134.09        130.80        13.64 o                         
  -1   2  18        550.51        577.75        33.27 o                         
   0   2  18        459.35        489.43        32.13 o                         
   1   2  18         48.31         53.00        15.29 o                         
   2   2  18          9.98         -5.49        12.71 o                         
   3   2  18        275.86        241.71        23.75 o                         
   4   2  18         50.83         36.83        14.08 o                         
   5   2  18          6.16         11.23         8.07 o                         
   6   2  18        244.47        249.88        22.47 o                         
   7   2  18        308.78        336.98        23.65 o                         
   8   2  18        180.48        224.25        18.95 o                         
   9   2  18         79.93         67.10         7.98 o                         
 -17   3  18         62.56         75.15        13.27 o                         
 -16   3  18         62.69         66.91        13.65 o                         
 -15   3  18        350.35        376.53        21.96 o                         
 -14   3  18         11.44         15.39         7.41 o                         
 -13   3  18         68.24         80.80        18.20 o                         
 -12   3  18        251.03        274.09        32.57 o                         
 -11   3  18       1031.26       1160.85        65.12 o                         
 -10   3  18        151.12        194.51        29.28 o                         
  -9   3  18        136.49        177.01        26.60 o                         
  -8   3  18          0.01         -6.44        16.43 o                         
  -7   3  18         22.90         14.47        13.02 o                         
  -6   3  18          2.46         -6.78        11.03 o                         
  -5   3  18         27.93         28.87        13.14 o                         
  -4   3  18         56.40         34.04        14.05 o                         
  -3   3  18       1152.64       1089.12        61.41 o                         
  -2   3  18        212.33        187.70        26.18 o                         
  -1   3  18         45.79         43.91        10.15 o                         
   0   3  18          5.28          8.00         5.56 o                         
   1   3  18        404.18        410.12        25.05 o                         
   2   3  18          5.61         13.02        11.96 o                         
   3   3  18        156.38        155.45        23.39 o                         
   4   3  18         14.32         23.77        11.05 o                         
   5   3  18          8.32         13.47         9.09 o                         
   6   3  18          0.45         -0.20         7.75 o                         
   7   3  18         98.69         72.78        12.24 o                         
 -12   4  18         84.69         84.99        13.76 o                         
 -11   4  18          6.70          4.26         7.40 o                         
 -10   4  18          6.75          0.06        10.65 o                         
  -9   4  18          4.81          2.36        11.17 o                         
  -8   4  18         14.36          6.37        13.40 o                         
  -7   4  18        173.35        156.86        26.87 o                         
  -6   4  18         55.41         49.77        15.46 o                         
  -5   4  18         66.15         60.49        16.82 o                         
  -4   4  18         19.23         16.49         8.81 o                         
  -3   4  18        351.94        311.04        29.78 o                         
  -2   4  18         10.13         14.24        10.10 o                         
  -1   4  18         17.59         17.73         9.02 o                         
   0   4  18        205.93        212.47        21.43 o                         
   1   4  18          7.42         23.74         8.00 o                         
 -21   0  19       1243.35        899.75        39.49 o                         
 -19   0  19        192.63        214.04        28.53 o                         
 -17   0  19        231.21        257.67        36.44 o                         
 -15   0  19        125.23        132.34        28.69 o                         
 -13   0  19       1994.93       1993.94       105.58 o                         
 -11   0  19        371.83        322.76        44.24 o                         
  -9   0  19       3111.58       3401.89       135.63 o                         
  -7   0  19       2481.15       2878.42       241.16 o                         
  -5   0  19         78.62         77.20        16.76 o                         
  -3   0  19        154.37        135.37        19.64 o                         
  -1   0  19        856.89        834.18        51.75 o                         
   1   0  19         95.71        101.17        23.86 o                         
   3   0  19         45.10         33.99        16.04 o                         
   5   0  19        784.28        857.04        41.71 o                         
   7   0  19         70.52         73.86        12.04 o                         
   9   0  19         60.28         54.37        12.20 o                         
 -21   1  19         29.35         26.57         8.99 o                         
 -20   1  19        222.42        208.16        24.25 o                         
 -19   1  19         82.69         61.07        17.08 o                         
 -18   1  19        261.84        321.81        35.93 o                         
 -17   1  19        162.57        227.70        33.91 o                         
 -16   1  19          5.91         18.77        12.50 o                         
 -15   1  19          5.11         -7.36        13.23 o                         
 -14   1  19          3.41          2.22        13.38 o                         
 -13   1  19        328.88        312.29        28.28 o                         
 -12   1  19         37.62         29.58        11.53 o                         
 -11   1  19          0.40         -8.95         8.95 o                         
 -10   1  19       1154.53       1196.66        54.67 o                         
  -9   1  19        414.04        421.79        32.37 o                         
  -8   1  19         30.47         16.63        10.50 o                         
  -7   1  19        416.20        473.08        31.10 o                         
  -6   1  19       1350.86       1363.32        58.28 o                         
  -5   1  19        693.77        689.07        36.82 o                         
  -4   1  19        143.55        160.30        15.39 o                         
  -3   1  19        897.15        833.72        39.60 o                         
  -2   1  19        317.98        297.61        26.05 o                         
  -1   1  19         58.05         43.56        15.63 o                         
   0   1  19        168.14        175.84        20.47 o                         
   1   1  19         67.70         68.59        14.13 o                         
   2   1  19       1614.00       1563.13        58.46 o                         
   3   1  19        311.46        320.78        28.22 o                         
   4   1  19        937.75        930.99        36.03 o                         
   5   1  19         42.14         37.01         8.60 o                         
   6   1  19        182.18        183.50        15.55 o                         
   7   1  19         41.56         51.94         8.17 o                         
   8   1  19        104.29        107.58        18.55 o                         
   9   1  19         76.22         81.49        14.72 o                         
  10   1  19          8.77          6.64         5.30 o                         
 -20   2  19          7.93          8.64         7.18 o                         
 -19   2  19        182.18        178.91        22.34 o                         
 -18   2  19        193.51        199.62        26.45 o                         
 -17   2  19         68.45         73.36        18.87 o                         
 -16   2  19        110.09        106.09        23.07 o                         
 -15   2  19        609.67        608.53        53.46 o                         
 -14   2  19        194.79        198.00        31.91 o                         
 -13   2  19        226.21        265.11        36.98 o                         
 -12   2  19        221.83        272.90        38.74 o                         
 -11   2  19          7.78        -12.80        12.80 o                         
 -10   2  19        326.34        324.83        39.69 o                         
  -9   2  19        648.50        726.91        58.22 o                         
  -8   2  19         23.72         31.94        15.81 o                         
  -7   2  19        326.01        331.94        38.95 o                         
  -6   2  19          6.64         15.01        11.86 o                         
  -5   2  19         89.88        125.59        25.62 o                         
  -4   2  19         84.74         85.75        21.03 o                         
  -3   2  19        159.59        138.32        16.08 o                         
  -2   2  19        378.11        406.77        28.73 o                         
  -1   2  19        389.28        448.81        23.97 o                         
   0   2  19         59.59         73.79        13.39 o                         
   1   2  19        289.56        296.04        33.74 o                         
   2   2  19          0.79         -5.72         8.51 o                         
   3   2  19         67.56         74.17        14.12 o                         
   4   2  19        103.20         99.46        15.49 o                         
   5   2  19         12.94         12.73        14.44 o                         
   6   2  19         62.39         82.24        13.04 o                         
   7   2  19         21.09         29.06         8.10 o                         
   8   2  19          9.59          3.83         3.69 o                         
 -17   3  19         21.59         22.34         9.11 o                         
 -16   3  19        306.45        317.92        16.80 o                         
 -15   3  19         25.07         29.38         8.50 o                         
 -14   3  19          1.62         -5.68         5.83 o                         
 -13   3  19          0.11          5.93         7.43 o                         
 -12   3  19        190.72        192.04        19.32 o                         
 -11   3  19        283.45        319.28        26.37 o                         
 -10   3  19         89.28         82.12        14.63 o                         
  -9   3  19        110.65        102.00        24.91 o                         
  -8   3  19        136.87         85.39        22.28 o                         
  -7   3  19         10.40         11.16        12.98 o                         
  -6   3  19          5.35          8.86         9.12 o                         
  -5   3  19        207.58        178.54        26.20 o                         
  -4   3  19        753.62        689.21        48.63 o                         
  -3   3  19        119.17        110.47        19.79 o                         
  -2   3  19        492.85        508.47        28.99 o                         
  -1   3  19          4.13         -0.33         7.08 o                         
   0   3  19        271.81        266.07        20.04 o                         
   1   3  19        114.13         91.23        18.75 o                         
   2   3  19         96.59        109.24        19.85 o                         
   3   3  19         43.96         55.21        15.14 o                         
   4   3  19          0.04         -6.79         6.79 o                         
   5   3  19         12.68          8.48         7.43 o                         
   6   3  19         71.45         54.71        10.25 o                         
 -12   4  19         57.67         49.77        10.02 o                         
 -11   4  19          0.14          2.62         7.71 o                         
 -10   4  19         21.11         21.54        10.61 o                         
  -9   4  19         56.23         66.01        16.39 o                         
  -8   4  19        279.29        230.48        28.93 o                         
  -7   4  19        144.48        130.24        21.55 o                         
  -6   4  19          7.22          2.54         8.91 o                         
  -5   4  19        139.74        156.51        21.56 o                         
  -4   4  19          2.57          6.25         7.52 o                         
  -3   4  19          3.39          5.61         8.52 o                         
  -2   4  19          0.38          6.30         6.74 o                         
  -1   4  19        100.50         99.62        14.75 o                         
   0   4  19          9.13         22.78         7.52 o                         
 -20   0  20          0.40         -1.99         8.21 o                         
 -18   0  20         20.68         26.80        12.85 o                         
 -16   0  20          0.88         -4.88        12.31 o                         
 -14   0  20       1436.64       1480.49        90.36 o                         
 -12   0  20       1362.42       1463.55        91.17 o                         
 -10   0  20        455.69        570.92        56.02 o                         
  -8   0  20        108.71        146.56        31.48 o                         
  -6   0  20         14.81         42.76        17.44 o                         
  -4   0  20        754.96        753.64        50.38 o                         
  -2   0  20       3942.00       3447.20       119.60 o                         
   0   0  20       1225.49       1203.07        72.36 o                         
   2   0  20         12.57          7.41        11.51 o                         
   4   0  20        486.40        497.29        31.23 o                         
   6   0  20          0.98         -2.06         6.04 o                         
   8   0  20        199.87        248.78        24.63 o                         
 -21   1  20         44.00         37.59         9.72 o                         
 -20   1  20          3.99         -8.25         8.25 o                         
 -19   1  20        156.20        142.88        22.45 o                         
 -18   1  20        157.20        135.69        23.77 o                         
 -17   1  20        264.73        259.98        33.91 o                         
 -16   1  20         18.97         25.77        17.04 o                         
 -15   1  20        147.01        124.39        28.54 o                         
 -14   1  20        193.88        219.17        24.09 o                         
 -13   1  20        372.55        352.64        30.50 o                         
 -12   1  20         20.95         29.39        11.43 o                         
 -11   1  20        836.93        855.90        46.68 o                         
 -10   1  20        171.04        195.52        22.80 o                         
  -9   1  20         15.15         24.21        18.38 o                         
  -8   1  20        154.00        160.69        21.13 o                         
  -7   1  20         12.25         15.01        10.43 o                         
  -6   1  20         70.59         71.54        15.12 o                         
  -5   1  20         10.18         17.19         7.81 o                         
  -4   1  20        941.97        870.26        68.49 o                         
  -3   1  20          3.99         -7.00         7.00 o                         
  -2   1  20         60.21         56.10        17.02 o                         
  -1   1  20        257.91        241.98        23.89 o                         
   0   1  20        215.56        184.18        20.86 o                         
   1   1  20       1360.62       1319.90        53.56 o                         
   2   1  20        902.98        883.51        43.62 o                         
   3   1  20        191.09        196.85        21.42 o                         
   4   1  20         17.26         26.03         7.87 o                         
   5   1  20          6.97         14.07         7.00 o                         
   6   1  20         17.97         17.90         6.00 o                         
   7   1  20         30.49         21.70        16.39 o                         
   8   1  20         45.47         39.93        11.54 o                         
   9   1  20         35.00         48.71         9.33 o                         
 -20   2  20         89.11         33.83         9.25 o                         
 -19   2  20         79.26         62.90        13.88 o                         
 -18   2  20          1.93          6.12        10.77 o                         
 -17   2  20         48.91         29.78        13.60 o                         
 -16   2  20        295.90        321.45        36.45 o                         
 -15   2  20        141.39        146.94        27.59 o                         
 -14   2  20        257.34        235.14        34.39 o                         
 -13   2  20         88.16         79.12        23.36 o                         
 -12   2  20          0.94         -3.90        12.71 o                         
 -11   2  20          0.77         36.11        14.54 o                         
 -10   2  20         33.33         48.84        17.82 o                         
  -9   2  20         12.61         10.41        13.73 o                         
  -8   2  20       1214.01       1211.67        72.85 o                         
  -7   2  20         98.98         84.49        22.09 o                         
  -6   2  20       1627.80       1704.96        82.97 o                         
  -5   2  20         10.96          2.73        11.01 o                         
  -4   2  20          4.68          0.25         7.39 o                         
  -3   2  20        154.44        162.33        18.60 o                         
  -2   2  20        580.45        676.72        29.03 o                         
  -1   2  20         27.92         16.04         8.87 o                         
   0   2  20         42.88         49.75        11.47 o                         
   1   2  20          1.85         -1.49         6.16 o                         
   2   2  20         19.16         15.93        12.33 o                         
   3   2  20         15.34         18.52         8.88 o                         
   4   2  20          3.97          0.41         6.56 o                         
   5   2  20          0.32         -3.60         5.98 o                         
   6   2  20         80.47         93.75        12.36 o                         
   7   2  20        180.35        177.28        10.39 o                         
 -16   3  20         34.65         30.60         5.56 o                         
 -15   3  20          4.73         18.66         6.04 o                         
 -14   3  20         24.50         29.89         7.67 o                         
 -13   3  20        173.50        173.99        16.72 o                         
 -12   3  20        122.01        115.75        14.96 o                         
 -11   3  20         98.92         97.45        18.72 o                         
 -10   3  20          5.41         16.99         7.73 o                         
  -9   3  20         19.89          8.33        11.96 o                         
  -8   3  20         24.75         28.63        14.88 o                         
  -7   3  20         99.02         91.56        19.69 o                         
  -6   3  20          7.75         -0.82         8.64 o                         
  -5   3  20        505.84        488.31        39.90 o                         
  -4   3  20         79.11         61.95        16.32 o                         
  -3   3  20         94.83         90.72        12.76 o                         
  -2   3  20          1.52          8.96         6.31 o                         
  -1   3  20        349.11        359.63        24.91 o                         
   0   3  20        150.97        165.08        24.10 o                         
   1   3  20          1.17         -5.55         9.23 o                         
   2   3  20          1.30         -2.05         7.61 o                         
   3   3  20         20.70         35.69        10.89 o                         
   4   3  20         20.95         21.34         9.28 o                         
   5   3  20        140.10        122.91        14.53 o                         
 -11   4  20         24.66         22.69         9.06 o                         
 -10   4  20          9.01         18.07         9.38 o                         
  -9   4  20         93.11         93.45        16.68 o                         
  -8   4  20         46.14         47.17        13.16 o                         
  -7   4  20          3.06          9.94         9.27 o                         
  -6   4  20        115.13        123.88        18.44 o                         
  -5   4  20          0.80         -4.98         9.20 o                         
  -4   4  20         87.88         64.69        12.28 o                         
  -3   4  20         66.14         70.04        12.86 o                         
  -2   4  20         92.94         77.66        11.99 o                         
 -19   0  21         18.61          2.12         7.92 o                         
 -17   0  21         63.81         72.54        20.00 o                         
 -15   0  21       1193.63       1353.49        82.28 o                         
 -13   0  21         75.75         67.75        23.39 o                         
 -11   0  21        924.84        920.70        71.80 o                         
  -9   0  21        162.73        186.89        33.48 o                         
  -7   0  21         65.90         51.67        19.60 o                         
  -5   0  21        843.74        814.60        62.65 o                         
  -3   0  21        966.99        766.84        56.47 o                         
  -1   0  21       1973.93       1769.63        87.24 o                         
   1   0  21         21.42         15.85        10.60 o                         
   3   0  21         66.95         57.56        13.19 o                         
   5   0  21         43.07         41.93        10.16 o                         
   7   0  21        100.68        135.18        18.91 o                         
 -20   1  21          4.16          0.40         7.44 o                         
 -19   1  21         74.31         78.07        16.37 o                         
 -18   1  21        483.72        533.44        42.11 o                         
 -17   1  21         23.08         16.97        12.51 o                         
 -16   1  21        155.37        145.33        26.10 o                         
 -15   1  21        259.24        289.13        39.45 o                         
 -14   1  21         15.73         34.10        13.40 o                         
 -13   1  21        111.93         90.35        17.27 o                         
 -12   1  21        748.54        779.70        44.35 o                         
 -11   1  21        124.73        115.53        17.89 o                         
 -10   1  21        312.07        297.64        27.55 o                         
  -9   1  21        249.10        232.36        25.14 o                         
  -8   1  21         10.08          2.38         8.63 o                         
  -7   1  21         53.04         75.91        13.91 o                         
  -6   1  21        565.63        569.01        29.31 o                         
  -5   1  21         68.53         63.61        14.29 o                         
  -4   1  21         27.21         20.29         8.43 o                         
  -3   1  21        218.93        206.65        31.55 o                         
  -2   1  21          4.43         11.62         8.63 o                         
  -1   1  21         22.73         11.29         7.88 o                         
   0   1  21          8.57          4.38         7.96 o                         
   1   1  21         20.13         30.02        10.50 o                         
   2   1  21         25.16         15.91         8.11 o                         
   3   1  21          3.91         -3.07         6.40 o                         
   4   1  21          1.87          4.42         6.09 o                         
   5   1  21          9.16          9.89         6.27 o                         
   6   1  21          4.04         17.23         8.80 o                         
   7   1  21        104.62         68.31        15.04 o                         
 -19   2  21         16.04         10.51         7.32 o                         
 -18   2  21         91.66        111.35        17.38 o                         
 -17   2  21        108.72        101.45        18.72 o                         
 -16   2  21         21.31         24.64        13.59 o                         
 -15   2  21          7.24         12.23        12.31 o                         
 -14   2  21        142.63        170.06        28.44 o                         
 -13   2  21          1.65          8.16        12.24 o                         
 -12   2  21         97.29         97.48        24.07 o                         
 -11   2  21        100.43        118.44        24.94 o                         
 -10   2  21         45.40         83.78        21.46 o                         
  -9   2  21        484.68        535.63        48.60 o                         
  -8   2  21       1678.38       1645.64        82.31 o                         
  -7   2  21        757.52        717.18        54.83 o                         
  -6   2  21         72.46         65.37        19.15 o                         
  -5   2  21         29.37         24.50        12.35 o                         
  -4   2  21        243.38        218.30        20.81 o                         
  -3   2  21         69.57         78.81        14.00 o                         
  -2   2  21         19.82         24.33         9.55 o                         
  -1   2  21         17.61         22.67         9.15 o                         
   0   2  21         23.38         22.20         7.81 o                         
   1   2  21        194.55        206.35        20.34 o                         
   2   2  21        216.78        259.90        22.25 o                         
   3   2  21         16.65         30.74         9.71 o                         
   4   2  21        141.27        123.16        15.06 o                         
   5   2  21        484.03        550.22        29.39 o                         
   6   2  21        144.68        130.29        11.03 o                         
 -15   3  21          7.98         18.41         5.07 o                         
 -14   3  21          0.58          7.34         4.72 o                         
 -13   3  21          0.17          3.06         5.74 o                         
 -12   3  21        127.49        127.47        13.87 o                         
 -11   3  21         43.40         56.03        10.55 o                         
 -10   3  21        648.95        582.98        46.16 o                         
  -9   3  21         10.29         13.80        12.50 o                         
  -8   3  21          5.63         26.96        12.43 o                         
  -7   3  21          1.22          6.13         7.97 o                         
  -6   3  21        346.30        278.85        29.96 o                         
  -5   3  21         88.40         58.63        15.06 o                         
  -4   3  21         95.24        115.53        14.06 o                         
  -3   3  21          4.37          6.27         7.56 o                         
  -2   3  21         11.33         10.61         5.40 o                         
  -1   3  21          7.31         -4.39        11.55 o                         
   0   3  21         25.74         12.68         9.44 o                         
   1   3  21         26.41         21.25         9.91 o                         
   2   3  21         44.73         61.67        12.95 o                         
   3   3  21         17.91         21.39         8.87 o                         
 -10   4  21         53.38         61.85        11.18 o                         
  -9   4  21        148.66        146.17        16.99 o                         
  -8   4  21         23.71         29.25         8.83 o                         
  -7   4  21        209.21        204.72        20.18 o                         
  -6   4  21         16.63         26.81         9.36 o                         
  -5   4  21         12.66         -2.18         5.41 o                         
  -4   4  21         41.19         35.78         8.68 o                         
 -18   0  22         11.72         20.89        12.45 o                         
 -16   0  22        443.28        492.43        46.68 o                         
 -14   0  22        396.47        431.60        46.99 o                         
 -12   0  22        727.73        780.09        64.39 o                         
 -10   0  22         95.08        106.50        26.23 o                         
  -8   0  22         63.71         70.84        22.25 o                         
  -6   0  22        233.78        257.07        36.29 o                         
  -4   0  22         20.04         28.58        14.75 o                         
  -2   0  22       1013.90        942.70        62.36 o                         
   0   0  22         50.07         44.37        15.69 o                         
   2   0  22         47.07         35.74        16.04 o                         
   4   0  22         17.60         10.00         5.66 o                         
   6   0  22        144.13        180.16        21.24 o                         
 -20   1  22         42.37         25.86         8.86 o                         
 -19   1  22        131.09        132.75        18.46 o                         
 -18   1  22         18.85         18.02        11.62 o                         
 -17   1  22        288.52        275.32        32.91 o                         
 -16   1  22         68.56         47.11        17.78 o                         
 -15   1  22          4.09          8.56        15.09 o                         
 -14   1  22         75.91        102.84        21.73 o                         
 -13   1  22         94.46        103.11        28.68 o                         
 -12   1  22        198.15        174.03        21.68 o                         
 -11   1  22        204.75        211.65        22.45 o                         
 -10   1  22         10.65         13.77         9.61 o                         
  -9   1  22        176.20        122.60        18.80 o                         
  -8   1  22        189.46        190.89        21.57 o                         
  -7   1  22         50.03         43.56         9.33 o                         
  -6   1  22         28.83         28.41        11.65 o                         
  -5   1  22        657.34        627.80        37.27 o                         
  -4   1  22        385.15        353.81        29.76 o                         
  -3   1  22        432.79        413.91        29.99 o                         
  -2   1  22         78.64         79.13        13.96 o                         
  -1   1  22        116.59         92.75        15.18 o                         
   0   1  22          9.47         12.32         7.61 o                         
   1   1  22        330.77        336.87        25.93 o                         
   2   1  22         98.73         90.13        11.39 o                         
   3   1  22          9.43         11.09         6.07 o                         
   4   1  22          7.85         14.15         5.74 o                         
   5   1  22          4.53         12.17         4.54 o                         
   6   1  22         53.36         52.93        11.52 o                         
 -19   2  22        126.16         50.40        10.08 o                         
 -18   2  22          9.20         22.42         9.24 o                         
 -17   2  22         13.77          8.79        10.89 o                         
 -16   2  22         63.23         58.29        15.89 o                         
 -15   2  22          0.21         -2.86         9.96 o                         
 -14   2  22        257.29        244.45        31.30 o                         
 -13   2  22         14.69         18.25        12.16 o                         
 -12   2  22         65.80         70.79        20.43 o                         
 -11   2  22         39.53         59.45        18.81 o                         
 -10   2  22        375.93        390.14        40.38 o                         
  -9   2  22        668.60        690.67        53.10 o                         
  -8   2  22          2.23          5.23        11.62 o                         
  -7   2  22         10.90         -5.26        12.87 o                         
  -6   2  22        149.38        155.58        25.52 o                         
  -5   2  22        186.60        197.67        25.11 o                         
  -4   2  22          8.95          9.99         6.65 o                         
  -3   2  22         34.73         41.42        10.14 o                         
  -2   2  22         59.79         71.55        13.40 o                         
  -1   2  22          2.79          2.92         7.81 o                         
   0   2  22        220.82        269.59        17.73 o                         
   1   2  22         47.26         56.14        11.19 o                         
   2   2  22          0.21          2.91         6.12 o                         
   3   2  22        125.04        119.46        13.93 o                         
   4   2  22        244.81        247.56        17.41 o                         
 -15   3  22        107.96        102.76        11.86 o                         
 -14   3  22          0.12         -0.66         5.90 o                         
 -13   3  22        328.81        288.44        25.89 o                         
 -12   3  22        345.39        296.19        28.80 o                         
 -11   3  22        662.07        610.24        41.96 o                         
 -10   3  22         28.64         22.35        12.20 o                         
  -9   3  22          0.03         10.77        10.32 o                         
  -8   3  22         13.47         21.72        10.75 o                         
  -7   3  22         79.77         73.72        15.81 o                         
  -6   3  22         29.32         23.38         9.29 o                         
  -5   3  22          5.06          2.78         8.47 o                         
  -4   3  22          5.36          9.32         5.97 o                         
  -3   3  22         35.12         25.11         9.33 o                         
  -2   3  22         23.26          2.66         8.79 o                         
  -1   3  22         13.25         11.14         9.02 o                         
   0   3  22          2.39         11.56         8.12 o                         
   1   3  22        223.63        264.43        21.87 o                         
   2   3  22         33.91         40.07         9.58 o                         
 -19   0  23          1.01         10.84         7.19 o                         
 -17   0  23        262.43        290.07        31.08 o                         
 -15   0  23        285.36        293.83        35.84 o                         
 -13   0  23         42.63         37.64        18.65 o                         
 -11   0  23         76.56         68.42        22.55 o                         
  -9   0  23        829.79        811.52        63.88 o                         
  -7   0  23        559.91        542.89        52.11 o                         
  -5   0  23        132.49        113.42        22.61 o                         
  -3   0  23        592.97        539.31        47.86 o                         
  -1   0  23        409.93        315.74        36.17 o                         
   1   0  23          5.67          9.08         9.18 o                         
   3   0  23         15.90         22.98         7.81 o                         
   5   0  23         48.92         45.44        11.79 o                         
 -19   1  23         96.92         64.98        12.41 o                         
 -18   1  23        193.27        205.35        23.45 o                         
 -17   1  23         14.83         28.95        14.26 o                         
 -16   1  23        382.86        388.18        38.07 o                         
 -15   1  23        206.47        244.42        33.19 o                         
 -14   1  23        223.39        244.85        22.06 o                         
 -13   1  23        229.36        246.12        23.33 o                         
 -12   1  23         43.78         37.85        12.13 o                         
 -11   1  23          0.92         -0.67         7.72 o                         
 -10   1  23        117.96        114.86        13.27 o                         
  -9   1  23        301.94        282.37        20.52 o                         
  -8   1  23        134.00        121.63        16.72 o                         
  -7   1  23         13.25          0.92        18.20 o                         
  -6   1  23        941.58        856.80        42.59 o                         
  -5   1  23          0.21         -2.84         8.64 o                         
  -4   1  23        139.39        164.81        19.68 o                         
  -3   1  23        105.52        113.31        16.49 o                         
  -2   1  23         26.75         33.55        14.78 o                         
  -1   1  23         21.52         16.68         9.14 o                         
   0   1  23         85.75         93.81        14.41 o                         
   1   1  23        118.93        126.82        12.91 o                         
   2   1  23         77.13         71.18         9.28 o                         
   3   1  23          0.37          5.83         5.03 o                         
   4   1  23         65.02         82.76         8.98 o                         
   5   1  23          0.15         -1.03         6.20 o                         
 -18   2  23          3.24         17.30         7.05 o                         
 -17   2  23         13.94         20.79        10.43 o                         
 -16   2  23         22.84         20.13        10.96 o                         
 -15   2  23        265.67        295.26        30.21 o                         
 -14   2  23         45.72         49.06        15.14 o                         
 -13   2  23         67.47         89.10        20.73 o                         
 -12   2  23         30.55         32.00        14.06 o                         
 -11   2  23         44.62         63.47        17.17 o                         
 -10   2  23          0.61          9.72        11.06 o                         
  -9   2  23        117.35        123.75        22.41 o                         
  -8   2  23        129.15        123.74        22.93 o                         
  -7   2  23          6.74          5.05         8.69 o                         
  -6   2  23          7.41          4.06         8.42 o                         
  -5   2  23         17.50         12.07         6.14 o                         
  -4   2  23         44.08         49.49         7.90 o                         
  -3   2  23         68.45         81.96        13.68 o                         
  -2   2  23         26.92         20.46         7.59 o                         
  -1   2  23        120.26        142.21        26.23 o                         
   0   2  23         16.75         13.87         7.49 o                         
   1   2  23         31.93         27.63         8.50 o                         
   2   2  23         60.78         61.88         9.94 o                         
   3   2  23         21.18         13.22         5.14 o                         
 -14   3  23         16.85         17.82         6.57 o                         
 -13   3  23         51.32         41.11        10.50 o                         
 -12   3  23        168.60        159.85        19.23 o                         
 -11   3  23         33.12         29.14        10.67 o                         
 -10   3  23          0.77          6.24         8.29 o                         
  -9   3  23          4.36         -3.61         7.55 o                         
  -8   3  23         45.72         47.59        12.23 o                         
  -7   3  23         48.34         32.96         9.73 o                         
  -6   3  23         17.42         11.72         7.14 o                         
  -5   3  23         28.68         24.31         8.14 o                         
  -4   3  23        289.08        317.18        29.79 o                         
  -3   3  23          0.06          3.39         6.85 o                         
  -2   3  23         22.49         37.75        10.38 o                         
 -18   0  24        138.15        119.06        16.09 o                         
 -16   0  24         33.65         22.88        13.93 o                         
 -14   0  24        398.88        354.27        38.86 o                         
 -12   0  24        208.73        194.10        30.37 o                         
 -10   0  24        105.34         99.91        24.90 o                         
  -8   0  24        588.44        751.40        60.22 o                         
  -6   0  24        179.01        169.02        27.27 o                         
  -4   0  24         99.45         95.33        22.44 o                         
  -2   0  24          0.86         -3.65        10.36 o                         
   0   0  24        178.37        187.37        26.48 o                         
   2   0  24         13.46         19.78         7.40 o                         
   4   0  24        164.58        161.54        18.61 o                         
 -19   1  24        109.19         31.01         8.63 o                         
 -18   1  24         46.39         46.08        10.65 o                         
 -17   1  24          0.12          8.25        10.70 o                         
 -16   1  24          1.14          8.77         9.78 o                         
 -15   1  24         10.26         -4.45        11.44 o                         
 -14   1  24         56.51         52.91        17.01 o                         
 -13   1  24         48.53         54.05        18.84 o                         
 -12   1  24          2.88          7.94         8.39 o                         
 -11   1  24        186.88        182.00        16.86 o                         
 -10   1  24        149.49        115.26        15.18 o                         
  -9   1  24        203.51        160.81        18.48 o                         
  -8   1  24         69.70         64.41        12.84 o                         
  -7   1  24        310.03        269.87        23.78 o                         
  -6   1  24         46.88         24.38        12.54 o                         
  -5   1  24         34.88         39.28        11.19 o                         
  -4   1  24        111.08        110.91        15.66 o                         
  -3   1  24          2.98          5.49         6.74 o                         
  -2   1  24         32.35         37.94        10.50 o                         
  -1   1  24         21.06         16.19         8.20 o                         
   0   1  24         75.08         93.02        13.42 o                         
   1   1  24         38.74         31.80         7.44 o                         
   2   1  24         29.74         22.81         8.42 o                         
   3   1  24        104.01        110.17         9.18 o                         
   4   1  24         12.68          5.17         5.50 o                         
 -17   2  24         22.52         22.80         4.72 o                         
 -16   2  24        122.29        115.96        16.89 o                         
 -15   2  24         76.27         86.38        17.30 o                         
 -14   2  24         69.60         71.16        16.34 o                         
 -13   2  24        122.84        152.26        23.24 o                         
 -12   2  24          2.76          4.69        10.04 o                         
 -11   2  24         40.41         44.20        13.56 o                         
 -10   2  24        145.51        144.59        23.29 o                         
  -9   2  24          2.42         13.55        11.10 o                         
  -8   2  24         98.93         89.60        12.24 o                         
  -7   2  24          5.40         15.18         9.13 o                         
  -6   2  24          3.97         20.95         7.84 o                         
  -5   2  24         60.93         83.67        16.16 o                         
  -4   2  24        113.80        125.40        20.97 o                         
  -3   2  24         44.04         41.13         8.89 o                         
  -2   2  24        250.77        283.49        32.44 o                         
  -1   2  24          2.32         -6.23         6.82 o                         
   0   2  24         30.56         42.68         8.79 o                         
   1   2  24         73.38         66.98        11.75 o                         
   2   2  24         24.19         20.71         8.20 o                         
 -13   3  24         61.89         67.38         9.88 o                         
 -12   3  24         34.63         32.68         8.80 o                         
 -11   3  24          9.56          4.83         6.94 o                         
 -10   3  24         12.63         15.96         8.49 o                         
  -9   3  24         17.27         13.42         7.58 o                         
  -8   3  24         10.83         15.70         6.99 o                         
  -7   3  24          6.91         -1.76         6.70 o                         
  -6   3  24          6.94         13.05         6.02 o                         
  -5   3  24         47.02         42.50         8.63 o                         
 -17   0  25         72.77         53.91        12.36 o                         
 -15   0  25        144.03        130.70        22.53 o                         
 -13   0  25         59.89         63.95        18.86 o                         
 -11   0  25        292.72        281.07        35.21 o                         
  -9   0  25         42.31         47.84        19.72 o                         
  -7   0  25         21.43          9.06        10.88 o                         
  -5   0  25          7.14         -6.27         9.30 o                         
  -3   0  25         62.91         74.86        17.70 o                         
  -1   0  25        217.30        224.84        27.14 o                         
   1   0  25         76.84         82.43        10.91 o                         
   3   0  25        233.95        195.98        18.59 o                         
 -18   1  25         54.02         20.10         7.78 o                         
 -17   1  25         10.96         14.10         9.25 o                         
 -16   1  25         23.11         28.85        12.21 o                         
 -15   1  25        166.02        183.18        25.36 o                         
 -14   1  25        105.37         84.34        19.30 o                         
 -13   1  25         29.75         30.55        17.18 o                         
 -12   1  25        370.20        357.30        37.14 o                         
 -11   1  25         25.20         41.11         9.86 o                         
 -10   1  25          7.33         18.77        11.35 o                         
  -9   1  25        123.05        114.46        15.46 o                         
  -8   1  25        193.37        184.81        18.96 o                         
  -7   1  25          0.82          6.12         9.26 o                         
  -6   1  25         14.96         18.26         9.09 o                         
  -5   1  25         54.76         55.32        11.56 o                         
  -4   1  25         29.13         23.36         9.12 o                         
  -3   1  25         37.60         45.16        10.99 o                         
  -2   1  25         11.68          4.43         6.75 o                         
  -1   1  25         60.92         53.45        10.23 o                         
   0   1  25         41.47         29.67         6.48 o                         
   1   1  25         60.49         70.39         8.25 o                         
   2   1  25         13.36         16.74         5.75 o                         
 -16   2  25          2.59         -2.11         3.45 o                         
 -15   2  25         52.91         55.79         7.88 o                         
 -14   2  25         27.64         18.38        10.18 o                         
 -13   2  25         37.45         22.59        11.34 o                         
 -12   2  25          3.20          0.38         8.97 o                         
 -11   2  25          5.17         -6.50         9.29 o                         
 -10   2  25          2.82          3.50         7.49 o                         
  -9   2  25         72.67         70.98        13.31 o                         
  -8   2  25         21.46         33.95        10.99 o                         
  -7   2  25        128.65        128.74        12.97 o                         
  -6   2  25          2.99         13.28         8.31 o                         
  -5   2  25         14.37         23.66        11.23 o                         
  -4   2  25        156.11        164.37        22.33 o                         
  -3   2  25         24.96         39.61         8.66 o                         
  -2   2  25          4.49          4.81         8.99 o                         
  -1   2  25          8.54         20.07         9.79 o                         
   0   2  25          4.20          4.59         7.27 o                         
 -10   3  25         13.96         15.51         6.60 o                         
  -9   3  25          1.77          5.19         4.81 o                         
 -16   0  26        239.28        168.62        19.75 o                         
 -14   0  26         40.44         29.19        12.49 o                         
 -12   0  26        394.10        348.26        35.38 o                         
 -10   0  26         96.07        104.47        14.77 o                         
  -8   0  26         26.12         32.71        12.25 o                         
  -6   0  26         47.58         48.99        14.78 o                         
  -4   0  26         10.42          9.94        10.40 o                         
  -2   0  26        143.34        169.98        23.96 o                         
   0   0  26         27.45         18.91         7.00 o                         
 -17   1  26         11.47         11.33         6.36 o                         
 -16   1  26         47.59         37.32         9.77 o                         
 -15   1  26          1.52          0.15         8.78 o                         
 -14   1  26         14.56          8.39         9.45 o                         
 -13   1  26         52.01         56.89        16.19 o                         
 -12   1  26          3.50          4.35         9.74 o                         
 -11   1  26          1.79          4.26         9.81 o                         
 -10   1  26         27.74         18.25         7.75 o                         
  -9   1  26         54.62         48.41        10.14 o                         
  -8   1  26         17.40         16.59         7.46 o                         
  -7   1  26         19.57         18.54         7.89 o                         
  -6   1  26         33.34         32.93        11.61 o                         
  -5   1  26        137.09        140.62        15.82 o                         
  -4   1  26         43.99         41.44         9.25 o                         
  -3   1  26          0.99         -3.38         6.30 o                         
  -2   1  26          3.59         -2.52         6.58 o                         
  -1   1  26         79.42         84.13         8.83 o                         
   0   1  26         17.90         23.85         4.88 o                         
 -14   2  26          0.70         -3.81         4.11 o                         
 -13   2  26         19.42         13.15         5.09 o                         
 -12   2  26          5.61         10.57         5.67 o                         
 -11   2  26          0.09          5.21         7.26 o                         
 -10   2  26         46.40         47.78        11.00 o                         
  -9   2  26         69.25         62.08         8.89 o                         
  -8   2  26         89.32         92.70        10.25 o                         
  -7   2  26          8.74         24.98        10.75 o                         
  -6   2  26         92.82        114.94        18.11 o                         
  -5   2  26        100.00        111.14        17.02 o                         
  -4   2  26          8.98         -1.94         4.73 o                         
  -3   2  26         10.66         13.86         7.99 o                         
  -2   2  26          5.46         -1.97         6.13 o                         
 -13   0  27        126.73        153.86        19.12 o                         
 -11   0  27          0.05          3.35         8.44 o                         
  -9   0  27         40.17         33.81        13.45 o                         
  -7   0  27         12.76         15.82         9.62 o                         
  -5   0  27        139.11        126.35        20.16 o                         
  -3   0  27        114.55        135.25        19.29 o                         
  -1   0  27          8.94         -2.44         6.12 o                         
 -15   1  27          7.73         12.08         6.91 o                         
 -14   1  27         44.52         30.75        10.01 o                         
 -13   1  27         14.23          5.60         8.98 o                         
 -12   1  27         19.62         13.44        10.51 o                         
 -11   1  27         17.83         30.81        11.35 o                         
 -10   1  27          0.16         -2.54         6.34 o                         
  -9   1  27        109.97         94.51        11.63 o                         
  -8   1  27          0.09         -1.34         6.01 o                         
  -7   1  27         10.76         11.68         6.27 o                         
  -6   1  27         25.23         25.16        20.75 o                         
  -5   1  27         15.54         11.19         6.43 o                         
  -4   1  27          0.06          2.81         5.86 o                         
  -3   1  27         31.67         41.69         6.13 o                         
  -2   1  27        201.23        182.01        18.46 o                         
 -12   2  27          2.70          2.80         5.91 o                         
 -11   2  27        146.74        108.49        14.62 o                         
 -10   2  27         21.05         24.99         8.69 o                         
  -9   2  27         70.49         79.97        13.41 o                         
  -8   2  27          0.10          4.82         6.53 o                         
  -6   2  27         27.09         30.12         9.42 o                         
 -12   0  28          1.60          3.05         5.77 o                         
 -10   0  28         26.64         17.09         9.22 o                         
  -8   0  28         24.14         28.32        10.41 o                         
  -6   0  28        128.62         96.97        17.16 o                         
  -4   0  28         64.46         73.88        13.67 o                         
 -13   1  28         19.03         11.12         6.00 o                         
 -12   1  28         15.98         14.30         7.46 o                         
 -11   1  28          1.68          0.47         6.53 o                         
 -10   1  28         13.87          7.87         7.76 o                         
  -9   1  28          2.79          6.94         7.54 o                         
  -8   1  28          0.21          1.91         6.34 o                         
  -7   1  28         21.88         16.73         7.99 o                         
  -6   1  28         15.68         14.12         7.59 o                         
  -5   1  28         25.72         29.23         9.30 o                         
  -4   1  28         15.87         33.20         8.88 o                         
                                                                                
