# Supplementary material for: Crystal structures of 2-amino-2-oxoethyl 4-bromo­benzoate, 2-amino-2-oxoethyl 4-nitro­benzoate and 2-amino-2-oxoethyl 4-amino­benzoate monohydrate
Source: Acta Crystallogr E Crystallogr Commun. 2020 Nov 3;76(Pt 12):1805–9. doi: 10.1107/S2056989020014371 (PMC7784646; doi:10.1107/S2056989020014371)
Supplement: Supplementary file 3 [file e-76-01805-IIsup3.hkl]

data_II                                                                         
_shelx_title ' II in P-1'                                                       
_shelx_refln_list_code          4                                               
_shelx_F_calc_maximum       50.79                                               
_exptl_crystal_F_000       232.00                                               
_reflns_d_resolution_high  0.8204                                               
                                                                                
loop_                                                                           
 _space_group_symop_operation_xyz                                               
 'x, y, z'                                                                      
 '-x, -y, -z'                                                                   
                                                                                
_cell_length_a     7.1238                                                       
_cell_length_b     7.3683                                                       
_cell_length_c    10.0630                                                       
_cell_angle_alpha 107.824                                                       
_cell_angle_beta   94.950                                                       
_cell_angle_gamma  96.322                                                       
                                                                                
_shelx_F_squared_multiplier     1.000                                           
                                                                                
loop_                                                                           
 _refln_index_h                                                                 
 _refln_index_k                                                                 
 _refln_index_l                                                                 
 _refln_F_squared_calc                                                          
 _refln_F_squared_meas                                                          
 _refln_F_squared_sigma                                                         
 _refln_observed_status                                                         
   1   0   0          0.16          4.49         0.11 o                         
   3   0   0         55.28         57.12         1.22 o                         
   4   0   0         77.31         90.60         1.52 o                         
   5   0   0         14.99         13.91         1.19 o                         
   6   0   0          6.77          7.96         0.45 o                         
   7   0   0          9.24          9.48         0.72 o                         
   8   0   0          2.35          2.08         0.28 o                         
  -8   1   0          3.62          3.10         0.48 o                         
  -7   1   0         10.17          9.00         0.53 o                         
  -6   1   0        314.83        314.58         4.37 o                         
  -5   1   0         25.66         30.15         1.70 o                         
  -4   1   0       1997.72       1904.19        11.54 o                         
  -3   1   0        554.86        601.64         3.50 o                         
  -1   1   0        219.21        183.02         1.97 o                         
   0   1   0         40.79         44.42         0.57 o                         
   1   1   0       1747.48       1275.60        29.17 o                         
   2   1   0          0.98          1.25         0.16 o                         
   3   1   0          0.79          0.57         0.15 o                         
   4   1   0         17.90         18.39         0.77 o                         
   5   1   0         26.80         34.93         1.10 o                         
   6   1   0          1.99          2.86         0.35 o                         
   7   1   0          0.12          0.24         0.20 o                         
   8   1   0          1.10          0.97         0.30 o                         
  -8   2   0         28.78         25.67         1.36 o                         
  -7   2   0          0.33          0.61         0.21 o                         
  -6   2   0        130.73        126.13         3.06 o                         
  -5   2   0         33.74         34.12         1.81 o                         
  -4   2   0         78.72         91.50         1.69 o                         
  -3   2   0        161.86        153.17         2.90 o                         
  -2   2   0        365.62        388.13         3.73 o                         
  -1   2   0         44.79         47.20         1.19 o                         
   0   2   0          0.40          3.18         0.22 o                         
   1   2   0        921.83        837.24         5.46 o                         
   2   2   0        191.51        198.86         3.05 o                         
   3   2   0         82.58         91.42         2.38 o                         
   4   2   0         18.66         15.56         1.12 o                         
   5   2   0         10.09         10.86         0.90 o                         
   6   2   0          4.01          4.80         0.43 o                         
   7   2   0          0.69          0.78         0.18 o                         
  -8   3   0         13.17         14.30         1.04 o                         
  -7   3   0          1.60          2.46         0.37 o                         
  -6   3   0          2.28          1.18         0.23 o                         
  -5   3   0         20.98         22.26         0.75 o                         
  -4   3   0          9.70          8.45         0.57 o                         
  -3   3   0         57.85         51.53         1.78 o                         
  -2   3   0          0.51          1.03         0.18 o                         
  -1   3   0         55.81         60.98         1.20 o                         
   0   3   0        149.82        144.82         4.38 o                         
   1   3   0        150.02        159.68         3.04 o                         
   2   3   0         22.01         25.05         1.34 o                         
   3   3   0         38.71         40.03         1.90 o                         
   4   3   0          1.66          1.75         0.43 o                         
   5   3   0          4.27          4.44         0.77 o                         
   6   3   0          7.48          5.96         0.45 o                         
   7   3   0          3.05          2.56         0.50 o                         
  -8   4   0          0.08          0.25         0.20 o                         
  -7   4   0          1.32          1.10         0.23 o                         
  -6   4   0          0.74          0.43         0.30 o                         
  -5   4   0          9.69         12.92         0.81 o                         
  -4   4   0         43.01         47.55         1.48 o                         
  -3   4   0        452.85        446.81         6.18 o                         
  -2   4   0        103.15         99.42         2.76 o                         
  -1   4   0         96.80        104.46         1.91 o                         
   0   4   0        229.88        245.58         4.27 o                         
   1   4   0         25.12         26.91         0.94 o                         
   2   4   0         29.90         31.83         1.84 o                         
   3   4   0        135.28        142.90         3.23 o                         
   4   4   0         21.82         23.48         1.21 o                         
   5   4   0         61.66         71.75         2.03 o                         
   6   4   0         83.93         83.31         2.77 o                         
  -7   5   0          6.21          5.72         0.67 o                         
  -6   5   0         52.22         57.84         3.42 o                         
  -5   5   0         35.32         35.92         1.93 o                         
  -4   5   0         22.30         20.75         1.09 o                         
  -3   5   0         43.22         39.19         1.43 o                         
  -2   5   0          0.72          0.69         0.26 o                         
  -1   5   0         17.89         20.75         1.49 o                         
   0   5   0         61.70         60.85         1.70 o                         
   1   5   0          5.28          3.79         0.52 o                         
   2   5   0        271.40        278.48         4.19 o                         
   3   5   0          0.94          0.96         0.39 o                         
   4   5   0          0.89          0.73         0.18 o                         
   5   5   0          4.87          4.19         0.44 o                         
   6   5   0          1.30          1.86         0.37 o                         
  -6   6   0          0.28          0.08         0.20 o                         
  -5   6   0          7.69          7.06         0.64 o                         
  -4   6   0          0.23          0.33         0.33 o                         
  -3   6   0          1.66          1.11         0.38 o                         
  -2   6   0         27.92         23.63         1.19 o                         
  -1   6   0          5.49          5.62         0.58 o                         
   0   6   0          1.58          1.87         0.30 o                         
   1   6   0         11.34         10.39         1.18 o                         
   2   6   0         66.17         65.61         2.90 o                         
   3   6   0          0.16          0.32         0.35 o                         
   4   6   0          0.42          0.42         0.19 o                         
   5   6   0          7.91          8.70         0.67 o                         
  -5   7   0          6.78          8.00         0.58 o                         
  -4   7   0          2.23          2.47         0.40 o                         
  -3   7   0          3.81          3.34         0.67 o                         
  -2   7   0          0.64          1.47         0.49 o                         
  -1   7   0          1.73          1.97         0.56 o                         
   0   7   0          8.84          9.49         0.75 o                         
   1   7   0         30.97         31.81         1.93 o                         
   2   7   0          2.40          2.77         0.64 o                         
   3   7   0         40.31         40.48         1.91 o                         
  -4   8   0         15.55         16.12         0.68 o                         
  -3   8   0          5.42          6.40         0.75 o                         
  -2   8   0          0.09          0.33         0.32 o                         
  -1   8   0         10.48         11.99         0.99 o                         
   0   8   0          2.09          2.40         0.41 o                         
   1   8   0          0.29          0.64         0.22 o                         
  -2  -8   1          0.13          0.14         0.25 o                         
  -1  -8   1          3.39          3.83         0.60 o                         
   0  -8   1         13.69         15.56         1.12 o                         
   1  -8   1         10.43         13.68         1.13 o                         
   2  -8   1          0.00         -0.16         0.28 o                         
   3  -8   1          6.60          8.34         0.60 o                         
   4  -8   1         17.78         17.44         0.78 o                         
  -4  -7   1          0.80          0.73         0.17 o                         
  -3  -7   1          0.40          0.26         0.17 o                         
  -2  -7   1         15.50         16.36         1.42 o                         
  -1  -7   1         24.10         24.25         1.73 o                         
   0  -7   1          0.37          0.38         0.19 o                         
   1  -7   1         54.09         57.21         1.82 o                         
   2  -7   1         53.97         50.95         1.73 o                         
   3  -7   1          8.99          7.94         1.02 o                         
   4  -7   1         60.37         70.39         2.68 o                         
   5  -7   1          3.25          3.74         0.42 o                         
   6  -7   1         17.13         18.83         1.08 o                         
  -5  -6   1          7.91          7.14         0.71 o                         
  -4  -6   1          2.74          2.40         0.37 o                         
  -3  -6   1         19.11         19.69         1.56 o                         
  -2  -6   1        101.02        103.70         3.64 o                         
  -1  -6   1          0.10          0.68         0.46 o                         
   0  -6   1        734.93        760.57         6.39 o                         
   1  -6   1         32.02         29.63         1.81 o                         
   2  -6   1        561.72        531.46         7.59 o                         
   3  -6   1          1.51          2.43         0.57 o                         
   4  -6   1         47.82         42.02         2.18 o                         
   5  -6   1          7.57          5.21         0.72 o                         
   6  -6   1          0.09          0.11         0.18 o                         
   7  -6   1          6.64          6.04         0.54 o                         
  -6  -5   1         26.16         22.86         1.31 o                         
  -5  -5   1         26.73         28.87         1.47 o                         
  -4  -5   1        584.21        583.75         8.16 o                         
  -3  -5   1        143.47        141.25         4.02 o                         
  -2  -5   1        450.16        449.99         5.13 o                         
  -1  -5   1        165.57        169.80         4.32 o                         
   0  -5   1         36.78         39.97         2.06 o                         
   1  -5   1          2.37          1.80         0.43 o                         
   2  -5   1          0.50          0.28         0.17 o                         
   3  -5   1         51.68         50.34         1.58 o                         
   4  -5   1         11.80         10.99         0.77 o                         
   5  -5   1         33.68         29.61         1.22 o                         
   6  -5   1          0.46          0.44         0.21 o                         
   7  -5   1          7.09          5.91         0.46 o                         
  -7  -4   1         26.07         29.47         1.41 o                         
  -6  -4   1         56.60         57.36         2.40 o                         
  -5  -4   1         12.32         12.34         1.20 o                         
  -4  -4   1          9.40         10.74         0.64 o                         
  -3  -4   1        105.19        100.82         3.35 o                         
  -2  -4   1         10.11         11.08         1.04 o                         
  -1  -4   1          0.14          0.23         0.21 o                         
   0  -4   1         86.94         94.25         2.75 o                         
   1  -4   1         60.32         70.73         2.34 o                         
   2  -4   1         13.79         14.21         1.03 o                         
   3  -4   1          0.37          0.17         0.18 o                         
   4  -4   1         31.81         32.44         1.00 o                         
   5  -4   1          5.00          5.14         0.37 o                         
   6  -4   1          1.29          3.06         0.36 o                         
   7  -4   1          6.68          6.22         0.80 o                         
   8  -4   1          1.21          1.13         0.28 o                         
  -7  -3   1          0.59          0.24         0.15 o                         
  -6  -3   1         11.66         11.63         0.78 o                         
  -5  -3   1          0.21          0.86         0.19 o                         
  -4  -3   1          3.26          2.85         0.54 o                         
  -3  -3   1        202.81        193.08         3.91 o                         
  -2  -3   1          0.00          0.08         0.17 o                         
  -1  -3   1         27.15         36.72         1.44 o                         
   0  -3   1          6.26          7.78         0.40 o                         
   1  -3   1        466.62        448.88         4.96 o                         
   2  -3   1          3.18          2.15         0.36 o                         
   3  -3   1        222.03        229.93         3.69 o                         
   4  -3   1          3.01          1.86         0.39 o                         
   5  -3   1          4.95          7.00         0.43 o                         
   6  -3   1          8.98         10.24         0.78 o                         
   7  -3   1          5.10          3.47         0.45 o                         
   8  -3   1          2.65          0.99         0.29 o                         
  -8  -2   1          0.05          0.07         0.14 o                         
  -7  -2   1          1.41          1.24         0.29 o                         
  -6  -2   1          0.89          0.89         0.27 o                         
  -5  -2   1          0.23         -0.24         0.13 o                         
  -4  -2   1          7.42          5.21         0.63 o                         
  -3  -2   1          0.08          0.60         0.25 o                         
  -2  -2   1        259.84        271.55         3.45 o                         
  -1  -2   1          0.02          0.06         0.07 o                         
   0  -2   1          6.44          6.98         0.28 o                         
   1  -2   1         80.91         74.30         2.25 o                         
   2  -2   1       1451.08       1270.76        19.86 o                         
   3  -2   1          4.87          5.28         0.48 o                         
   4  -2   1        112.06        117.74         3.43 o                         
   5  -2   1        181.37        212.14         3.59 o                         
   6  -2   1        120.21        114.90         2.15 o                         
   7  -2   1          9.51         10.99         0.80 o                         
   8  -2   1         31.99         26.77         1.38 o                         
  -8  -1   1          2.28          2.23         0.45 o                         
  -7  -1   1          6.54          6.62         0.67 o                         
  -6  -1   1         19.43         23.40         1.24 o                         
  -5  -1   1          2.14          1.70         0.33 o                         
  -4  -1   1        346.36        353.76        11.65 o                         
  -3  -1   1          4.11          2.42         0.53 o                         
  -2  -1   1        358.78        319.18         2.36 o                         
  -1  -1   1        849.42        689.74         3.05 o                         
   0  -1   1        565.43        509.14         1.78 o                         
   1  -1   1        600.00        569.12         3.20 o                         
   3  -1   1         23.71         26.26         0.87 o                         
   4  -1   1        632.11        692.70         7.29 o                         
   5  -1   1         13.04         18.05         1.37 o                         
   6  -1   1          4.75          6.80         0.47 o                         
   7  -1   1         11.47         12.94         0.71 o                         
   8  -1   1          1.80          1.17         0.32 o                         
  -8   0   1          8.77          7.97         0.85 o                         
  -7   0   1          7.22          6.53         0.49 o                         
  -6   0   1          7.37          6.77         0.38 o                         
  -5   0   1          0.58          1.32         0.42 o                         
  -4   0   1         19.71         23.93         0.82 o                         
  -3   0   1         73.89         78.76         1.26 o                         
  -1   0   1        271.92        241.65         1.76 o                         
   0   0   1        309.21        282.21         2.13 o                         
   1   0   1        239.46        233.96         1.83 o                         
   2   0   1        400.78        377.02         2.30 o                         
   3   0   1        251.93        272.38         1.63 o                         
   4   0   1        227.74        239.07         4.16 o                         
   5   0   1         26.34         27.16         1.68 o                         
   6   0   1          0.18          0.40         0.25 o                         
   7   0   1          0.00          0.11         0.19 o                         
   8   0   1          0.57          0.53         0.22 o                         
  -8   1   1          0.70          0.80         0.17 o                         
  -7   1   1          0.37          1.02         0.24 o                         
  -6   1   1         16.02         15.53         0.68 o                         
  -5   1   1          0.48          1.10         0.33 o                         
  -4   1   1         50.85         63.70         2.08 o                         
  -3   1   1        278.54        288.02         1.61 o                         
  -2   1   1        615.95        617.69         2.41 o                         
  -1   1   1         73.16         68.60         0.86 o                         
   0   1   1        170.48        185.58         1.46 o                         
   1   1   1        533.87        515.24         3.18 o                         
   2   1   1         28.46         37.26         0.79 o                         
   3   1   1        420.34        421.03         7.34 o                         
   4   1   1          0.20          0.16         0.15 o                         
   5   1   1          0.09         -0.13         0.12 o                         
   6   1   1          7.31          4.61         0.44 o                         
   7   1   1          5.01          4.78         0.62 o                         
   8   1   1          0.09          0.47         0.18 o                         
  -8   2   1          0.00         -0.35         0.25 o                         
  -7   2   1          1.91          2.70         0.34 o                         
  -6   2   1          0.32          0.25         0.14 o                         
  -5   2   1          0.37          0.15         0.31 o                         
  -4   2   1        175.08        179.27         6.78 o                         
  -3   2   1         87.62         89.25         1.81 o                         
  -2   2   1        217.32        224.33         3.09 o                         
  -1   2   1       1843.10       1500.58         8.98 o                         
   0   2   1         93.13         87.56         1.89 o                         
   1   2   1        144.96        171.17         5.80 o                         
   2   2   1          4.70          3.89         0.50 o                         
   3   2   1        154.65        145.44         3.30 o                         
   4   2   1          2.03          2.34         0.49 o                         
   5   2   1        103.37         97.12         1.87 o                         
   6   2   1          8.01          7.57         0.52 o                         
   7   2   1         10.75         10.11         0.61 o                         
  -8   3   1         14.29         13.52         1.05 o                         
  -7   3   1          1.55          2.44         0.54 o                         
  -6   3   1          1.58          2.21         0.28 o                         
  -5   3   1          0.71          0.56         0.17 o                         
  -4   3   1         14.10         14.97         0.78 o                         
  -3   3   1          1.43          1.18         0.20 o                         
  -2   3   1        106.99        104.34         2.53 o                         
  -1   3   1       2580.08       2154.80         7.87 o                         
   0   3   1        102.41        100.83         1.65 o                         
   1   3   1        897.84        936.32        10.99 o                         
   2   3   1          5.76          6.96         0.80 o                         
   3   3   1         66.89         75.46         2.77 o                         
   4   3   1          0.86          1.26         0.24 o                         
   5   3   1          2.98          3.10         0.46 o                         
   6   3   1         48.35         46.68         1.55 o                         
   7   3   1         16.16         17.35         0.97 o                         
  -8   4   1          0.86          0.62         0.24 o                         
  -7   4   1          2.99          2.30         0.48 o                         
  -6   4   1          1.61          1.61         0.40 o                         
  -5   4   1         74.34         65.95         2.87 o                         
  -4   4   1        103.94        117.81         6.38 o                         
  -3   4   1        228.42        224.39         4.61 o                         
  -2   4   1         28.88         40.61         1.84 o                         
  -1   4   1          6.90          6.42         0.53 o                         
   0   4   1        385.80        398.75         4.99 o                         
   1   4   1         16.61         17.31         1.34 o                         
   2   4   1         94.12         96.13         3.40 o                         
   3   4   1          8.72          6.50         0.78 o                         
   4   4   1        295.72        292.59         5.44 o                         
   5   4   1          0.57          0.57         0.19 o                         
   6   4   1         23.89         22.80         1.49 o                         
  -7   5   1         15.52         13.45         0.99 o                         
  -6   5   1          0.06         -0.08         0.22 o                         
  -5   5   1          8.51         10.22         1.25 o                         
  -4   5   1         10.62          8.69         0.99 o                         
  -3   5   1        119.19        118.68         2.62 o                         
  -2   5   1         29.37         29.08         1.02 o                         
  -1   5   1         17.07         20.23         0.73 o                         
   0   5   1          0.84          1.28         0.30 o                         
   1   5   1          3.41          1.99         0.45 o                         
   2   5   1         53.96         52.92         1.93 o                         
   3   5   1          1.83          1.77         0.60 o                         
   4   5   1          4.65          4.42         0.36 o                         
   5   5   1         10.04          9.86         0.50 o                         
  -6   6   1          0.54          1.29         0.36 o                         
  -5   6   1          0.04         -0.09         0.20 o                         
  -4   6   1          0.04          0.19         0.19 o                         
  -3   6   1          7.51          7.79         1.01 o                         
  -2   6   1         63.98         66.38         2.91 o                         
  -1   6   1          2.28          3.23         0.65 o                         
   0   6   1         13.34         15.53         0.97 o                         
   1   6   1          0.13          0.49         0.47 o                         
   2   6   1         16.31         19.08         1.59 o                         
   3   6   1          4.61          4.10         0.79 o                         
   4   6   1          5.27          5.46         0.55 o                         
  -5   7   1          4.16          4.58         0.60 o                         
  -4   7   1          2.79          2.28         0.35 o                         
  -3   7   1          9.64         10.59         0.77 o                         
  -2   7   1          6.66          5.95         0.88 o                         
  -1   7   1          7.27          6.50         0.88 o                         
   0   7   1         13.66         13.48         1.21 o                         
   1   7   1          0.82          1.24         0.48 o                         
   2   7   1          0.79         -0.12         0.42 o                         
   3   7   1          3.39          4.03         0.37 o                         
  -3   8   1          3.76          2.77         0.51 o                         
  -2   8   1          0.06          0.15         0.22 o                         
  -1   8   1          1.71          3.37         0.50 o                         
   0   8   1          3.02          3.38         0.46 o                         
  -2  -8   2          2.67          2.99         0.52 o                         
  -1  -8   2         27.96         31.91         1.69 o                         
   0  -8   2          1.19          1.35         0.42 o                         
   1  -8   2          0.43          0.41         0.24 o                         
   2  -8   2          0.05          0.19         0.29 o                         
   3  -8   2          0.11          0.08         0.26 o                         
   4  -8   2          0.61          0.19         0.15 o                         
  -4  -7   2          0.15         -0.32         0.19 o                         
  -3  -7   2          2.41          2.92         0.57 o                         
  -2  -7   2         53.50         58.49         2.64 o                         
  -1  -7   2          0.27          0.37         0.33 o                         
   0  -7   2          5.52          6.16         0.59 o                         
   1  -7   2         22.47         21.39         1.55 o                         
   2  -7   2        162.81        161.85         4.25 o                         
   3  -7   2          0.05          0.12         0.36 o                         
   4  -7   2        100.75        111.28         3.36 o                         
   5  -7   2          4.85          8.87         0.85 o                         
   6  -7   2          9.46          8.80         0.75 o                         
  -5  -6   2          5.03          5.04         0.48 o                         
  -4  -6   2          0.93          1.34         0.49 o                         
  -3  -6   2          0.19          0.16         0.29 o                         
  -2  -6   2        367.74        353.99         6.59 o                         
  -1  -6   2        100.72        103.64         4.41 o                         
   0  -6   2        273.43        287.97         3.92 o                         
   1  -6   2         49.15         49.56         1.64 o                         
   2  -6   2         17.44         16.96         0.98 o                         
   3  -6   2         19.23         15.16         1.29 o                         
   4  -6   2          9.51          8.08         0.94 o                         
   5  -6   2          8.61          8.81         0.64 o                         
   6  -6   2         11.30         10.12         0.64 o                         
  -6  -5   2         11.99         10.15         0.92 o                         
  -5  -5   2         13.89         15.44         1.68 o                         
  -4  -5   2         16.75         18.48         1.45 o                         
  -3  -5   2         23.99         25.32         1.26 o                         
  -2  -5   2         19.57         21.98         1.11 o                         
  -1  -5   2        177.13        190.12         4.37 o                         
   0  -5   2        106.60        117.73         2.22 o                         
   1  -5   2          2.36          2.41         0.48 o                         
   2  -5   2          0.09          0.11         0.20 o                         
   3  -5   2          0.86          0.25         0.26 o                         
   4  -5   2          0.15          0.16         0.17 o                         
   5  -5   2          4.31          6.37         0.80 o                         
   6  -5   2          0.49          0.17         0.26 o                         
   7  -5   2          0.15          0.37         0.23 o                         
  -7  -4   2          0.00          0.24         0.26 o                         
  -6  -4   2          0.01          0.14         0.16 o                         
  -5  -4   2          0.68          1.21         0.37 o                         
  -4  -4   2          8.13         10.14         0.60 o                         
  -3  -4   2          2.16          3.91         0.65 o                         
  -2  -4   2         18.82         17.07         1.22 o                         
  -1  -4   2        280.35        259.41         2.70 o                         
   0  -4   2         41.99         46.64         1.42 o                         
   1  -4   2          1.84          1.60         0.22 o                         
   2  -4   2         53.15         58.71         2.02 o                         
   3  -4   2         10.53         16.10         1.13 o                         
   4  -4   2          8.31          5.30         0.52 o                         
   5  -4   2          0.31          0.56         0.16 o                         
   6  -4   2          0.03          0.17         0.35 o                         
   7  -4   2         13.97         15.48         0.87 o                         
  -7  -3   2          1.67          3.25         0.66 o                         
  -6  -3   2         13.99         14.70         0.90 o                         
  -5  -3   2         13.79         15.89         0.92 o                         
  -4  -3   2          0.00          0.35         0.23 o                         
  -3  -3   2         22.52         23.23         1.33 o                         
  -2  -3   2          1.99          1.57         0.36 o                         
  -1  -3   2        220.01        239.72         2.43 o                         
   0  -3   2        284.08        267.29         3.56 o                         
   1  -3   2        613.36        649.19         3.16 o                         
   2  -3   2          2.14          2.70         0.39 o                         
   3  -3   2        433.36        399.71         4.76 o                         
   4  -3   2         38.01         30.08         1.46 o                         
   5  -3   2         24.28         26.29         0.98 o                         
   6  -3   2         25.12         20.41         1.10 o                         
   7  -3   2          0.72          1.26         0.30 o                         
   8  -3   2         65.55         57.91         1.94 o                         
  -8  -2   2          0.06         -0.05         0.21 o                         
  -7  -2   2          0.28          0.44         0.21 o                         
  -6  -2   2         13.28         13.24         0.88 o                         
  -5  -2   2        105.19        106.57         2.66 o                         
  -4  -2   2        174.32        174.55         3.64 o                         
  -3  -2   2        351.21        348.63         4.71 o                         
  -2  -2   2        230.78        247.23         3.48 o                         
  -1  -2   2        363.05        332.36         2.07 o                         
   0  -2   2        451.34        407.23         2.26 o                         
   1  -2   2        193.76        180.63         2.67 o                         
   2  -2   2        785.94        794.70         5.46 o                         
   3  -2   2         38.34         45.04         1.45 o                         
   4  -2   2       1391.00       1327.18         8.34 o                         
   5  -2   2         71.77         63.46         1.32 o                         
   6  -2   2        383.51        361.53         3.86 o                         
   7  -2   2          8.58          8.92         0.72 o                         
   8  -2   2         11.82          9.11         0.80 o                         
  -8  -1   2          8.73          8.80         0.83 o                         
  -7  -1   2         10.30          9.02         0.87 o                         
  -6  -1   2         49.91         51.10         1.44 o                         
  -5  -1   2         37.50         41.28         2.40 o                         
  -4  -1   2         69.12         78.33         2.27 o                         
  -3  -1   2         57.82         75.11         1.97 o                         
  -2  -1   2         23.23         24.23         0.45 o                         
  -1  -1   2       1454.92       1205.56         5.64 o                         
   1  -1   2        571.57        585.97         1.97 o                         
   2  -1   2       1170.94       1058.88        13.39 o                         
   3  -1   2        164.74        168.21         2.44 o                         
   4  -1   2         31.82         36.89         1.76 o                         
   5  -1   2          1.83          1.42         0.22 o                         
   6  -1   2          6.65          7.08         0.55 o                         
   7  -1   2          0.91          0.71         0.26 o                         
   8  -1   2          0.42          0.52         0.24 o                         
  -8   0   2          4.93          4.38         0.43 o                         
  -7   0   2         33.66         34.18         1.44 o                         
  -6   0   2          0.03         -0.04         0.19 o                         
  -5   0   2         18.82         14.58         1.20 o                         
  -4   0   2          8.76          8.62         0.53 o                         
  -3   0   2          1.59          1.11         0.19 o                         
  -2   0   2        647.45        635.84         7.85 o                         
  -1   0   2          8.86          7.25         0.47 o                         
   0   0   2        396.77        371.30         3.41 o                         
   1   0   2        562.34        572.81         4.17 o                         
   2   0   2          0.02          0.34         0.10 o                         
   3   0   2        101.18        114.12         1.49 o                         
   4   0   2        142.69        159.63         3.53 o                         
   5   0   2          4.61          6.37         0.66 o                         
   6   0   2          0.89          1.14         0.23 o                         
   7   0   2          0.04         -0.02         0.22 o                         
   8   0   2          2.72          1.97         0.36 o                         
  -8   1   2          2.49          2.44         0.34 o                         
  -7   1   2          0.23          0.26         0.16 o                         
  -6   1   2         62.78         64.56         1.59 o                         
  -5   1   2          0.45          0.10         0.22 o                         
  -4   1   2         34.45         37.64         0.90 o                         
  -3   1   2         39.50         51.21         0.90 o                         
  -2   1   2         11.96         11.89         0.39 o                         
  -1   1   2        123.07        111.03         1.18 o                         
   0   1   2          0.39          1.47         0.20 o                         
   1   1   2       1502.20       1392.07        17.04 o                         
   2   1   2        340.72        337.21         6.60 o                         
   3   1   2          8.32         10.88         0.55 o                         
   4   1   2          7.29          7.52         0.54 o                         
   5   1   2         44.84         44.70         1.28 o                         
   6   1   2          0.10          0.04         0.19 o                         
   7   1   2         11.02          8.64         0.90 o                         
  -8   2   2          0.01         -0.08         0.25 o                         
  -7   2   2         18.44         20.79         1.52 o                         
  -6   2   2         20.46         19.46         0.75 o                         
  -5   2   2         38.89         48.23         1.10 o                         
  -4   2   2         20.56         21.62         0.70 o                         
  -3   2   2          0.51          0.14         0.11 o                         
  -2   2   2         99.79        120.63         3.32 o                         
  -1   2   2          3.88          4.34         0.92 o                         
   0   2   2         48.43         47.97         1.30 o                         
   1   2   2       1626.81       1538.23         9.77 o                         
   2   2   2        415.25        414.71         5.46 o                         
   3   2   2        541.53        550.82         6.92 o                         
   4   2   2         21.28         20.08         0.84 o                         
   5   2   2          0.44          0.58         0.25 o                         
   6   2   2         32.48         31.13         1.55 o                         
   7   2   2          3.44          2.34         0.45 o                         
  -8   3   2          2.53          3.49         0.54 o                         
  -7   3   2          4.75          3.85         0.65 o                         
  -6   3   2          2.64          1.80         0.36 o                         
  -5   3   2          4.97          4.29         0.39 o                         
  -4   3   2         57.15         58.09         5.36 o                         
  -3   3   2        332.39        344.50         3.82 o                         
  -2   3   2        297.02        300.27         3.33 o                         
  -1   3   2        149.29        162.93         2.43 o                         
   0   3   2        323.89        381.89         3.61 o                         
   1   3   2         50.90         48.32         2.37 o                         
   2   3   2         40.60         36.98         1.96 o                         
   3   3   2         92.71         90.50         3.29 o                         
   4   3   2          0.73          0.70         0.16 o                         
   5   3   2          6.47          5.41         0.57 o                         
   6   3   2          5.13          5.37         0.53 o                         
   7   3   2          0.20          0.33         0.16 o                         
  -7   4   2          0.17          0.10         0.20 o                         
  -6   4   2         22.32         23.44         1.69 o                         
  -5   4   2         14.00         13.91         1.35 o                         
  -4   4   2          3.87          4.44         0.42 o                         
  -3   4   2          9.13         10.12         1.06 o                         
  -2   4   2         34.65         34.23         1.28 o                         
  -1   4   2          0.99          0.99         0.27 o                         
   0   4   2        179.55        178.11         4.97 o                         
   1   4   2          1.13          1.53         0.50 o                         
   2   4   2        179.19        182.06         3.69 o                         
   3   4   2         18.70         16.55         1.06 o                         
   4   4   2         52.30         50.56         2.14 o                         
   5   4   2          0.01          0.01         0.18 o                         
   6   4   2          3.93          3.48         0.49 o                         
  -7   5   2          0.13          0.04         0.15 o                         
  -6   5   2          8.25          5.03         0.72 o                         
  -5   5   2          0.02         -0.01         0.21 o                         
  -4   5   2         21.03         25.27         1.25 o                         
  -3   5   2         88.44         88.38         1.91 o                         
  -2   5   2        349.66        341.99         4.52 o                         
  -1   5   2         42.11         42.79         1.30 o                         
   0   5   2         13.97         14.91         0.79 o                         
   1   5   2          6.14          4.29         0.60 o                         
   2   5   2         39.34         37.51         2.19 o                         
   3   5   2          0.18          0.50         0.30 o                         
   4   5   2         13.17         11.14         0.76 o                         
   5   5   2          0.18          0.28         0.28 o                         
  -6   6   2          2.37          2.30         0.42 o                         
  -5   6   2          6.66          8.49         0.64 o                         
  -4   6   2         29.16         26.96         1.25 o                         
  -3   6   2          4.55          4.96         0.57 o                         
  -2   6   2         45.05         41.15         2.32 o                         
  -1   6   2          0.00         -0.24         0.30 o                         
   0   6   2         62.58         57.30         1.83 o                         
   1   6   2         40.59         36.69         2.16 o                         
   2   6   2         16.15         13.20         1.31 o                         
   3   6   2          9.30         10.08         1.01 o                         
   4   6   2          0.02          0.01         0.17 o                         
  -5   7   2         20.68         20.22         0.75 o                         
  -4   7   2         34.26         39.29         1.72 o                         
  -3   7   2         11.64         12.19         1.17 o                         
  -2   7   2          1.53          1.47         0.45 o                         
  -1   7   2         14.13         12.26         1.20 o                         
   0   7   2         17.34         20.14         0.98 o                         
   1   7   2          3.79          3.18         0.59 o                         
   2   7   2          0.33          0.55         0.31 o                         
  -2  -8   3          1.63          2.42         0.48 o                         
  -1  -8   3         11.36         12.51         1.10 o                         
   0  -8   3         28.45         31.95         0.95 o                         
   1  -8   3         14.45         15.86         0.87 o                         
   2  -8   3          0.05         -0.08         0.25 o                         
   3  -8   3          4.88          4.06         0.65 o                         
   4  -8   3         84.38         95.69         2.66 o                         
  -4  -7   3         11.01         12.71         1.02 o                         
  -3  -7   3          7.81          8.61         0.70 o                         
  -2  -7   3          0.71          0.86         0.41 o                         
  -1  -7   3          9.66          9.68         1.11 o                         
   0  -7   3        225.61        230.87         3.56 o                         
   1  -7   3        155.35        148.54         4.05 o                         
   2  -7   3        278.60        268.07         5.44 o                         
   3  -7   3         71.61         72.41         2.79 o                         
   4  -7   3         11.67         10.73         1.02 o                         
   5  -7   3         18.89         19.87         1.24 o                         
   6  -7   3          0.23          0.23         0.18 o                         
  -5  -6   3         16.50         17.81         1.05 o                         
  -4  -6   3         24.78         28.49         1.25 o                         
  -3  -6   3         51.14         50.44         2.46 o                         
  -2  -6   3         98.01         96.77         3.43 o                         
  -1  -6   3         70.88         75.07         6.32 o                         
   0  -6   3          1.95          1.65         0.33 o                         
   1  -6   3          7.89          7.90         0.67 o                         
   2  -6   3          0.46         -0.07         0.32 o                         
   3  -6   3          1.71          2.54         0.53 o                         
   4  -6   3          0.21         -0.01         0.21 o                         
   5  -6   3          0.72          1.54         0.38 o                         
   6  -6   3          3.03          2.64         0.35 o                         
  -6  -5   3         13.08         12.45         1.03 o                         
  -5  -5   3          4.10          4.69         0.39 o                         
  -4  -5   3         27.89         31.62         1.86 o                         
  -3  -5   3         14.71         16.96         1.02 o                         
  -2  -5   3          4.94          4.24         0.49 o                         
  -1  -5   3          6.81          7.60         0.85 o                         
   0  -5   3         19.74         24.53         1.72 o                         
   1  -5   3         90.90         87.42         2.73 o                         
   2  -5   3          1.12          1.10         0.36 o                         
   3  -5   3         10.87         13.22         0.66 o                         
   4  -5   3         12.74          9.36         0.58 o                         
   5  -5   3          0.07          0.15         0.23 o                         
   6  -5   3          0.02          0.48         0.32 o                         
   7  -5   3          0.01          0.08         0.19 o                         
  -7  -4   3          0.69          0.82         0.20 o                         
  -6  -4   3          0.32          0.25         0.19 o                         
  -5  -4   3         18.03         20.14         1.42 o                         
  -4  -4   3          9.04          8.69         0.90 o                         
  -3  -4   3         66.93         64.12         2.53 o                         
  -2  -4   3          2.10          2.78         0.50 o                         
  -1  -4   3         10.56          4.21         0.36 o                         
   0  -4   3         37.25         48.76         2.55 o                         
   1  -4   3        137.59        146.23         2.96 o                         
   2  -4   3         16.81         17.90         1.10 o                         
   3  -4   3         19.93         22.58         1.33 o                         
   4  -4   3         22.38         25.10         0.87 o                         
   5  -4   3         36.54         30.21         1.84 o                         
   6  -4   3          5.33          3.84         0.49 o                         
   7  -4   3          2.68          2.25         0.36 o                         
  -7  -3   3          5.11          5.15         0.49 o                         
  -6  -3   3          3.85          3.15         0.69 o                         
  -5  -3   3          1.50          1.76         0.35 o                         
  -4  -3   3          4.46          3.81         0.63 o                         
  -3  -3   3         96.88        106.47         2.95 o                         
  -2  -3   3        652.77        656.73         6.57 o                         
  -1  -3   3        440.61        453.40         3.18 o                         
   0  -3   3         93.80        103.44         2.11 o                         
   1  -3   3         67.37         69.71         1.03 o                         
   2  -3   3        392.50        380.21         4.59 o                         
   3  -3   3         68.52         65.84         2.07 o                         
   4  -3   3          1.04          2.23         0.45 o                         
   5  -3   3         78.54         73.81         2.06 o                         
   6  -3   3         68.18         57.88         1.87 o                         
   7  -3   3          0.38          0.67         0.23 o                         
   8  -3   3         19.85         17.34         1.01 o                         
  -8  -2   3          0.51          0.47         0.24 o                         
  -7  -2   3          2.80          2.08         0.35 o                         
  -6  -2   3          9.75         10.23         0.77 o                         
  -5  -2   3          0.20          0.22         0.15 o                         
  -4  -2   3        106.13        125.01         3.29 o                         
  -3  -2   3         35.46         36.99         1.58 o                         
  -2  -2   3        120.40        127.06         2.22 o                         
  -1  -2   3        268.20        277.10         2.15 o                         
   0  -2   3         76.45         83.43         1.14 o                         
   1  -2   3        106.55        126.47         1.20 o                         
   2  -2   3          2.84          2.96         0.39 o                         
   3  -2   3         15.80         16.46         0.94 o                         
   4  -2   3         15.14         20.15         1.12 o                         
   5  -2   3          2.82          2.19         0.31 o                         
   6  -2   3         23.36         22.41         1.26 o                         
   7  -2   3          0.05          0.21         0.19 o                         
   8  -2   3          0.17          0.21         0.22 o                         
  -8  -1   3          1.32          1.60         0.41 o                         
  -7  -1   3          0.19          0.00         0.15 o                         
  -6  -1   3          0.86          1.09         0.25 o                         
  -5  -1   3          2.00          2.93         0.33 o                         
  -4  -1   3        141.82        149.84         3.32 o                         
  -3  -1   3         40.36         45.05         1.64 o                         
  -2  -1   3        787.55        789.47         5.97 o                         
  -1  -1   3       1497.32       1216.33         6.44 o                         
   0  -1   3        783.88        652.75         4.18 o                         
   1  -1   3         71.90         64.15         1.12 o                         
   2  -1   3         66.66         73.66         1.35 o                         
   3  -1   3        396.37        391.17         4.27 o                         
   4  -1   3        121.43        126.14         3.37 o                         
   5  -1   3          0.08          0.13         0.15 o                         
   6  -1   3          0.67          0.08         0.26 o                         
   7  -1   3          0.39          0.44         0.22 o                         
   8  -1   3          0.09          0.03         0.17 o                         
  -8   0   3          0.41          0.25         0.16 o                         
  -7   0   3         33.09         34.02         1.44 o                         
  -6   0   3         25.28         26.65         1.30 o                         
  -5   0   3         85.36         90.92         2.73 o                         
  -4   0   3          1.26          0.83         0.26 o                         
  -3   0   3        135.68        145.76         2.87 o                         
  -2   0   3        184.24        176.44         2.93 o                         
  -1   0   3         24.38         19.75         0.93 o                         
   0   0   3        873.10        790.98         5.93 o                         
   1   0   3        275.74        280.32         3.68 o                         
   2   0   3         49.92         59.23         1.75 o                         
   3   0   3         62.34         59.43         1.23 o                         
   4   0   3          9.51          9.26         0.89 o                         
   5   0   3          6.05          6.69         0.62 o                         
   6   0   3          2.22          1.41         0.33 o                         
   7   0   3         14.63         11.67         1.06 o                         
  -8   1   3          2.31          2.13         0.32 o                         
  -7   1   3          0.50          0.62         0.29 o                         
  -6   1   3         51.15         59.38         4.34 o                         
  -5   1   3         36.39         38.20         1.92 o                         
  -4   1   3        229.13        230.20         2.87 o                         
  -3   1   3        726.37        735.81         6.26 o                         
  -2   1   3        222.16        232.39         7.53 o                         
  -1   1   3         10.45          8.40         0.50 o                         
   0   1   3         48.33         50.19         1.78 o                         
   1   1   3          4.91          8.85         2.21 o                         
   2   1   3         89.15        100.10         1.44 o                         
   3   1   3        347.03        352.39         5.38 o                         
   4   1   3         65.74         61.57         2.64 o                         
   5   1   3        213.94        194.65         3.49 o                         
   6   1   3         14.90         11.98         1.20 o                         
   7   1   3         20.30         15.12         1.13 o                         
  -8   2   3          6.71          7.39         0.78 o                         
  -7   2   3         31.43         35.37         1.12 o                         
  -6   2   3          2.14          3.50         0.68 o                         
  -5   2   3         69.18         79.17         1.65 o                         
  -4   2   3          5.74          6.83         0.51 o                         
  -3   2   3         52.66         52.69         1.44 o                         
  -2   2   3          1.60          1.91         0.42 o                         
  -1   2   3        562.30        616.94         7.34 o                         
   0   2   3        328.16        372.75         5.55 o                         
   1   2   3        518.47        528.13         6.66 o                         
   2   2   3         89.28         96.05         2.99 o                         
   3   2   3          0.66          1.17         0.41 o                         
   4   2   3          0.12          0.41         0.19 o                         
   5   2   3          7.29          6.20         0.63 o                         
   6   2   3         10.57          9.43         1.01 o                         
   7   2   3          0.61          1.28         0.32 o                         
  -8   3   3          0.04          0.03         0.18 o                         
  -7   3   3          0.03         -0.33         0.26 o                         
  -6   3   3          0.12          0.95         0.41 o                         
  -5   3   3          0.02         -0.15         0.29 o                         
  -4   3   3          2.36          3.57         0.42 o                         
  -3   3   3         29.38         28.77         1.18 o                         
  -2   3   3         29.62         28.10         1.12 o                         
  -1   3   3         83.76         94.75         2.06 o                         
   0   3   3        390.86        410.76         4.33 o                         
   1   3   3         42.56         52.79         2.45 o                         
   2   3   3         20.65         18.12         1.52 o                         
   3   3   3        130.59        121.31         2.33 o                         
   4   3   3          5.52          5.28         0.90 o                         
   5   3   3          4.95          5.38         0.51 o                         
   6   3   3          0.62          0.62         0.28 o                         
  -7   4   3          8.56          7.98         0.81 o                         
  -6   4   3          0.21          0.19         0.23 o                         
  -5   4   3         10.94          9.55         1.12 o                         
  -4   4   3          4.68          4.13         0.44 o                         
  -3   4   3         68.36         69.11         1.41 o                         
  -2   4   3          0.95          0.45         0.27 o                         
  -1   4   3          2.09          2.37         0.40 o                         
   0   4   3        124.39        103.15         3.77 o                         
   1   4   3          0.28          1.32         0.42 o                         
   2   4   3          1.61          1.64         0.38 o                         
   3   4   3         16.60         14.74         0.95 o                         
   4   4   3         14.36         13.51         0.87 o                         
   5   4   3          1.82          2.14         0.33 o                         
  -7   5   3          0.40          0.18         0.10 o                         
  -6   5   3         30.96         29.62         1.65 o                         
  -5   5   3          0.83          0.82         0.38 o                         
  -4   5   3         37.48         37.87         1.52 o                         
  -3   5   3         32.60         33.17         1.44 o                         
  -2   5   3         28.49         30.18         1.96 o                         
  -1   5   3         31.82         31.47         1.32 o                         
   0   5   3          3.05          3.91         0.50 o                         
   1   5   3         28.64         32.94         1.42 o                         
   2   5   3          6.39          7.14         0.68 o                         
   3   5   3         48.24         41.95         2.13 o                         
   4   5   3          0.16          0.05         0.17 o                         
   5   5   3          0.00          0.06         0.15 o                         
  -6   6   3          1.37          1.06         0.28 o                         
  -5   6   3          7.10          7.73         0.56 o                         
  -4   6   3          0.01          0.11         0.21 o                         
  -3   6   3         17.97         18.37         1.02 o                         
  -2   6   3          0.01          0.19         0.27 o                         
  -1   6   3         43.74         37.24         1.53 o                         
   0   6   3          6.93          6.51         0.63 o                         
   1   6   3         28.34         24.42         1.67 o                         
   2   6   3          0.69          0.72         0.39 o                         
   3   6   3          0.59          0.42         0.18 o                         
  -4   7   3          6.23          6.69         0.70 o                         
  -3   7   3         15.02         14.32         1.16 o                         
  -2   7   3          0.05          0.07         0.28 o                         
  -1   7   3          1.93          2.04         0.48 o                         
   0   7   3          4.73          5.11         0.43 o                         
   1   7   3          0.59          0.78         0.31 o                         
  -3  -8   4          4.47          4.77         0.56 o                         
  -2  -8   4          7.08         10.37         0.96 o                         
  -1  -8   4          5.14          5.15         0.69 o                         
   0  -8   4          2.19          2.57         0.33 o                         
   1  -8   4         10.18         10.47         0.99 o                         
   2  -8   4         33.52         31.99         1.71 o                         
   3  -8   4          3.82          3.28         0.57 o                         
   4  -8   4         27.78         30.98         1.49 o                         
  -4  -7   4          4.13          4.66         0.63 o                         
  -3  -7   4          3.46          3.48         0.65 o                         
  -2  -7   4          1.19          0.81         0.37 o                         
  -1  -7   4          1.28          1.58         0.35 o                         
   0  -7   4         15.59         15.68         0.94 o                         
   1  -7   4          0.15         -0.44         0.32 o                         
   2  -7   4         14.03         12.49         1.19 o                         
   3  -7   4          1.54          0.97         0.37 o                         
   4  -7   4          1.83          2.75         0.38 o                         
   5  -7   4          3.40          3.76         0.51 o                         
  -5  -6   4         22.38         28.90         1.42 o                         
  -4  -6   4          0.11         -0.26         0.28 o                         
  -3  -6   4          2.21          2.09         0.54 o                         
  -2  -6   4          2.28          0.87         0.39 o                         
  -1  -6   4         60.43         66.35         2.76 o                         
   0  -6   4         33.14         32.14         1.86 o                         
   1  -6   4         10.41         12.11         1.15 o                         
   2  -6   4          3.53          3.71         0.60 o                         
   3  -6   4          6.06          5.64         0.57 o                         
   4  -6   4          0.01          0.02         0.18 o                         
   5  -6   4          0.47          0.32         0.25 o                         
   6  -6   4          0.33          0.04         0.14 o                         
  -6  -5   4          0.12          0.19         0.14 o                         
  -5  -5   4          1.08          0.80         0.29 o                         
  -4  -5   4         30.96         33.14         1.94 o                         
  -3  -5   4         55.12         50.83         1.40 o                         
  -2  -5   4         15.30         15.50         0.91 o                         
  -1  -5   4          4.10          6.05         0.73 o                         
   0  -5   4         14.42         16.73         1.16 o                         
   1  -5   4         16.57         17.64         1.23 o                         
   2  -5   4         25.82         25.35         1.46 o                         
   3  -5   4         63.75         68.85         1.51 o                         
   4  -5   4          2.24          2.31         0.37 o                         
   5  -5   4         21.28         24.21         1.49 o                         
   6  -5   4         13.99         12.89         1.13 o                         
   7  -5   4         21.94         20.65         1.19 o                         
  -7  -4   4         27.26         28.01         1.68 o                         
  -6  -4   4          0.70          0.77         0.23 o                         
  -5  -4   4          8.79          8.92         1.00 o                         
  -4  -4   4         12.95         13.32         0.69 o                         
  -3  -4   4          2.05          1.45         0.40 o                         
  -2  -4   4          1.30          1.50         0.41 o                         
  -1  -4   4        160.68        169.44         4.67 o                         
   0  -4   4        452.37        491.37        14.25 o                         
   1  -4   4        420.39        439.92         5.52 o                         
   2  -4   4        180.86        194.43         3.90 o                         
   3  -4   4         66.08         58.55         2.15 o                         
   4  -4   4         89.36         82.47         1.61 o                         
   5  -4   4          0.12          0.04         0.16 o                         
   6  -4   4          5.53          4.93         0.70 o                         
   7  -4   4          0.75          1.70         0.43 o                         
  -7  -3   4          1.95          1.38         0.27 o                         
  -6  -3   4          0.64          0.39         0.20 o                         
  -5  -3   4          3.05          2.42         0.55 o                         
  -4  -3   4         71.90         67.81         2.77 o                         
  -3  -3   4        115.65        119.88         3.23 o                         
  -2  -3   4        116.31        138.43         3.11 o                         
  -1  -3   4          0.05          0.02         0.11 o                         
   0  -3   4          1.16          0.68         0.25 o                         
   1  -3   4         85.43         81.85         2.15 o                         
   2  -3   4          4.35          4.78         0.57 o                         
   3  -3   4         25.24         24.92         1.35 o                         
   4  -3   4          0.07          0.07         0.35 o                         
   5  -3   4         87.35         78.31         2.63 o                         
   6  -3   4         10.48         11.92         1.45 o                         
   7  -3   4          4.93          4.53         0.47 o                         
  -8  -2   4          0.11          0.17         0.16 o                         
  -7  -2   4          0.86          0.39         0.22 o                         
  -6  -2   4         15.13         16.16         1.60 o                         
  -5  -2   4         39.61         42.35         1.28 o                         
  -4  -2   4         17.84         15.80         1.23 o                         
  -3  -2   4         48.49         47.20         1.89 o                         
  -2  -2   4        160.55        165.34         4.15 o                         
  -1  -2   4        279.49        266.25         2.40 o                         
   0  -2   4        575.18        547.68         3.32 o                         
   1  -2   4          0.59          0.49         0.13 o                         
   2  -2   4         44.57         47.66         1.66 o                         
   3  -2   4          8.21          9.12         0.78 o                         
   4  -2   4          0.01          0.07         0.20 o                         
   5  -2   4          2.48          1.61         0.28 o                         
   6  -2   4          2.41          1.99         0.38 o                         
   7  -2   4          1.87          2.20         0.36 o                         
  -8  -1   4          3.48          2.49         0.43 o                         
  -7  -1   4          5.90          6.64         0.82 o                         
  -6  -1   4          0.04          0.13         0.21 o                         
  -5  -1   4          0.02         -0.18         0.18 o                         
  -4  -1   4         21.12         21.48         1.38 o                         
  -3  -1   4         21.52         18.97         1.17 o                         
  -2  -1   4          2.17          3.25         0.44 o                         
  -1  -1   4        324.08        285.13         3.56 o                         
   0  -1   4        373.30        303.17         3.40 o                         
   1  -1   4          0.58          0.77         0.19 o                         
   2  -1   4         43.47         38.62         1.47 o                         
   3  -1   4          6.75          7.81         0.70 o                         
   4  -1   4         23.96         26.14         1.61 o                         
   5  -1   4          1.01          2.23         0.32 o                         
   6  -1   4          0.02          0.25         0.55 o                         
   7  -1   4          0.56          0.82         0.38 o                         
  -8   0   4         11.17         12.13         0.89 o                         
  -7   0   4         28.25         25.75         1.20 o                         
  -6   0   4          9.55          8.74         0.74 o                         
  -5   0   4         29.18         27.11         0.86 o                         
  -4   0   4         11.97         12.87         1.04 o                         
  -3   0   4        113.73        104.76         2.73 o                         
  -2   0   4          0.08          0.03         0.16 o                         
  -1   0   4       1241.38       1149.44         8.20 o                         
   0   0   4          0.00          4.91         0.55 o                         
   1   0   4         32.00         39.27         1.57 o                         
   2   0   4         44.76         50.28         1.84 o                         
   3   0   4         10.87          8.89         0.95 o                         
   4   0   4          0.85          0.64         0.32 o                         
   5   0   4         31.10         29.51         1.97 o                         
   6   0   4          0.65          0.65         0.36 o                         
   7   0   4         14.54         14.27         1.12 o                         
  -8   1   4          0.27          0.41         0.16 o                         
  -7   1   4         25.08         24.47         1.14 o                         
  -6   1   4          0.00          0.29         0.20 o                         
  -5   1   4        100.65        114.34         3.70 o                         
  -4   1   4         54.69         54.64         2.18 o                         
  -3   1   4        265.99        276.11         4.74 o                         
  -2   1   4        106.35        125.10         3.14 o                         
  -1   1   4         17.09         13.38         1.02 o                         
   0   1   4         81.27         83.13         2.56 o                         
   1   1   4          0.00          1.19         0.37 o                         
   2   1   4        211.19        248.44         4.78 o                         
   3   1   4         71.06         89.22         3.07 o                         
   4   1   4         18.86         22.52         1.53 o                         
   5   1   4         13.17         12.80         1.30 o                         
   6   1   4          3.95          4.53         0.73 o                         
   7   1   4          1.40          1.09         0.31 o                         
  -8   2   4          4.04          4.71         0.59 o                         
  -7   2   4          6.19          5.07         0.53 o                         
  -6   2   4          0.46          0.95         0.39 o                         
  -5   2   4         10.69         10.78         1.18 o                         
  -4   2   4          0.24          0.40         0.22 o                         
  -3   2   4         25.30         25.62         1.56 o                         
  -2   2   4         38.47         45.30         2.05 o                         
  -1   2   4         59.67         68.86         2.53 o                         
   0   2   4         34.04         28.29         1.68 o                         
   1   2   4         32.24         32.47         1.87 o                         
   2   2   4        142.01        151.93         4.27 o                         
   3   2   4          6.14          4.49         0.53 o                         
   4   2   4          2.15          1.49         0.28 o                         
   5   2   4          0.41          0.43         0.34 o                         
   6   2   4          7.53          7.81         0.86 o                         
  -7   3   4          2.13          1.36         0.29 o                         
  -6   3   4          1.10          0.87         0.38 o                         
  -5   3   4          1.17          1.10         0.43 o                         
  -4   3   4          0.28          0.06         0.21 o                         
  -3   3   4          0.03          0.18         0.13 o                         
  -2   3   4          7.99          5.28         0.80 o                         
  -1   3   4         46.46         49.37         2.38 o                         
   0   3   4          0.12          0.96         0.40 o                         
   1   3   4         17.65         20.42         1.69 o                         
   2   3   4         30.37         27.91         1.34 o                         
   3   3   4        116.58        100.92         3.40 o                         
   4   3   4         25.24         22.57         1.14 o                         
   5   3   4          4.90          4.86         0.74 o                         
   6   3   4          2.10          1.55         0.33 o                         
  -7   4   4          5.54          5.64         0.44 o                         
  -6   4   4          2.44          3.23         0.62 o                         
  -5   4   4         19.57         16.93         1.44 o                         
  -4   4   4        186.81        174.71         4.67 o                         
  -3   4   4         70.34         70.04         1.67 o                         
  -2   4   4         44.65         48.78         2.93 o                         
  -1   4   4          3.82          2.96         0.43 o                         
   0   4   4          0.80          0.17         0.19 o                         
   1   4   4         10.29          7.94         0.77 o                         
   2   4   4         14.51         12.44         1.23 o                         
   3   4   4          6.02          5.51         0.82 o                         
   4   4   4         29.02         26.65         1.14 o                         
   5   4   4         16.58         18.08         1.15 o                         
  -6   5   4         59.15         63.60         1.43 o                         
  -5   5   4          5.50          5.11         0.52 o                         
  -4   5   4          6.15          5.52         0.59 o                         
  -3   5   4         10.41         11.11         1.14 o                         
  -2   5   4         49.45         47.97         2.47 o                         
  -1   5   4         28.60         24.34         1.84 o                         
   0   5   4         14.49         10.18         0.81 o                         
   1   5   4        134.86        112.30         4.49 o                         
   2   5   4         39.74         35.80         1.99 o                         
   3   5   4         11.06          7.48         0.90 o                         
   4   5   4          1.80          1.95         0.38 o                         
  -5   6   4         33.37         34.14         2.05 o                         
  -4   6   4          6.12          7.04         0.56 o                         
  -3   6   4          4.62          4.10         0.71 o                         
  -2   6   4          1.22          1.00         0.42 o                         
  -1   6   4         58.41         54.07         2.51 o                         
   0   6   4         18.18         18.74         0.95 o                         
   1   6   4          0.72          1.01         0.38 o                         
   2   6   4          0.92          1.10         0.37 o                         
  -3   7   4          0.08         -0.08         0.18 o                         
  -2   7   4          1.50          2.12         0.43 o                         
  -1   7   4          5.71          6.65         0.67 o                         
  -3  -8   5          1.30          1.52         0.34 o                         
  -2  -8   5          6.18          6.78         0.73 o                         
  -1  -8   5          0.24          0.20         0.29 o                         
   0  -8   5         11.97         13.80         0.75 o                         
   1  -8   5         15.78         13.99         1.13 o                         
   2  -8   5          1.19          0.76         0.32 o                         
   3  -8   5          8.10          8.62         0.85 o                         
   4  -8   5          0.27          0.28         0.22 o                         
  -4  -7   5         14.94         15.67         0.78 o                         
  -3  -7   5          6.47          6.06         0.80 o                         
  -2  -7   5          0.00          0.25         0.35 o                         
  -1  -7   5          0.87          0.83         0.25 o                         
   0  -7   5          3.52          3.30         0.44 o                         
   1  -7   5          1.05          0.54         0.33 o                         
   2  -7   5          1.10          0.83         0.32 o                         
   3  -7   5          5.75          7.54         0.91 o                         
   4  -7   5          0.53          0.77         0.32 o                         
   5  -7   5          0.24          0.08         0.29 o                         
  -5  -6   5          2.26          2.16         0.29 o                         
  -4  -6   5          7.56         10.42         0.72 o                         
  -3  -6   5          1.47          1.46         0.51 o                         
  -2  -6   5          9.37          8.12         0.99 o                         
  -1  -6   5         26.16         18.68         1.46 o                         
   0  -6   5          0.29          0.69         0.31 o                         
   1  -6   5          4.27          4.80         0.52 o                         
   2  -6   5          1.34          0.43         0.20 o                         
   3  -6   5          1.42          1.87         0.35 o                         
   4  -6   5          0.76          0.12         0.20 o                         
   5  -6   5          1.36          1.42         0.42 o                         
   6  -6   5          0.10          0.38         0.26 o                         
  -6  -5   5          0.23          0.00         0.32 o                         
  -5  -5   5         52.09         54.11         3.15 o                         
  -4  -5   5          2.08          1.73         0.52 o                         
  -3  -5   5         45.48         36.37         2.02 o                         
  -2  -5   5         14.95         13.17         0.67 o                         
  -1  -5   5         10.11         13.02         0.64 o                         
   0  -5   5          0.11          0.66         0.61 o                         
   1  -5   5         31.48         31.24         1.18 o                         
   2  -5   5         11.64         10.81         0.72 o                         
   3  -5   5         20.29         24.50         0.92 o                         
   4  -5   5         38.24         41.07         1.58 o                         
   5  -5   5          7.11          5.32         0.71 o                         
   6  -5   5          8.80          6.28         0.78 o                         
   7  -5   5          3.55          3.63         0.47 o                         
  -7  -4   5          6.85          7.68         0.45 o                         
  -6  -4   5         10.05         11.03         0.73 o                         
  -5  -4   5          0.59          0.34         0.22 o                         
  -4  -4   5          7.51          7.16         0.87 o                         
  -3  -4   5          8.32          7.03         0.61 o                         
  -2  -4   5         20.55         24.74         1.50 o                         
  -1  -4   5         45.49         51.02         1.34 o                         
   0  -4   5          3.85          6.06         0.68 o                         
   1  -4   5         65.03         61.27         2.18 o                         
   2  -4   5          8.08          6.43         0.78 o                         
   3  -4   5         22.20         22.25         1.06 o                         
   4  -4   5          6.36          6.70         0.48 o                         
   5  -4   5          3.75          1.64         0.29 o                         
   6  -4   5          1.83          0.85         0.25 o                         
   7  -4   5          0.08          0.06         0.19 o                         
  -7  -3   5          0.07          0.03         0.22 o                         
  -6  -3   5         11.01         11.13         0.81 o                         
  -5  -3   5          0.00          0.02         0.29 o                         
  -4  -3   5          0.25         -0.17         0.15 o                         
  -3  -3   5          0.01          0.16         0.20 o                         
  -2  -3   5        122.24        123.08         3.08 o                         
  -1  -3   5          6.11          5.70         0.42 o                         
   0  -3   5         30.68         31.30         0.94 o                         
   1  -3   5         40.69         44.33         1.76 o                         
   2  -3   5        185.89        182.26         3.73 o                         
   3  -3   5         35.46         32.96         1.66 o                         
   4  -3   5          6.24          8.05         0.53 o                         
   5  -3   5         56.60         66.87         1.87 o                         
   6  -3   5         12.07          9.56         0.73 o                         
   7  -3   5          7.73          7.64         0.54 o                         
  -7  -2   5          0.64          0.40         0.30 o                         
  -6  -2   5          2.30          1.53         0.45 o                         
  -5  -2   5         13.55         13.47         0.82 o                         
  -4  -2   5         13.64         16.34         0.94 o                         
  -3  -2   5         33.27         33.71         1.72 o                         
  -2  -2   5          0.33         -0.14         0.12 o                         
  -1  -2   5        667.10        616.23         4.09 o                         
   0  -2   5         33.58         26.48         0.83 o                         
   1  -2   5         16.53         19.38         1.14 o                         
   2  -2   5         36.93         31.69         1.53 o                         
   3  -2   5         95.26         94.33         2.78 o                         
   4  -2   5         39.80         44.34         1.70 o                         
   5  -2   5         49.86         53.63         1.79 o                         
   6  -2   5          7.30         10.80         0.79 o                         
   7  -2   5          3.70          4.66         0.52 o                         
  -8  -1   5         28.95         28.78         1.22 o                         
  -7  -1   5          0.34          0.22         0.23 o                         
  -6  -1   5         55.26         54.74         1.78 o                         
  -5  -1   5         11.51         12.42         0.59 o                         
  -4  -1   5         12.33         11.26         1.09 o                         
  -3  -1   5          0.03          0.31         0.26 o                         
  -2  -1   5          4.82          5.40         0.62 o                         
  -1  -1   5          2.13          3.32         0.45 o                         
   0  -1   5        179.32        182.45         3.03 o                         
   1  -1   5        865.67        854.18         6.30 o                         
   2  -1   5         15.61         15.38         1.07 o                         
   3  -1   5        235.99        240.72         4.38 o                         
   4  -1   5         18.16         22.34         1.67 o                         
   5  -1   5          1.43          1.33         0.43 o                         
   6  -1   5          0.00         -0.27         0.29 o                         
   7  -1   5          6.04          5.95         0.69 o                         
  -8   0   5          0.01          0.37         0.15 o                         
  -7   0   5          0.32          0.86         0.24 o                         
  -6   0   5         14.93         17.50         0.82 o                         
  -5   0   5         55.74         61.20         1.31 o                         
  -4   0   5          0.63          0.64         0.36 o                         
  -3   0   5        681.98        639.30         7.45 o                         
  -2   0   5         17.62         18.21         1.20 o                         
  -1   0   5        823.40        871.98         7.89 o                         
   0   0   5         36.74         41.18         1.69 o                         
   1   0   5         46.03         61.77         2.15 o                         
   2   0   5         97.21        106.46         2.91 o                         
   3   0   5          0.20         -0.27         0.21 o                         
   4   0   5         29.51         32.42         2.06 o                         
   5   0   5         13.37         15.07         1.42 o                         
   6   0   5         17.31         17.62         1.38 o                         
   7   0   5          0.71          0.65         0.26 o                         
  -8   1   5          0.01          0.15         0.16 o                         
  -7   1   5          5.36          5.31         0.84 o                         
  -6   1   5          2.66          3.19         0.60 o                         
  -5   1   5         68.08         70.26         2.02 o                         
  -4   1   5          2.04          2.42         0.38 o                         
  -3   1   5          0.69          1.21         0.35 o                         
  -2   1   5         45.11         40.78         1.95 o                         
  -1   1   5        133.68        128.20         3.34 o                         
   0   1   5         10.33          8.09         0.88 o                         
   1   1   5          1.32          1.35         0.41 o                         
   2   1   5          7.73          8.11         0.95 o                         
   3   1   5          2.39          4.49         0.77 o                         
   4   1   5          3.23          3.12         0.64 o                         
   5   1   5         21.34         19.54         1.56 o                         
   6   1   5          8.53          9.04         0.92 o                         
  -7   2   5          0.12          0.18         0.14 o                         
  -6   2   5          1.16          1.66         0.33 o                         
  -5   2   5          2.52          2.05         0.56 o                         
  -4   2   5         35.15         32.96         1.38 o                         
  -3   2   5          0.63          0.66         0.24 o                         
  -2   2   5         71.61         71.41         2.79 o                         
  -1   2   5        116.63        129.65         3.74 o                         
   0   2   5          0.31          0.32         0.29 o                         
   1   2   5         20.73         23.85         1.71 o                         
   2   2   5          5.97          6.01         0.64 o                         
   3   2   5         47.53         46.38         2.34 o                         
   4   2   5          1.92          2.02         0.55 o                         
   5   2   5          0.48          0.70         0.38 o                         
   6   2   5          0.27          0.19         0.19 o                         
  -7   3   5          2.86          3.05         0.34 o                         
  -6   3   5          2.18          1.68         0.32 o                         
  -5   3   5          1.36          1.36         0.43 o                         
  -4   3   5         10.99         11.82         1.48 o                         
  -3   3   5          0.31          0.03         0.18 o                         
  -2   3   5        287.01        281.07         3.28 o                         
  -1   3   5         56.67         55.98         1.86 o                         
   0   3   5        319.60        298.74         4.36 o                         
   1   3   5         55.09         50.39         1.43 o                         
   2   3   5         16.58         15.38         2.04 o                         
   3   3   5         52.60         44.75         2.28 o                         
   4   3   5          5.31          5.40         0.80 o                         
   5   3   5          0.23          0.39         0.24 o                         
  -6   4   5        112.77        120.72         4.91 o                         
  -5   4   5         65.77         66.11         2.67 o                         
  -4   4   5        174.41        178.47         3.27 o                         
  -3   4   5        290.56        280.30         4.18 o                         
  -2   4   5         29.62         28.43         1.97 o                         
  -1   4   5         12.62         10.38         1.21 o                         
   0   4   5          6.37          4.62         0.53 o                         
   1   4   5         16.95         17.09         0.99 o                         
   2   4   5          4.36          4.18         0.70 o                         
   3   4   5          9.63          8.42         0.97 o                         
   4   4   5          0.02         -0.13         0.19 o                         
  -6   5   5          0.28          0.22         0.16 o                         
  -5   5   5          7.22          6.09         0.72 o                         
  -4   5   5          7.66          7.42         0.62 o                         
  -3   5   5          2.81          2.71         0.40 o                         
  -2   5   5          9.38         10.29         1.16 o                         
  -1   5   5          3.71          3.80         0.71 o                         
   0   5   5          0.65          0.40         0.22 o                         
   1   5   5          3.21          2.53         0.37 o                         
   2   5   5          4.98          4.49         0.68 o                         
   3   5   5          0.99          0.74         0.27 o                         
  -4   6   5          2.64          2.10         0.39 o                         
  -3   6   5          0.01          0.01         0.21 o                         
  -2   6   5          0.02          0.44         0.37 o                         
  -1   6   5          5.05          5.37         0.72 o                         
   0   6   5          8.71          9.83         0.85 o                         
   1   6   5          4.55          5.12         0.63 o                         
  -2  -8   6          8.94          8.98         0.81 o                         
  -1  -8   6         19.54         19.00         0.81 o                         
   0  -8   6          0.00         -0.01         0.38 o                         
   1  -8   6         15.91         16.69         1.20 o                         
   2  -8   6          0.01          0.04         0.21 o                         
   3  -8   6          8.87          7.12         0.73 o                         
  -4  -7   6          0.81          0.64         0.20 o                         
  -3  -7   6          1.02          1.02         0.38 o                         
  -2  -7   6          6.18          5.91         0.81 o                         
  -1  -7   6          2.07          1.52         0.28 o                         
   0  -7   6          4.19          3.44         0.43 o                         
   1  -7   6         46.62         43.23         2.17 o                         
   2  -7   6          3.93          4.20         0.72 o                         
   3  -7   6         11.72         15.40         1.23 o                         
   4  -7   6          0.03          0.31         0.24 o                         
   5  -7   6          0.98          0.61         0.25 o                         
  -5  -6   6          1.67          1.17         0.22 o                         
  -4  -6   6          5.22          6.17         0.56 o                         
  -3  -6   6         74.85         68.57         2.80 o                         
  -2  -6   6          1.01          1.05         0.40 o                         
  -1  -6   6        126.15        103.57         3.37 o                         
   0  -6   6          0.54          0.09         0.41 o                         
   1  -6   6          1.10          1.81         0.45 o                         
   2  -6   6          0.36          0.05         0.20 o                         
   3  -6   6          1.83          1.47         0.32 o                         
   4  -6   6          1.38          0.72         0.22 o                         
   5  -6   6          2.68          2.67         0.52 o                         
   6  -6   6         11.92         14.39         0.94 o                         
  -6  -5   6          1.84          1.62         0.39 o                         
  -5  -5   6         26.40         28.07         1.14 o                         
  -4  -5   6         19.91         20.48         1.07 o                         
  -3  -5   6          0.00         -0.17         0.24 o                         
  -2  -5   6          8.62          9.71         0.58 o                         
  -1  -5   6         21.55         19.18         0.98 o                         
   0  -5   6          3.52          4.32         0.33 o                         
   1  -5   6          0.68          0.86         0.20 o                         
   2  -5   6         41.11         40.92         1.46 o                         
   3  -5   6          0.28          0.66         0.33 o                         
   4  -5   6          2.05          2.36         0.52 o                         
   5  -5   6          1.08          0.87         0.31 o                         
   6  -5   6          0.90          0.79         0.31 o                         
  -6  -4   6          0.82          0.49         0.18 o                         
  -5  -4   6         11.40         11.06         0.77 o                         
  -4  -4   6         14.73         16.68         1.37 o                         
  -3  -4   6          0.38          0.44         0.15 o                         
  -2  -4   6          1.18          1.49         0.27 o                         
  -1  -4   6          0.21          0.26         0.39 o                         
   0  -4   6          0.10          0.21         0.19 o                         
   1  -4   6         52.76         50.24         2.09 o                         
   2  -4   6          6.71          7.48         0.50 o                         
   3  -4   6         18.02         17.55         0.99 o                         
   4  -4   6         22.57         24.81         1.17 o                         
   5  -4   6          6.26          7.42         0.60 o                         
   6  -4   6          1.05          1.20         0.23 o                         
  -7  -3   6          0.07          0.12         0.18 o                         
  -6  -3   6          1.24          0.83         0.35 o                         
  -5  -3   6          8.16          6.89         0.89 o                         
  -4  -3   6          6.68          6.67         0.61 o                         
  -3  -3   6          0.01          0.15         0.23 o                         
  -2  -3   6          3.85          2.78         0.52 o                         
  -1  -3   6         56.18         52.75         1.38 o                         
   0  -3   6          0.83          1.29         0.23 o                         
   1  -3   6          0.18          0.17         0.28 o                         
   2  -3   6          4.42          2.81         0.53 o                         
   3  -3   6          9.14          7.66         0.53 o                         
   4  -3   6          0.87          0.82         0.56 o                         
   5  -3   6          1.92          2.00         0.26 o                         
   6  -3   6          0.22          0.23         0.15 o                         
   7  -3   6          5.06          4.79         0.34 o                         
  -7  -2   6          0.10          0.19         0.18 o                         
  -6  -2   6         38.36         34.46         1.87 o                         
  -5  -2   6         41.30         43.02         3.32 o                         
  -4  -2   6        155.62        165.70         2.99 o                         
  -3  -2   6        197.51        189.74         4.37 o                         
  -2  -2   6          3.93          5.68         0.47 o                         
  -1  -2   6        404.19        361.53         3.54 o                         
   0  -2   6         51.34         40.97         1.17 o                         
   1  -2   6         70.42         66.29         2.38 o                         
   2  -2   6         43.30         41.71         1.97 o                         
   3  -2   6         26.12         27.86         0.99 o                         
   4  -2   6          1.24          0.46         0.25 o                         
   5  -2   6         22.50         27.06         1.43 o                         
   6  -2   6          0.02          0.21         0.38 o                         
   7  -2   6          0.01          0.17         0.15 o                         
  -7  -1   6         93.28         99.79         2.71 o                         
  -6  -1   6          1.17          2.22         0.29 o                         
  -5  -1   6         36.18         36.01         1.16 o                         
  -4  -1   6         14.73         15.12         0.75 o                         
  -3  -1   6         22.38         22.77         1.51 o                         
  -2  -1   6         15.56         13.33         1.06 o                         
  -1  -1   6        176.57        192.31         3.70 o                         
   0  -1   6          5.34          7.20         0.70 o                         
   1  -1   6        255.09        290.64         4.21 o                         
   2  -1   6         12.58         14.21         1.16 o                         
   3  -1   6          0.02          0.11         0.28 o                         
   4  -1   6          0.01         -0.17         0.24 o                         
   5  -1   6          1.74          0.50         0.23 o                         
   6  -1   6          0.36         -0.19         0.25 o                         
   7  -1   6          0.13          0.32         0.18 o                         
  -7   0   6          0.00          0.06         0.13 o                         
  -6   0   6          6.89          7.72         0.52 o                         
  -5   0   6          0.25          0.45         0.19 o                         
  -4   0   6          8.27          8.60         0.58 o                         
  -3   0   6         29.07         38.86         2.01 o                         
  -2   0   6         37.82         41.06         1.97 o                         
  -1   0   6          5.77          9.27         0.89 o                         
   0   0   6         58.05         60.39         2.26 o                         
   1   0   6        217.18        213.81         4.21 o                         
   2   0   6          0.34          0.55         0.31 o                         
   3   0   6          4.60          4.57         0.49 o                         
   4   0   6          4.29          4.12         0.74 o                         
   5   0   6          6.94          6.12         0.56 o                         
   6   0   6         10.40         10.51         0.94 o                         
  -7   1   6          0.22          0.18         0.15 o                         
  -6   1   6          0.75          0.37         0.23 o                         
  -5   1   6          1.81          2.02         0.36 o                         
  -4   1   6          0.00         -0.08         0.14 o                         
  -3   1   6         20.06         20.71         1.08 o                         
  -2   1   6        113.33        118.29         3.51 o                         
  -1   1   6         22.96         21.43         1.50 o                         
   0   1   6          6.75          6.54         0.83 o                         
   1   1   6         11.28         12.06         1.16 o                         
   2   1   6          8.85         11.52         0.81 o                         
   3   1   6          1.58          1.35         0.45 o                         
   4   1   6         72.07         81.48         3.13 o                         
   5   1   6          3.62          4.29         0.72 o                         
   6   1   6         10.64         12.36         0.89 o                         
  -7   2   6          0.50          0.85         0.19 o                         
  -6   2   6          1.66          1.76         0.34 o                         
  -5   2   6          1.64          1.51         0.34 o                         
  -4   2   6         14.45         13.32         1.30 o                         
  -3   2   6          0.04          0.48         0.20 o                         
  -2   2   6          2.12          1.85         0.28 o                         
  -1   2   6         60.38         67.99         2.00 o                         
   0   2   6        366.21        349.67         4.57 o                         
   1   2   6          1.70          2.09         0.32 o                         
   2   2   6        550.86        514.82        13.36 o                         
   3   2   6          7.56          8.73         1.03 o                         
   4   2   6         32.53         34.67         1.92 o                         
   5   2   6          0.00         -0.21         0.29 o                         
  -7   3   6          5.30          5.47         0.62 o                         
  -6   3   6         11.88         11.56         0.67 o                         
  -5   3   6          0.03          0.52         0.39 o                         
  -4   3   6        381.52        384.91        21.25 o                         
  -3   3   6         24.15         24.03         1.21 o                         
  -2   3   6        613.48        561.15         8.50 o                         
  -1   3   6        119.66        109.91         5.71 o                         
   0   3   6         88.82         81.54         2.72 o                         
   1   3   6         14.39         15.32         0.94 o                         
   2   3   6          0.35          0.40         0.21 o                         
   3   3   6         24.67         22.48         1.52 o                         
   4   3   6          5.51          5.70         0.70 o                         
   5   3   6          6.33          6.66         0.60 o                         
  -6   4   6         38.88         39.51         1.54 o                         
  -5   4   6         12.46         14.31         1.12 o                         
  -4   4   6         16.16         18.16         1.30 o                         
  -3   4   6         38.71         40.11         1.49 o                         
  -2   4   6          0.20          0.61         0.34 o                         
  -1   4   6         55.06         45.73         2.40 o                         
   0   4   6          4.03          4.24         0.70 o                         
   1   4   6         16.59         16.81         0.94 o                         
   2   4   6         18.18         20.03         1.46 o                         
   3   4   6          2.13          1.86         0.40 o                         
   4   4   6          0.00          0.16         0.17 o                         
  -5   5   6          8.75          9.36         0.68 o                         
  -4   5   6          0.92          1.12         0.22 o                         
  -3   5   6          5.58          5.07         0.71 o                         
  -2   5   6          2.87          2.71         0.55 o                         
  -1   5   6          1.22          1.38         0.47 o                         
   0   5   6          4.23          3.87         0.61 o                         
   1   5   6          0.76          1.13         0.34 o                         
   2   5   6          0.42          0.36         0.19 o                         
  -2   6   6          2.03          2.60         0.43 o                         
  -1   6   6         11.96         14.84         0.93 o                         
  -2  -8   7          0.47          1.00         0.29 o                         
  -1  -8   7          2.12          2.69         0.58 o                         
   0  -8   7          1.72          1.90         0.27 o                         
   1  -8   7          2.87          4.36         0.60 o                         
   2  -8   7          0.05         -0.06         0.22 o                         
   3  -8   7          8.41          8.23         0.71 o                         
  -4  -7   7          0.01          0.11         0.10 o                         
  -3  -7   7          4.71          5.94         0.73 o                         
  -2  -7   7          2.07          2.15         0.32 o                         
  -1  -7   7         17.78         14.13         1.20 o                         
   0  -7   7          3.48          3.66         0.62 o                         
   1  -7   7         50.69         49.74         2.31 o                         
   2  -7   7          3.55          3.63         0.64 o                         
   3  -7   7          1.04          1.59         0.41 o                         
   4  -7   7          0.05          0.25         0.16 o                         
  -5  -6   7          5.30          3.97         0.28 o                         
  -4  -6   7          7.71          7.57         0.84 o                         
  -3  -6   7         42.77         38.71         1.43 o                         
  -2  -6   7         27.10         22.22         1.55 o                         
  -1  -6   7          0.84          0.63         0.31 o                         
   0  -6   7          0.03         -0.21         0.15 o                         
   1  -6   7          2.17          1.93         0.47 o                         
   2  -6   7          2.21          2.87         0.58 o                         
   3  -6   7          0.75          0.73         0.32 o                         
   4  -6   7          1.60          1.39         0.42 o                         
   5  -6   7          0.01         -0.02         0.20 o                         
  -6  -5   7          4.31          4.47         0.52 o                         
  -5  -5   7          1.54          1.79         0.30 o                         
  -4  -5   7          1.28          1.28         0.41 o                         
  -3  -5   7         18.85         18.91         1.00 o                         
  -2  -5   7         33.80         27.10         1.21 o                         
  -1  -5   7          0.01         -0.17         0.22 o                         
   0  -5   7         12.34         12.08         0.56 o                         
   1  -5   7          0.05          0.13         0.18 o                         
   2  -5   7         28.21         21.43         1.52 o                         
   3  -5   7          4.66          4.47         0.74 o                         
   4  -5   7         24.79         25.04         1.61 o                         
   5  -5   7          1.97          2.88         0.49 o                         
   6  -5   7          5.22          5.86         0.60 o                         
  -6  -4   7          5.41          5.47         0.68 o                         
  -5  -4   7          0.38          0.46         0.23 o                         
  -4  -4   7          2.17          1.96         0.33 o                         
  -3  -4   7          6.57          6.69         0.59 o                         
  -2  -4   7          0.58          0.04         0.32 o                         
  -1  -4   7          3.40          3.88         0.47 o                         
   0  -4   7        128.94        125.27         1.76 o                         
   1  -4   7          0.17          0.35         0.13 o                         
   2  -4   7         56.72         64.04         1.51 o                         
   3  -4   7          1.28          1.07         0.44 o                         
   4  -4   7         50.92         50.34         1.68 o                         
   5  -4   7          4.52          5.54         0.52 o                         
   6  -4   7          0.95          1.66         0.34 o                         
  -7  -3   7          0.13          0.03         0.14 o                         
  -6  -3   7          1.69          1.17         0.38 o                         
  -5  -3   7          3.38          3.37         0.34 o                         
  -4  -3   7        121.83        108.97         3.31 o                         
  -3  -3   7         47.41         44.29         1.54 o                         
  -2  -3   7        597.71        531.35         6.17 o                         
  -1  -3   7         58.08         58.78         1.65 o                         
   0  -3   7        136.37        138.88         3.58 o                         
   1  -3   7         38.97         39.25         1.15 o                         
   2  -3   7         25.19         25.05         0.96 o                         
   3  -3   7          1.01          1.76         0.29 o                         
   4  -3   7          5.16          4.31         0.75 o                         
   5  -3   7         32.64         33.22         1.00 o                         
   6  -3   7          1.32          2.39         0.39 o                         
  -7  -2   7         18.50         19.70         1.04 o                         
  -6  -2   7         79.46         81.18         2.63 o                         
  -5  -2   7        143.43        150.82         2.86 o                         
  -4  -2   7         27.72         25.91         1.67 o                         
  -3  -2   7         12.66         12.40         0.83 o                         
  -2  -2   7          1.07          0.24         0.35 o                         
  -1  -2   7         40.30         37.53         1.26 o                         
   0  -2   7          3.05          2.94         0.36 o                         
   1  -2   7         99.23        112.62         3.44 o                         
   2  -2   7          3.04          3.50         0.46 o                         
   3  -2   7        113.08        124.07         2.20 o                         
   4  -2   7          1.49          1.50         0.47 o                         
   5  -2   7          0.62          0.69         0.22 o                         
   6  -2   7          0.14         -0.41         0.21 o                         
  -7  -1   7          0.57          0.37         0.19 o                         
  -6  -1   7          1.16          0.89         0.30 o                         
  -5  -1   7         10.15         11.52         0.78 o                         
  -4  -1   7         22.17         22.13         0.93 o                         
  -3  -1   7         24.48         25.15         1.18 o                         
  -2  -1   7          6.49          4.77         0.70 o                         
  -1  -1   7         36.26         38.95         1.82 o                         
   0  -1   7          7.27          9.62         0.89 o                         
   1  -1   7         24.96         23.35         1.57 o                         
   2  -1   7          4.86          5.14         0.56 o                         
   3  -1   7         16.16         18.84         1.04 o                         
   4  -1   7          1.20          3.25         1.66 o                         
   5  -1   7          2.83          3.09         0.40 o                         
   6  -1   7          0.44          0.27         0.18 o                         
  -7   0   7          0.23          0.29         0.15 o                         
  -6   0   7          1.11          1.40         0.29 o                         
  -5   0   7          1.00          0.90         0.26 o                         
  -4   0   7         12.57         13.20         0.85 o                         
  -3   0   7          1.64          1.50         0.31 o                         
  -2   0   7          3.38          4.16         0.38 o                         
  -1   0   7         52.82         52.17         2.28 o                         
   0   0   7         10.26         11.36         0.77 o                         
   1   0   7          0.00          0.47         0.32 o                         
   2   0   7          0.71          1.97         0.35 o                         
   3   0   7          2.78          3.17         0.64 o                         
   4   0   7          2.09          3.20         0.62 o                         
   5   0   7          7.55          8.87         0.61 o                         
   6   0   7          9.93         10.76         0.73 o                         
  -7   1   7          0.49          0.57         0.21 o                         
  -6   1   7          1.27          1.64         0.31 o                         
  -5   1   7          4.09          5.04         0.53 o                         
  -4   1   7          3.06          2.83         0.60 o                         
  -3   1   7          0.14          0.54         0.17 o                         
  -2   1   7        126.26        134.11         3.01 o                         
  -1   1   7         27.48         26.63         1.23 o                         
   0   1   7         93.71         96.19         2.35 o                         
   1   1   7          4.75          5.42         0.57 o                         
   2   1   7         56.08         52.80         2.43 o                         
   3   1   7          7.36          8.43         0.67 o                         
   4   1   7        113.65        133.46         3.63 o                         
   5   1   7         10.70         10.41         0.57 o                         
  -7   2   7          0.03          0.17         0.15 o                         
  -6   2   7         13.13         14.28         0.72 o                         
  -5   2   7          7.62          7.94         0.92 o                         
  -4   2   7          5.75          6.12         0.85 o                         
  -3   2   7          0.00          0.40         0.37 o                         
  -2   2   7        150.41        142.32         3.77 o                         
  -1   2   7        133.71        127.23         6.49 o                         
   0   2   7        495.41        418.21         7.01 o                         
   1   2   7        184.54        171.51         4.39 o                         
   2   2   7         15.15         14.32         1.21 o                         
   3   2   7         45.06         48.75         2.19 o                         
   4   2   7          0.12         -0.12         0.22 o                         
   5   2   7          0.67          0.46         0.20 o                         
  -6   3   7          6.85          6.42         0.64 o                         
  -5   3   7         34.00         33.68         1.70 o                         
  -4   3   7         13.31         14.48         0.84 o                         
  -3   3   7        132.68        135.59         2.80 o                         
  -2   3   7          8.78          8.63         1.04 o                         
  -1   3   7          0.36         -0.04         0.27 o                         
   0   3   7         10.17          7.57         0.96 o                         
   1   3   7          0.61          1.32         0.45 o                         
   2   3   7          0.96          0.84         0.34 o                         
   3   3   7         12.41         13.18         1.00 o                         
   4   3   7          0.06         -0.05         0.17 o                         
  -5   4   7          3.33          2.47         0.40 o                         
  -4   4   7          1.98          1.94         0.43 o                         
  -3   4   7          0.96          1.09         0.37 o                         
  -2   4   7          0.03          0.10         0.31 o                         
  -1   4   7         51.87         46.42         2.21 o                         
   0   4   7          5.63          6.00         0.78 o                         
   1   4   7         44.01         40.81         1.76 o                         
   2   4   7          5.76          5.58         0.62 o                         
   3   4   7          0.02          0.44         0.19 o                         
  -3   5   7         11.38         12.78         0.91 o                         
  -2   5   7          1.21          0.92         0.28 o                         
  -1   5   7          3.51          2.56         0.46 o                         
   0   5   7         20.58         21.73         1.13 o                         
   1   5   7          9.69         11.57         0.72 o                         
  -1  -8   8          1.54          2.68         0.28 o                         
   0  -8   8          0.49          0.18         0.17 o                         
   1  -8   8         14.11         11.08         0.85 o                         
   2  -8   8          0.01          0.04         0.17 o                         
  -3  -7   8          4.32          3.78         0.54 o                         
  -2  -7   8          3.02          2.87         0.40 o                         
  -1  -7   8         38.27         33.97         1.71 o                         
   0  -7   8          6.03          4.80         0.66 o                         
   1  -7   8          1.53          1.84         0.46 o                         
   2  -7   8          0.22          0.40         0.29 o                         
   3  -7   8          0.55          0.96         0.33 o                         
  -4  -6   8          1.92          2.26         0.47 o                         
  -3  -6   8          2.98          2.49         0.53 o                         
  -2  -6   8          0.24          0.12         0.19 o                         
  -1  -6   8         14.15         12.54         0.80 o                         
   0  -6   8         12.65         11.35         0.74 o                         
   1  -6   8          8.22          7.68         0.88 o                         
   2  -6   8          0.21          0.27         0.27 o                         
   3  -6   8          0.06          0.15         0.17 o                         
   4  -6   8          4.27          2.29         0.43 o                         
   5  -6   8          0.22          0.41         0.20 o                         
  -5  -5   8          1.96          1.90         0.27 o                         
  -4  -5   8          4.37          3.76         0.64 o                         
  -3  -5   8          0.46          0.20         0.19 o                         
  -2  -5   8          0.08          0.07         0.17 o                         
  -1  -5   8          0.13         -0.13         0.19 o                         
   0  -5   8         22.35         21.73         0.87 o                         
   1  -5   8          6.53          5.63         0.57 o                         
   2  -5   8          8.46          7.98         0.95 o                         
   3  -5   8          3.01          2.41         0.55 o                         
   4  -5   8         10.57         13.14         1.12 o                         
   5  -5   8          2.51          3.27         0.33 o                         
  -6  -4   8          3.42          3.72         0.49 o                         
  -5  -4   8          0.29          0.32         0.18 o                         
  -4  -4   8         16.79         15.95         0.90 o                         
  -3  -4   8          7.19          5.71         0.62 o                         
  -2  -4   8         24.00         24.02         1.64 o                         
  -1  -4   8         36.61         35.48         2.02 o                         
   0  -4   8        193.89        188.91         2.25 o                         
   1  -4   8        121.15        119.10         3.18 o                         
   2  -4   8         58.61         57.71         3.57 o                         
   3  -4   8         55.08         54.48         2.52 o                         
   4  -4   8          0.05          0.18         0.19 o                         
   5  -4   8         12.00         11.83         0.64 o                         
  -6  -3   8          7.32          6.69         0.68 o                         
  -5  -3   8         39.44         43.20         1.13 o                         
  -4  -3   8         87.62         85.88         2.94 o                         
  -3  -3   8        264.95        246.30         5.13 o                         
  -2  -3   8          1.95          2.66         0.42 o                         
  -1  -3   8        140.19        133.74         2.15 o                         
   0  -3   8          3.09          3.62         0.33 o                         
   1  -3   8          2.44          2.13         0.26 o                         
   2  -3   8         13.26         13.31         1.06 o                         
   3  -3   8          0.42          0.10         0.19 o                         
   4  -3   8          0.44          0.00         0.34 o                         
   5  -3   8          0.89          1.00         0.23 o                         
  -6  -2   8          0.22          0.64         0.16 o                         
  -5  -2   8          9.80          9.98         0.69 o                         
  -4  -2   8          2.56          2.64         0.57 o                         
  -3  -2   8          0.29          0.55         0.35 o                         
  -2  -2   8          3.32          3.26         0.43 o                         
  -1  -2   8         16.07         16.45         0.78 o                         
   0  -2   8          1.53          1.63         0.22 o                         
   1  -2   8          3.42          3.41         0.48 o                         
   2  -2   8          0.18          0.09         0.22 o                         
   3  -2   8          1.18          0.95         0.27 o                         
   4  -2   8          4.68          5.27         0.79 o                         
   5  -2   8          0.00         -0.17         0.21 o                         
  -6  -1   8          0.00          0.10         0.21 o                         
  -5  -1   8          9.90          8.11         0.92 o                         
  -4  -1   8          9.99         10.07         1.07 o                         
  -3  -1   8         44.13         40.78         2.10 o                         
  -2  -1   8          1.90          2.16         0.35 o                         
  -1  -1   8          0.00         -0.14         0.11 o                         
   0  -1   8          0.05          0.10         0.17 o                         
   1  -1   8         30.44         31.01         1.38 o                         
   2  -1   8          0.28          0.61         0.31 o                         
   3  -1   8          2.61          2.71         0.60 o                         
   4  -1   8          1.04          1.91         0.33 o                         
   5  -1   8          2.93          3.92         0.52 o                         
  -6   0   8          0.89          0.89         0.29 o                         
  -5   0   8          0.29          0.48         0.29 o                         
  -4   0   8         14.43         14.00         1.24 o                         
  -3   0   8          6.83          5.73         0.81 o                         
  -2   0   8         17.99         12.51         0.68 o                         
  -1   0   8         10.30         10.40         0.61 o                         
   0   0   8         37.52         36.02         1.77 o                         
   1   0   8         20.58         20.52         1.57 o                         
   2   0   8         23.36         21.00         1.58 o                         
   3   0   8          0.00          0.01         0.23 o                         
   4   0   8         52.72         58.41         2.31 o                         
   5   0   8          1.11          1.50         0.29 o                         
  -6   1   8         28.05         30.31         1.44 o                         
  -5   1   8          0.37          0.31         0.28 o                         
  -4   1   8         38.33         37.33         1.98 o                         
  -3   1   8          0.79          1.01         0.25 o                         
  -2   1   8          0.15          0.25         0.15 o                         
  -1   1   8          6.83          6.03         0.91 o                         
   0   1   8        131.08        125.14         3.82 o                         
   1   1   8         32.06         32.71         1.94 o                         
   2   1   8        362.17        369.63         6.18 o                         
   3   1   8         25.20         25.57         1.44 o                         
   4   1   8         34.14         37.61         1.51 o                         
  -6   2   8          0.00         -0.05         0.15 o                         
  -5   2   8         11.57         11.03         0.95 o                         
  -4   2   8         25.00         23.63         1.48 o                         
  -3   2   8         16.90         16.83         0.92 o                         
  -2   2   8         79.73         79.35         3.00 o                         
  -1   2   8         32.51         29.75         1.88 o                         
   0   2   8         27.45         25.96         1.71 o                         
   1   2   8         10.18          9.96         1.03 o                         
   2   2   8          3.74          3.88         0.60 o                         
   3   2   8         19.21         21.20         1.17 o                         
   4   2   8          0.25          0.11         0.10 o                         
  -5   3   8          2.22          2.20         0.39 o                         
  -4   3   8         18.92         23.07         1.65 o                         
  -3   3   8         24.04         25.53         1.01 o                         
  -2   3   8          1.74          1.39         0.43 o                         
  -1   3   8         21.06         20.49         1.46 o                         
   0   3   8          5.64          5.83         0.76 o                         
   1   3   8          0.25          0.38         0.28 o                         
   2   3   8          3.08          3.51         0.32 o                         
  -3   4   8          0.58          0.54         0.25 o                         
  -2   4   8          0.12          0.13         0.19 o                         
  -1   4   8          3.10          4.09         0.60 o                         
   0   4   8          0.14          0.48         0.24 o                         
   1   4   8          2.70          3.40         0.42 o                         
  -2  -7   9          1.62          1.23         0.23 o                         
  -1  -7   9          0.33          0.26         0.20 o                         
   0  -7   9          2.69          2.64         0.44 o                         
   1  -7   9          0.85          0.82         0.35 o                         
   2  -7   9          0.44          0.25         0.22 o                         
  -4  -6   9          1.37          1.89         0.26 o                         
  -3  -6   9          0.75          0.52         0.24 o                         
  -2  -6   9          0.24         -0.05         0.17 o                         
  -1  -6   9          0.60          0.58         0.25 o                         
   0  -6   9          0.00         -0.45         0.24 o                         
   1  -6   9          6.38          7.22         0.78 o                         
   2  -6   9          0.29          0.57         0.31 o                         
   3  -6   9          4.87          5.63         0.69 o                         
   4  -6   9          5.95          6.20         0.63 o                         
  -5  -5   9          0.05          0.00         0.17 o                         
  -4  -5   9          4.78          5.90         0.46 o                         
  -3  -5   9          0.74          0.43         0.19 o                         
  -2  -5   9         23.52         21.94         1.06 o                         
  -1  -5   9          0.00         -0.26         0.43 o                         
   0  -5   9         27.93         28.18         0.98 o                         
   1  -5   9          6.95          7.20         0.81 o                         
   2  -5   9        111.92        117.25         3.42 o                         
   3  -5   9         34.41         39.86         1.95 o                         
   4  -5   9         51.00         57.56         2.06 o                         
  -5  -4   9          0.17          0.16         0.17 o                         
  -4  -4   9          8.20          7.34         0.58 o                         
  -3  -4   9         32.39         28.70         1.70 o                         
  -2  -4   9        153.87        137.11         3.92 o                         
  -1  -4   9        153.32        144.12         4.10 o                         
   0  -4   9         44.37         44.82         1.56 o                         
   1  -4   9         43.91         46.73         1.60 o                         
   2  -4   9          1.18          0.93         0.36 o                         
   3  -4   9          0.27          0.12         0.29 o                         
   4  -4   9          0.05          0.02         0.20 o                         
   5  -4   9          1.88          1.95         0.32 o                         
  -6  -3   9          4.17          3.81         0.41 o                         
  -5  -3   9         18.07         18.19         0.57 o                         
  -4  -3   9          8.63          9.21         0.93 o                         
  -3  -3   9          2.39          2.09         0.50 o                         
  -2  -3   9          4.45          3.25         0.63 o                         
  -1  -3   9         36.39         33.94         1.36 o                         
   0  -3   9          1.72          2.39         0.39 o                         
   1  -3   9          0.07         -0.05         0.13 o                         
   2  -3   9          0.97          1.32         0.34 o                         
   3  -3   9          1.45          0.51         0.32 o                         
   4  -3   9          0.08         -0.16         0.28 o                         
   5  -3   9          0.12          0.50         0.17 o                         
  -6  -2   9          1.82          2.42         0.36 o                         
  -5  -2   9          2.62          3.40         0.37 o                         
  -4  -2   9          3.48          2.78         0.54 o                         
  -3  -2   9          1.14          1.08         0.40 o                         
  -2  -2   9          9.33         10.48         1.05 o                         
  -1  -2   9         14.39         15.02         0.90 o                         
   0  -2   9          1.50          1.16         0.22 o                         
   1  -2   9          0.60          0.18         0.20 o                         
   2  -2   9          1.61          1.61         0.35 o                         
   3  -2   9          0.28          0.15         0.19 o                         
   4  -2   9          0.03          0.15         0.23 o                         
   5  -2   9          0.07          0.35         0.17 o                         
  -6  -1   9          0.03         -0.08         0.13 o                         
  -5  -1   9          0.12          0.07         0.19 o                         
  -4  -1   9          3.14          2.92         0.55 o                         
  -3  -1   9          1.91          1.17         0.36 o                         
  -2  -1   9          6.05          5.70         0.55 o                         
  -1  -1   9          4.71          4.01         1.45 o                         
   0  -1   9         31.91         26.60         1.77 o                         
   1  -1   9         21.75         18.79         1.55 o                         
   2  -1   9         17.35         18.43         1.46 o                         
   3  -1   9          1.33          0.93         0.22 o                         
   4  -1   9         21.00         24.27         1.39 o                         
   5  -1   9          0.29          0.56         0.17 o                         
  -6   0   9          4.26          4.75         0.51 o                         
  -5   0   9          7.59          7.68         0.79 o                         
  -4   0   9         45.39         42.39         1.99 o                         
  -3   0   9          0.00          0.23         0.30 o                         
  -2   0   9         67.77         65.04         3.64 o                         
  -1   0   9          0.02          0.40         0.17 o                         
   0   0   9         19.51         21.99         1.60 o                         
   1   0   9         15.17         16.94         1.40 o                         
   2   0   9          6.63          4.83         0.75 o                         
   3   0   9          0.47          0.36         0.21 o                         
   4   0   9         21.69         22.20         1.18 o                         
  -5   1   9          1.03          0.96         0.29 o                         
  -4   1   9          0.68          0.72         0.31 o                         
  -3   1   9          0.53          0.49         0.19 o                         
  -2   1   9          2.56          3.46         0.41 o                         
  -1   1   9          5.66          4.80         0.74 o                         
   0   1   9          1.78          2.81         0.60 o                         
   1   1   9          5.92          5.91         0.79 o                         
   2   1   9          9.67         10.86         0.96 o                         
   3   1   9          1.14          0.97         0.25 o                         
  -5   2   9          5.81          6.64         0.60 o                         
  -4   2   9         16.96         18.24         1.10 o                         
  -3   2   9          6.50          6.74         0.50 o                         
  -2   2   9          1.63          1.35         0.45 o                         
  -1   2   9         10.01         10.89         1.05 o                         
   0   2   9         14.33         14.88         1.19 o                         
   1   2   9          1.47          2.52         0.47 o                         
   2   2   9          2.61          3.26         0.46 o                         
  -3   3   9          0.53          1.20         0.30 o                         
  -2   3   9          8.96         11.03         0.91 o                         
  -1   3   9          0.14          0.00         0.22 o                         
   0   3   9          3.62          4.14         0.56 o                         
   1   3   9         26.63         28.76         1.21 o                         
  -1  -7  10          0.06          0.12         0.17 o                         
   0  -7  10          0.18          0.03         0.18 o                         
   1  -7  10          0.04          0.00         0.19 o                         
  -3  -6  10          0.03          0.13         0.18 o                         
  -2  -6  10          4.20          6.40         0.66 o                         
  -1  -6  10          0.66          0.72         0.27 o                         
   0  -6  10         22.09         27.47         1.33 o                         
   1  -6  10          3.66          3.26         0.47 o                         
   2  -6  10          0.08          0.08         0.17 o                         
   3  -6  10          0.04          0.31         0.21 o                         
  -4  -5  10          5.42          7.46         0.38 o                         
  -3  -5  10          6.38          6.48         0.50 o                         
  -2  -5  10          0.13          0.11         0.29 o                         
  -1  -5  10          0.26          0.24         0.16 o                         
   0  -5  10         16.22         17.87         0.71 o                         
   1  -5  10         39.77         38.56         1.77 o                         
   2  -5  10          2.30          2.60         0.48 o                         
   3  -5  10         14.85         14.28         1.01 o                         
  -4  -4  10          0.05          0.05         0.09 o                         
  -3  -4  10          2.21          2.06         0.32 o                         
  -2  -4  10          1.94          1.77         0.48 o                         
  -1  -4  10          1.98          0.55         0.39 o                         
   0  -4  10          4.10          4.19         0.72 o                         
   1  -4  10          4.11          6.26         0.54 o                         
   2  -4  10          2.69          2.70         0.50 o                         
   3  -4  10          1.29          0.93         0.32 o                         
   4  -4  10          0.33          0.08         0.16 o                         
  -5  -3  10          0.57          0.45         0.21 o                         
  -4  -3  10          1.14          1.35         0.20 o                         
  -3  -3  10          5.00          6.89         0.82 o                         
  -2  -3  10          1.92          1.14         0.37 o                         
  -1  -3  10          0.70          1.68         0.43 o                         
   0  -3  10          4.28          4.66         0.46 o                         
   1  -3  10          9.17          9.52         0.56 o                         
   2  -3  10          0.94          0.97         0.27 o                         
   3  -3  10          2.47          2.65         0.54 o                         
   4  -3  10          2.72          2.50         0.29 o                         
  -5  -2  10          4.04          6.69         0.42 o                         
  -4  -2  10          1.28          0.76         0.30 o                         
  -3  -2  10          8.83          8.25         0.87 o                         
  -2  -2  10          0.63          0.50         0.25 o                         
  -1  -2  10          0.46         -0.04         0.15 o                         
   0  -2  10          3.85          3.37         0.43 o                         
   1  -2  10          1.36          1.49         0.32 o                         
   2  -2  10         16.16         17.60         0.94 o                         
   3  -2  10         12.39         13.98         1.09 o                         
   4  -2  10         10.34         10.75         0.79 o                         
  -5  -1  10          0.98          1.22         0.29 o                         
  -4  -1  10          8.63          8.28         0.81 o                         
  -3  -1  10          7.50          7.04         0.79 o                         
  -2  -1  10         75.97         69.86         3.32 o                         
  -1  -1  10          6.85          6.55         0.56 o                         
   0  -1  10         43.57         41.37         1.43 o                         
   1  -1  10          0.14          0.35         0.20 o                         
   2  -1  10         13.91         13.11         0.78 o                         
   3  -1  10          0.35          0.14         0.13 o                         
   4  -1  10          4.26          3.98         0.43 o                         
  -5   0  10          0.02          0.09         0.18 o                         
  -4   0  10         11.96          9.99         0.84 o                         
  -3   0  10          1.64          1.86         0.39 o                         
  -2   0  10          2.36          3.48         0.50 o                         
  -1   0  10          2.49          2.93         0.57 o                         
   0   0  10          0.00         -0.28         0.27 o                         
   1   0  10          6.44          8.34         0.88 o                         
   2   0  10          2.95          3.33         0.37 o                         
   3   0  10          2.07          2.13         0.29 o                         
  -4   1  10          2.62          1.63         0.32 o                         
  -3   1  10          1.91          1.75         0.27 o                         
  -2   1  10          3.06          2.89         0.53 o                         
  -1   1  10         12.58         10.77         0.98 o                         
   0   1  10          0.30          0.71         0.30 o                         
   1   1  10          4.48          4.86         0.61 o                         
   2   1  10          1.92          2.16         0.36 o                         
  -3   2  10          0.97          1.09         0.25 o                         
  -2   2  10          0.42          0.81         0.29 o                         
  -1   2  10          3.58          4.47         0.58 o                         
   0   2  10          1.09          1.23         0.30 o                         
   1   2  10         12.43         12.23         0.77 o                         
  -1  -6  11          0.81          0.68         0.20 o                         
   1  -6  11          0.07          0.09         0.16 o                         
  -3  -5  11          0.02          0.10         0.14 o                         
  -2  -5  11          0.01          0.20         0.13 o                         
  -1  -5  11          0.86          0.51         0.18 o                         
   0  -5  11          0.17          0.02         0.12 o                         
   1  -5  11          0.08          0.10         0.19 o                         
   2  -5  11          0.00         -0.19         0.16 o                         
  -3  -4  11          0.55          0.75         0.19 o                         
  -2  -4  11          2.08          1.82         0.41 o                         
  -1  -4  11         10.68         10.98         0.96 o                         
   0  -4  11          0.57          0.63         0.17 o                         
   1  -4  11          2.09          2.09         0.41 o                         
   2  -4  11          0.67          0.45         0.24 o                         
   3  -4  11          0.51          0.43         0.22 o                         
  -4  -3  11          0.16          0.19         0.11 o                         
  -3  -3  11         17.12         19.07         1.19 o                         
  -2  -3  11          1.76          2.10         0.46 o                         
  -1  -3  11          0.07          0.11         0.24 o                         
   0  -3  11          0.18          0.25         0.30 o                         
   1  -3  11          0.21          0.22         0.18 o                         
   2  -3  11          0.88          1.08         0.31 o                         
   3  -3  11          2.56          3.32         0.32 o                         
  -4  -2  11          2.52          3.00         0.42 o                         
  -3  -2  11          0.32         -0.18         0.15 o                         
  -2  -2  11          1.07          0.86         0.30 o                         
  -1  -2  11          7.04          5.43         0.69 o                         
   0  -2  11         27.52         28.12         0.81 o                         
   1  -2  11          5.64          4.85         0.45 o                         
   2  -2  11         12.29         11.34         0.62 o                         
   3  -2  11          0.92          1.68         0.31 o                         
  -4  -1  11          3.33          2.39         0.36 o                         
  -3  -1  11          0.06          0.35         0.19 o                         
  -2  -1  11          2.44          1.43         0.32 o                         
  -1  -1  11          0.69          0.39         0.23 o                         
   0  -1  11          2.26          3.50         0.36 o                         
   1  -1  11          0.48          0.47         0.28 o                         
   2  -1  11          0.01          0.01         0.12 o                         
  -3   0  11          0.23          0.28         0.16 o                         
  -2   0  11          3.89          3.24         0.46 o                         
  -1   0  11          5.21          6.18         0.67 o                         
   0   0  11          8.85          8.75         0.51 o                         
   1   0  11         18.28         21.18         0.77 o                         
  -2   1  11          0.23         -0.14         0.15 o                         
  -1   1  11          0.52          1.31         0.32 o                         
   0   1  11          8.35         10.43         0.73 o                         
  -1  -4  12          8.71         12.17         0.53 o                         
  -2  -3  12          1.57          2.14         0.35 o                         
  -1  -3  12          0.36          0.24         0.15 o                         
   1  -3  12          0.36          0.93         0.23 o                         
  -2  -2  12          2.97          2.13         0.33 o                         
  -1  -2  12          0.09          0.06         0.12 o                         
   0  -2  12          1.38          1.01         0.27 o                         
  -1  -1  12          3.82          4.66         0.45 o                         
                                                                                
