# Supplementary material for: Crystal structures of 2-amino-2-oxoethyl 4-bromo­benzoate, 2-amino-2-oxoethyl 4-nitro­benzoate and 2-amino-2-oxoethyl 4-amino­benzoate monohydrate
Source: Acta Crystallogr E Crystallogr Commun. 2020 Nov 3;76(Pt 12):1805–9. doi: 10.1107/S2056989020014371 (PMC7784646; doi:10.1107/S2056989020014371)
Supplement: Supplementary file 4 [file e-76-01805-IIIsup4.hkl]

data_III                                                                        
_shelx_title ' III in P2(1)/n'                                                  
_shelx_refln_list_code          4                                               
_shelx_F_calc_maximum      178.64                                               
_exptl_crystal_F_000       448.00                                               
_reflns_d_resolution_high  0.7942                                               
                                                                                
loop_                                                                           
 _space_group_symop_operation_xyz                                               
 'x, y, z'                                                                      
 '-x+1/2, y+1/2, -z+1/2'                                                        
 '-x, -y, -z'                                                                   
 'x-1/2, -y-1/2, z-1/2'                                                         
                                                                                
_cell_length_a     8.2431                                                       
_cell_length_b     4.8088                                                       
_cell_length_c    26.7540                                                       
_cell_angle_alpha  90.000                                                       
_cell_angle_beta   90.100                                                       
_cell_angle_gamma  90.000                                                       
                                                                                
_shelx_F_squared_multiplier     1.000                                           
                                                                                
loop_                                                                           
 _refln_index_h                                                                 
 _refln_index_k                                                                 
 _refln_index_l                                                                 
 _refln_F_squared_calc                                                          
 _refln_F_squared_meas                                                          
 _refln_F_squared_sigma                                                         
 _refln_observed_status                                                         
   2   0   0       3762.77       3635.92        27.42 o                         
   4   0   0         21.91         20.79         6.84 o                         
   6   0   0        240.16        240.85        26.06 o                         
   8   0   0        155.03        166.36        19.74 o                         
  10   0   0          1.35          4.74         4.47 o                         
   1   1   0       1583.47       1452.93        18.33 o                         
   2   1   0        464.90        420.98        11.73 o                         
   3   1   0        254.34        257.62         9.19 o                         
   4   1   0        107.65        104.89         6.69 o                         
   5   1   0          2.13         -1.54         3.79 o                         
   6   1   0        110.37        123.87         7.59 o                         
   7   1   0         91.00         94.50         7.53 o                         
   8   1   0         10.76         13.77         3.00 o                         
   9   1   0          0.57         -2.78         3.41 o                         
  10   1   0          0.85          3.69         4.21 o                         
   0   2   0       3596.88       3172.09        65.28 o                         
   1   2   0         14.31         14.77         2.20 o                         
   2   2   0         10.03         10.48         6.19 o                         
   3   2   0          0.48          2.00         3.90 o                         
   4   2   0         20.57         28.14         7.05 o                         
   5   2   0         88.14         89.80         7.12 o                         
   6   2   0          0.03         -1.63         7.51 o                         
   7   2   0          9.20          9.56         3.42 o                         
   8   2   0         18.39         16.33         4.21 o                         
   9   2   0          2.40          2.84         2.53 o                         
   1   3   0         20.40         20.94         5.21 o                         
   2   3   0         59.07         57.69        10.03 o                         
   3   3   0         59.16         61.39        10.79 o                         
   4   3   0          0.10         -5.12         5.12 o                         
   5   3   0          9.08         13.47         4.85 o                         
   6   3   0          5.69         -0.55         3.84 o                         
   7   3   0         31.45         34.76         5.59 o                         
   8   3   0          3.00          4.45         4.08 o                         
   9   3   0          1.00          5.79         2.90 o                         
   0   4   0         29.48         20.54         4.52 o                         
   1   4   0         15.51         12.95         3.64 o                         
   2   4   0         49.73         58.73         5.37 o                         
   3   4   0          8.26         -2.15         3.60 o                         
   4   4   0         65.17         70.05         7.15 o                         
   5   4   0          2.16         -1.14         3.58 o                         
   6   4   0          1.46         -0.41         2.79 o                         
   7   4   0         24.65         23.94         3.14 o                         
   1   5   0          1.32          1.09         3.16 o                         
   2   5   0         13.56          8.89         4.70 o                         
   3   5   0        156.19        172.91        11.98 o                         
   4   5   0         18.15         10.53         6.05 o                         
   5   5   0         17.58         13.78         4.04 o                         
  -9   0   1          6.83         10.27         6.32 o                         
  -7   0   1         73.44         72.28        10.64 o                         
  -5   0   1         68.79         74.76        13.69 o                         
  -3   0   1       1603.10       1596.71        46.85 o                         
  -1   0   1        363.70        377.99        12.11 o                         
   1   0   1       4737.79       3843.31        46.33 o                         
   3   0   1        433.85        466.68        13.27 o                         
   5   0   1        181.96        169.52        20.79 o                         
   7   0   1       1783.62       1875.24        49.83 o                         
   9   0   1         17.91         13.69         7.37 o                         
 -10   1   1          0.34          4.74         3.95 o                         
  -9   1   1         23.55         32.22         5.76 o                         
  -8   1   1          2.62          3.56         2.84 o                         
  -7   1   1         14.31         12.63         3.66 o                         
  -6   1   1          0.48         -2.27         6.07 o                         
  -5   1   1         18.77         12.52         5.49 o                         
  -4   1   1        777.05        833.03        24.02 o                         
  -3   1   1        528.72        547.12        13.09 o                         
  -2   1   1        202.49        182.45         6.75 o                         
  -1   1   1       3117.16       2917.87        20.91 o                         
   0   1   1        806.68        766.51        11.89 o                         
   1   1   1          3.00          4.30         1.48 o                         
   2   1   1         51.44         46.55         3.86 o                         
   3   1   1        375.52        352.04        10.82 o                         
   4   1   1        282.81        300.93        11.26 o                         
   5   1   1         12.76          6.88         3.81 o                         
   6   1   1         60.00         62.58         5.01 o                         
   7   1   1         29.22         23.52         4.37 o                         
   8   1   1          6.54         -0.55         3.28 o                         
   9   1   1          8.35          6.13         4.18 o                         
  10   1   1          3.95         -0.53         3.42 o                         
  -9   2   1          1.83          7.40         3.22 o                         
  -8   2   1          0.96         -2.75         3.34 o                         
  -7   2   1          0.15          5.33         4.76 o                         
  -6   2   1          9.66          8.87         5.70 o                         
  -5   2   1         97.35        106.18         7.58 o                         
  -4   2   1        204.28        250.13        18.56 o                         
  -3   2   1       3197.82       3188.42        73.83 o                         
  -2   2   1        250.33        258.80         9.00 o                         
  -1   2   1          5.54          3.08         1.86 o                         
   0   2   1         40.88         36.40         4.44 o                         
   1   2   1        101.41         93.60         4.08 o                         
   2   2   1        466.36        456.53        19.89 o                         
   3   2   1         99.12         94.89        14.08 o                         
   4   2   1         38.71         53.37         9.48 o                         
   5   2   1         90.13         84.70         6.93 o                         
   6   2   1          3.21          2.29         2.81 o                         
   7   2   1         39.41         32.32         6.89 o                         
   8   2   1          0.49         -3.35         3.35 o                         
   9   2   1          0.58          5.10         2.61 o                         
  -9   3   1          2.30          0.26         2.11 o                         
  -8   3   1          5.29         12.11         4.28 o                         
  -7   3   1         28.89         26.32         5.01 o                         
  -6   3   1         13.64         17.98         4.75 o                         
  -5   3   1         19.73         15.38         3.52 o                         
  -4   3   1         26.21         28.39         4.89 o                         
  -3   3   1          3.23         -1.28         4.50 o                         
  -2   3   1          2.28          4.51        13.69 o                         
  -1   3   1        176.70        166.63        19.92 o                         
   0   3   1        263.87        254.03        12.56 o                         
   1   3   1         28.73         25.73         7.42 o                         
   2   3   1         21.77         13.57         5.69 o                         
   3   3   1          5.52          1.07         5.66 o                         
   4   3   1         84.02        107.15         7.44 o                         
   5   3   1         42.03         49.56         6.76 o                         
   6   3   1         36.13         35.43         4.57 o                         
   7   3   1         30.27         27.86         5.32 o                         
   8   3   1          4.05          1.46         3.60 o                         
  -7   4   1          0.63         -0.42         1.86 o                         
  -6   4   1          0.97          0.33         2.93 o                         
  -5   4   1          4.57          6.23         4.57 o                         
  -4   4   1         47.76         41.84         5.96 o                         
  -3   4   1         34.70         39.63         5.28 o                         
  -2   4   1         40.50         44.62         4.55 o                         
  -1   4   1         40.42         36.39         4.47 o                         
   0   4   1         35.38         32.98         4.07 o                         
   1   4   1         13.41         16.36         3.26 o                         
   2   4   1          2.41          4.95         2.74 o                         
   3   4   1         30.34         31.47         5.51 o                         
   4   4   1          0.08         -3.69         3.69 o                         
   5   4   1         10.14          9.90         3.93 o                         
   6   4   1         11.38          8.31         3.64 o                         
   7   4   1         10.94          9.43         2.35 o                         
  -5   5   1          5.36          8.59         3.95 o                         
  -4   5   1          0.00         -2.49         4.81 o                         
  -3   5   1          8.77          7.16         6.19 o                         
  -2   5   1          9.62         11.74         5.79 o                         
  -1   5   1          3.94         -1.80         2.52 o                         
   0   5   1          0.69          1.13         2.54 o                         
   1   5   1          3.18          6.34         4.78 o                         
   2   5   1         11.85         12.40         3.85 o                         
   3   5   1         83.36         92.37        10.79 o                         
   4   5   1        144.41        163.57        10.96 o                         
   5   5   1          0.01          5.00         4.87 o                         
 -10   0   2          6.46         10.00         3.16 o                         
  -8   0   2         52.62         55.28        12.11 o                         
  -6   0   2       1839.70       1950.74        71.33 o                         
  -4   0   2        297.48        325.87        24.74 o                         
  -2   0   2        165.09        171.36        12.63 o                         
   0   0   2          4.13          7.63         1.58 o                         
   2   0   2       5598.66       4715.63        71.60 o                         
   4   0   2        416.45        411.68        28.69 o                         
   6   0   2         18.89         15.53        10.53 o                         
   8   0   2         90.08         99.23        15.27 o                         
  10   0   2          0.16         -3.69         4.21 o                         
 -10   1   2          0.35          0.79         4.21 o                         
  -9   1   2          1.24         -3.85         6.32 o                         
  -8   1   2         62.76         62.34         8.14 o                         
  -7   1   2        319.81        342.39        13.20 o                         
  -6   1   2         96.81        104.10         6.93 o                         
  -5   1   2        307.25        287.28        16.59 o                         
  -4   1   2        350.14        372.77        16.42 o                         
  -3   1   2        160.43        148.44         6.94 o                         
  -2   1   2          0.92          1.11         1.65 o                         
  -1   1   2          7.16          9.15         2.33 o                         
   0   1   2         22.70         28.27         2.57 o                         
   1   1   2         67.16         66.10         4.58 o                         
   2   1   2        551.22        511.56        10.95 o                         
   3   1   2       1493.27       1532.85        23.09 o                         
   4   1   2         21.18         16.46         3.39 o                         
   5   1   2          8.57          6.61         6.46 o                         
   6   1   2        106.17        109.30         6.21 o                         
   7   1   2         25.76         25.33         4.16 o                         
   8   1   2         11.70          8.79         4.33 o                         
   9   1   2          0.42         -1.32         4.47 o                         
  10   1   2          0.45          1.32         4.21 o                         
  -9   2   2          0.09          0.64         2.46 o                         
  -8   2   2          6.23          7.14         3.96 o                         
  -7   2   2         29.90         25.49         5.16 o                         
  -6   2   2         92.87         85.57         6.70 o                         
  -5   2   2         41.05         43.09         5.80 o                         
  -4   2   2          6.39         -9.43        10.66 o                         
  -3   2   2        303.50        326.64        13.65 o                         
  -2   2   2        265.15        252.28         9.28 o                         
  -1   2   2        147.19        142.71         6.44 o                         
   0   2   2        779.95        754.24        13.31 o                         
   1   2   2          0.99          0.32         2.43 o                         
   2   2   2        183.96        167.80         9.40 o                         
   3   2   2        325.59        299.31        18.01 o                         
   4   2   2        451.67        533.63        31.72 o                         
   5   2   2         59.71         53.18         7.57 o                         
   6   2   2         84.23         82.97         6.64 o                         
   7   2   2          0.29          0.90         3.60 o                         
   8   2   2         20.49         21.61         4.80 o                         
   9   2   2         12.51          5.66         3.82 o                         
  -8   3   2         22.93         26.36         5.49 o                         
  -7   3   2          8.93          5.75         4.10 o                         
  -6   3   2         40.25         51.03         9.61 o                         
  -5   3   2          8.75          6.47         3.57 o                         
  -4   3   2         80.37         84.86         6.12 o                         
  -3   3   2         58.66         77.70        13.42 o                         
  -2   3   2        161.68        146.18        14.91 o                         
  -1   3   2        144.28        139.88         9.36 o                         
   0   3   2       1156.54       1182.57        30.29 o                         
   1   3   2         55.24         59.06         9.66 o                         
   2   3   2          8.41          0.37        11.45 o                         
   3   3   2         31.42         18.68         8.02 o                         
   4   3   2          3.62         -2.59         2.59 o                         
   5   3   2          4.97          3.36         3.39 o                         
   6   3   2         31.14         30.54         4.78 o                         
   7   3   2          1.89          4.18         4.10 o                         
   8   3   2          7.80          6.67         4.00 o                         
  -7   4   2          1.30         -0.54         1.83 o                         
  -6   4   2          1.97          2.51         2.61 o                         
  -5   4   2          3.18          0.92         3.62 o                         
  -4   4   2          8.88          3.98         4.34 o                         
  -3   4   2          1.16         -3.84         3.84 o                         
  -2   4   2         91.31         94.30         6.16 o                         
  -1   4   2          1.77         -1.48         4.27 o                         
   0   4   2        127.35        139.99         6.36 o                         
   1   4   2          5.34          4.75         2.83 o                         
   2   4   2         26.21         19.90         4.34 o                         
   3   4   2         19.01         17.04         4.25 o                         
   4   4   2         30.29         34.00         5.62 o                         
   5   4   2          7.81          5.01         3.50 o                         
   6   4   2         28.90         30.44         4.83 o                         
   7   4   2          0.83          0.69         2.04 o                         
  -5   5   2          1.26          3.26         3.16 o                         
  -4   5   2          0.29         -1.10         4.04 o                         
  -3   5   2         73.23         81.13         8.56 o                         
  -2   5   2          0.68          3.57         4.47 o                         
  -1   5   2          3.70          4.68         2.64 o                         
   0   5   2          0.24         -2.32         2.67 o                         
   1   5   2          2.81          3.74         2.57 o                         
   2   5   2          3.91          3.81         3.32 o                         
   3   5   2         36.55         40.93         5.39 o                         
   4   5   2         27.95         32.06         5.86 o                         
   5   5   2          3.81          7.71         9.08 o                         
  -9   0   3         10.00          7.90         5.53 o                         
  -7   0   3         51.09         30.33        15.27 o                         
  -5   0   3          9.88         10.27         5.26 o                         
  -3   0   3       1256.40       1363.49        42.12 o                         
  -1   0   3         27.73         31.85         3.42 o                         
   1   0   3       4729.64       4094.51        31.75 o                         
   3   0   3       3599.07       3519.09        43.23 o                         
   5   0   3        756.20        740.44        42.91 o                         
   7   0   3        726.18        776.69        31.99 o                         
   9   0   3          1.36          0.00         5.26 o                         
 -10   1   3         19.56          9.21         4.74 o                         
  -9   1   3          4.22          3.22         3.44 o                         
  -8   1   3          0.00         -3.06         3.06 o                         
  -7   1   3         76.63         85.15         6.96 o                         
  -6   1   3         53.45         59.78         5.41 o                         
  -5   1   3         23.83         16.57         4.52 o                         
  -4   1   3        344.86        325.43        15.49 o                         
  -3   1   3         84.84         91.91         5.66 o                         
  -2   1   3         15.55         15.80         2.20 o                         
  -1   1   3       3510.32       3146.58        26.07 o                         
   0   1   3       6008.23       5526.70        26.53 o                         
   1   1   3         18.83         21.81         3.36 o                         
   2   1   3        314.71        317.76         9.88 o                         
   3   1   3         27.39         30.09         3.81 o                         
   4   1   3        120.12        130.96         7.86 o                         
   5   1   3         10.74          6.18         7.85 o                         
   6   1   3         63.43         68.87         5.53 o                         
   7   1   3          8.70          6.02         3.76 o                         
   8   1   3         11.50         11.88         4.60 o                         
   9   1   3          5.55         13.20         4.87 o                         
  10   1   3         16.09          6.32         4.21 o                         
  -9   2   3          3.99          0.03         2.43 o                         
  -8   2   3         32.24         27.08         4.95 o                         
  -7   2   3         39.75         32.38         5.35 o                         
  -6   2   3         45.64         43.38         4.70 o                         
  -5   2   3          2.98          4.99         2.85 o                         
  -4   2   3        290.06        332.61        19.61 o                         
  -3   2   3        106.51        121.40         8.69 o                         
  -2   2   3         20.86         28.28         3.81 o                         
  -1   2   3         74.31         74.78         5.10 o                         
   0   2   3         37.17         33.46         3.39 o                         
   1   2   3        629.01        608.97        16.87 o                         
   2   2   3          0.00         -2.93         4.42 o                         
   3   2   3          7.90          9.26         5.45 o                         
   4   2   3        203.92        190.61        32.51 o                         
   5   2   3          0.25         -0.65         4.38 o                         
   6   2   3          8.34          7.59         3.22 o                         
   7   2   3          3.64          2.42         3.67 o                         
   8   2   3          0.10          1.05         3.25 o                         
   9   2   3          0.12          0.76         2.36 o                         
  -8   3   3          2.51          5.36         3.90 o                         
  -7   3   3          7.85          2.50         3.26 o                         
  -6   3   3          0.97          2.19         3.59 o                         
  -5   3   3          0.48         -3.52         4.44 o                         
  -4   3   3         10.44         12.01         3.36 o                         
  -3   3   3         24.02         27.81         7.39 o                         
  -2   3   3          7.46         10.35         3.94 o                         
  -1   3   3         73.28         72.55         6.81 o                         
   0   3   3        244.87        278.73        17.96 o                         
   1   3   3        247.66        245.54        18.82 o                         
   2   3   3         78.14         79.56        16.32 o                         
   3   3   3         21.29         37.84         9.35 o                         
   4   3   3         83.62         91.05         6.34 o                         
   5   3   3          1.95          4.33         4.69 o                         
   6   3   3         11.56         17.35         4.54 o                         
   7   3   3         71.03         71.84         6.33 o                         
   8   3   3          1.24          3.41         3.86 o                         
  -7   4   3         23.17         19.78         3.48 o                         
  -6   4   3          0.74          1.24         2.23 o                         
  -5   4   3          1.06          1.11         3.59 o                         
  -4   4   3        176.84        201.97        11.70 o                         
  -3   4   3         31.49         32.29         4.76 o                         
  -2   4   3         13.77         11.31         3.41 o                         
  -1   4   3          4.65         -0.57         2.43 o                         
   0   4   3         32.19         26.23         3.09 o                         
   1   4   3         14.78         10.21         3.20 o                         
   2   4   3         43.73         40.54         5.35 o                         
   3   4   3         38.94         45.72         6.11 o                         
   4   4   3          5.47          5.49         3.30 o                         
   5   4   3          0.30         -2.86         2.86 o                         
   6   4   3          0.20         -3.28         3.28 o                         
   7   4   3         13.47          9.51         2.27 o                         
  -5   5   3          2.70         -0.96         2.72 o                         
  -4   5   3          9.10          8.66         2.96 o                         
  -3   5   3         49.84         57.92         7.63 o                         
  -2   5   3         22.09         20.04         5.17 o                         
  -1   5   3          0.72         -0.32         2.22 o                         
   0   5   3          8.98          7.76         3.00 o                         
   1   5   3          1.13          0.95         2.74 o                         
   2   5   3          1.19          3.06         3.27 o                         
   3   5   3          0.27         -0.68         2.84 o                         
   4   5   3          1.82         -0.66         5.13 o                         
   5   5   3          2.43          0.39         2.98 o                         
 -10   0   4          0.01         -1.32         3.42 o                         
  -8   0   4          8.11         10.27         6.05 o                         
  -6   0   4        265.87        244.15        17.33 o                         
  -4   0   4       1218.97       1360.07        47.64 o                         
  -2   0   4        389.36        297.18        14.74 o                         
   0   0   4       1261.75       1429.03        24.74 o                         
   2   0   4        279.30        233.48        17.11 o                         
   4   0   4        104.75        122.38         9.79 o                         
   6   0   4         71.26         54.26         9.22 o                         
   8   0   4         24.73         35.80        10.53 o                         
  10   0   4          8.78          9.21         4.47 o                         
 -10   1   4          9.58          8.95         4.74 o                         
  -9   1   4          0.15          5.64         3.09 o                         
  -8   1   4         73.15         82.36         7.09 o                         
  -7   1   4         15.91          9.63         4.01 o                         
  -6   1   4         30.88         23.74         7.48 o                         
  -5   1   4        148.67        131.86        11.66 o                         
  -4   1   4        263.69        268.95        14.13 o                         
  -3   1   4        988.64       1023.75        23.12 o                         
  -2   1   4       2738.79       2604.70        30.28 o                         
  -1   1   4       1353.04       1413.62        14.76 o                         
   0   1   4       1136.60       1136.21        14.06 o                         
   1   1   4         83.37         71.57         5.40 o                         
   2   1   4        288.33        291.57         8.55 o                         
   3   1   4         10.49         13.21         3.08 o                         
   4   1   4          2.00          4.42         2.71 o                         
   5   1   4          0.07          1.14         7.86 o                         
   6   1   4        545.11        570.51        16.36 o                         
   7   1   4         69.67         64.91         6.51 o                         
   8   1   4          9.07          0.92         3.32 o                         
   9   1   4          0.05          7.64         3.20 o                         
  10   1   4          0.20          1.58         3.16 o                         
  -9   2   4          0.22          1.68         2.77 o                         
  -8   2   4          0.31          1.58         3.19 o                         
  -7   2   4        169.10        159.32        10.81 o                         
  -6   2   4          0.29          3.07         2.93 o                         
  -5   2   4         13.97         12.57         3.40 o                         
  -4   2   4          2.42          4.13         5.74 o                         
  -3   2   4        278.17        300.51        13.61 o                         
  -2   2   4         54.05         46.43         4.63 o                         
  -1   2   4        561.34        571.13        11.66 o                         
   0   2   4       2342.44       2240.00        27.43 o                         
   1   2   4        925.58        904.01        20.91 o                         
   2   2   4        450.65        399.31        23.43 o                         
   3   2   4         59.81         60.97        12.37 o                         
   4   2   4        569.36        533.14        26.63 o                         
   5   2   4         56.51         48.98         7.63 o                         
   6   2   4         90.80         81.22         7.73 o                         
   7   2   4          0.19          4.53         3.79 o                         
   8   2   4         63.24         65.58         6.55 o                         
   9   2   4          1.95          3.83         2.70 o                         
  -8   3   4          4.44          4.79         3.95 o                         
  -7   3   4          9.48         12.33         4.20 o                         
  -6   3   4         79.89         79.91        11.33 o                         
  -5   3   4         40.95         44.02         6.47 o                         
  -4   3   4        235.07        230.43        11.66 o                         
  -3   3   4          0.21          5.84         4.08 o                         
  -2   3   4         18.94         20.90         4.90 o                         
  -1   3   4         52.55         51.47         6.82 o                         
   0   3   4        102.72        111.18        11.62 o                         
   1   3   4          1.55         -5.63         5.63 o                         
   2   3   4        132.85        128.53        14.76 o                         
   3   3   4         81.61         75.68         8.36 o                         
   4   3   4         10.89          9.23         3.39 o                         
   5   3   4          0.07          5.07         3.54 o                         
   6   3   4          0.03          1.65         3.23 o                         
   7   3   4         13.97         16.26         3.96 o                         
   8   3   4          5.10          3.85         3.63 o                         
  -7   4   4          1.87          1.43         3.42 o                         
  -6   4   4         12.02         10.01         3.69 o                         
  -5   4   4         25.87         31.43         4.36 o                         
  -4   4   4        107.87        109.83         9.10 o                         
  -3   4   4         22.27         24.41         3.90 o                         
  -2   4   4          4.02          1.92         2.72 o                         
  -1   4   4          0.00          1.10         2.09 o                         
   0   4   4        142.56        149.08         7.76 o                         
   1   4   4          0.23         -2.74         4.22 o                         
   2   4   4          5.59          9.66         3.89 o                         
   3   4   4        354.59        370.81        19.07 o                         
   4   4   4          9.97         14.62         3.22 o                         
   5   4   4         11.13         10.40         2.70 o                         
   6   4   4          0.64          4.14         3.24 o                         
   7   4   4          0.62          0.08         2.49 o                         
  -5   5   4          0.25          1.01         4.61 o                         
  -4   5   4          0.02         -1.84         3.10 o                         
  -3   5   4         58.98         78.33         9.21 o                         
  -2   5   4         16.93         21.79         5.21 o                         
  -1   5   4          4.52          1.90         3.02 o                         
   0   5   4          6.98          4.65         3.41 o                         
   1   5   4          1.36         -0.51         2.62 o                         
   2   5   4          0.09         -2.54         3.09 o                         
   3   5   4         12.55         11.61         3.60 o                         
   4   5   4         11.65          9.34         4.47 o                         
   5   5   4          0.03         -0.49         2.77 o                         
  -9   0   5         10.36         10.79         5.79 o                         
  -7   0   5         19.30         11.06         7.37 o                         
  -5   0   5         22.82         12.37         8.16 o                         
  -3   0   5          3.63          5.53         5.53 o                         
  -1   0   5       1637.58       1488.26        30.80 o                         
   1   0   5      13583.69      11359.41        82.52 o                         
   3   0   5         12.36         10.58         4.30 o                         
   5   0   5        133.70        122.66        18.69 o                         
   7   0   5         37.45         45.07         9.03 o                         
   9   0   5         40.10         44.22        10.27 o                         
 -10   1   5          3.26         -1.84         2.90 o                         
  -9   1   5          6.88         12.90         7.37 o                         
  -8   1   5          7.51          1.04         4.77 o                         
  -7   1   5        630.86        622.67        19.91 o                         
  -6   1   5          5.32          5.67         3.20 o                         
  -5   1   5        207.44        218.06        14.74 o                         
  -4   1   5        114.79        126.13         9.93 o                         
  -3   1   5        255.94        261.77        12.20 o                         
  -2   1   5        174.48        177.16         6.59 o                         
  -1   1   5        225.80        208.72         7.39 o                         
   0   1   5       6272.18       5892.02        43.11 o                         
   1   1   5        188.76        182.01         8.34 o                         
   2   1   5         13.83         15.25         2.24 o                         
   3   1   5       1674.31       1758.06        31.05 o                         
   4   1   5        213.62        236.36        10.62 o                         
   5   1   5         55.64         62.90        10.49 o                         
   6   1   5         98.51        112.36         7.59 o                         
   7   1   5         89.83         98.69         7.66 o                         
   8   1   5          5.95         12.95         3.87 o                         
   9   1   5         18.75         17.85         3.26 o                         
  10   1   5          2.30          1.58         3.42 o                         
  -9   2   5          2.33          0.42         2.88 o                         
  -8   2   5          8.45          8.63         3.49 o                         
  -7   2   5          5.56          7.49         3.57 o                         
  -6   2   5          0.01          1.98         5.15 o                         
  -5   2   5          1.10         -0.31         3.18 o                         
  -4   2   5          1.85          2.62         5.38 o                         
  -3   2   5          9.30         16.86         5.17 o                         
  -2   2   5         84.78         85.56         7.11 o                         
  -1   2   5         14.36         16.44         2.71 o                         
   0   2   5       2235.71       2275.46        26.84 o                         
   1   2   5         42.47         32.80         5.68 o                         
   2   2   5        245.48        214.36        14.79 o                         
   3   2   5        438.69        414.86        22.26 o                         
   4   2   5        137.67        110.66        13.24 o                         
   5   2   5         17.52         14.16         6.81 o                         
   6   2   5          0.30          2.73         3.21 o                         
   7   2   5         25.41         24.80         4.65 o                         
   8   2   5         13.03         13.30         4.38 o                         
   9   2   5          0.85         -0.94         2.40 o                         
  -8   3   5          0.80          1.40         2.57 o                         
  -7   3   5          0.00          0.67         3.67 o                         
  -6   3   5         33.32         28.11         5.07 o                         
  -5   3   5          1.85          1.53         3.82 o                         
  -4   3   5         47.22         43.40         5.57 o                         
  -3   3   5         70.49         76.65         6.92 o                         
  -2   3   5         15.80         20.13         5.29 o                         
  -1   3   5         64.89         51.05         6.92 o                         
   0   3   5        328.62        333.06        19.59 o                         
   1   3   5         55.28         49.94        10.92 o                         
   2   3   5        163.83        158.88        15.82 o                         
   3   3   5        394.03        365.69        17.62 o                         
   4   3   5          6.69          7.87         3.23 o                         
   5   3   5         43.61         44.65         6.31 o                         
   6   3   5          5.69          7.22         3.72 o                         
   7   3   5          6.20          6.05         3.35 o                         
   8   3   5          0.59         -0.54         2.88 o                         
  -7   4   5          0.46          0.32         2.66 o                         
  -6   4   5         17.53         21.66         3.08 o                         
  -5   4   5          1.85          2.10         2.92 o                         
  -4   4   5        180.80        191.82         9.84 o                         
  -3   4   5        117.77        120.37         7.82 o                         
  -2   4   5         50.68         56.25         4.75 o                         
  -1   4   5          2.93         -2.21         2.21 o                         
   0   4   5          3.14          2.88         2.90 o                         
   1   4   5         19.11         19.76         4.01 o                         
   2   4   5          4.33          3.43         3.30 o                         
   3   4   5        203.20        232.23        15.35 o                         
   4   4   5         55.53         66.33         5.62 o                         
   5   4   5         39.84         48.85         6.53 o                         
   6   4   5          0.04         -1.50         3.07 o                         
   7   4   5          0.59         -2.06         3.15 o                         
  -5   5   5          0.26          0.64         2.47 o                         
  -4   5   5          0.33          4.92         3.82 o                         
  -3   5   5          6.56          6.48         4.61 o                         
  -2   5   5          4.13          2.73         2.94 o                         
  -1   5   5         16.22         12.64         3.89 o                         
   0   5   5          2.45          4.60         2.63 o                         
   1   5   5          1.06          1.32         2.09 o                         
   2   5   5          0.44          0.99         2.45 o                         
   3   5   5          3.87          1.28         3.17 o                         
   4   5   5         44.30         58.77         6.89 o                         
   5   5   5          0.57         -0.25         2.88 o                         
 -10   0   6         23.58         22.11         6.32 o                         
  -8   0   6          0.26         -1.05         5.53 o                         
  -6   0   6        132.93        131.83        12.90 o                         
  -4   0   6        198.44        224.41        24.87 o                         
  -2   0   6        861.66        863.15        18.05 o                         
   0   0   6       4716.51       5206.27        58.17 o                         
   2   0   6        310.74        293.23        20.00 o                         
   4   0   6        169.05        156.67        12.21 o                         
   6   0   6         38.04         36.54         7.42 o                         
   8   0   6         38.49         42.38        11.58 o                         
  10   0   6          7.88          8.16         4.74 o                         
 -10   1   6          4.38          2.63         3.16 o                         
  -9   1   6          4.04          7.87         3.09 o                         
  -8   1   6         76.06         80.78         7.39 o                         
  -7   1   6        126.44        132.27         9.53 o                         
  -6   1   6         87.64         70.94         5.88 o                         
  -5   1   6        296.42        301.73        17.29 o                         
  -4   1   6          1.65          3.50         3.66 o                         
  -3   1   6        753.44        841.11        21.37 o                         
  -2   1   6        340.45        337.37         9.26 o                         
  -1   1   6        397.97        401.67        13.68 o                         
   0   1   6      31913.12      26011.85        93.88 o                         
   1   1   6        482.68        469.36        11.64 o                         
   2   1   6        100.69         97.51         4.38 o                         
   3   1   6        375.46        402.90        17.23 o                         
   4   1   6         57.49         65.13         7.52 o                         
   5   1   6          5.03          5.55         4.47 o                         
   6   1   6          6.71          9.86         3.27 o                         
   7   1   6        246.66        262.01        12.04 o                         
   8   1   6         42.96         47.45         5.66 o                         
   9   1   6          0.00          0.88         2.67 o                         
  10   1   6          5.79         -0.53         3.16 o                         
  -9   2   6          4.33          6.97         4.21 o                         
  -8   2   6          1.85          6.34         3.13 o                         
  -7   2   6         29.40         18.12         5.11 o                         
  -6   2   6          0.40          4.23         5.47 o                         
  -5   2   6          4.30          3.39         3.14 o                         
  -4   2   6          3.83          2.86         5.05 o                         
  -3   2   6         28.63         33.96         7.15 o                         
  -2   2   6         73.82         63.01         6.41 o                         
  -1   2   6        879.26        872.34        16.06 o                         
   0   2   6          2.74          3.28         2.56 o                         
   1   2   6          3.48          2.85         3.45 o                         
   2   2   6         14.68         12.02         5.12 o                         
   3   2   6         15.48         14.69         6.07 o                         
   4   2   6          3.84         -2.03         5.92 o                         
   5   2   6         50.08         50.38         6.85 o                         
   6   2   6          5.25          9.65         4.22 o                         
   7   2   6         42.87         41.57         5.23 o                         
   8   2   6          0.04         -2.35         4.34 o                         
   9   2   6          4.06         -1.05         2.79 o                         
  -8   3   6         17.50         14.62         3.47 o                         
  -7   3   6          6.51          8.55         4.36 o                         
  -6   3   6         15.64         14.25         5.89 o                         
  -5   3   6          0.04          5.83         3.92 o                         
  -4   3   6        188.12        192.18        10.98 o                         
  -3   3   6         21.69         29.27         4.22 o                         
  -2   3   6         12.89         12.07         4.02 o                         
  -1   3   6          3.44          0.27         3.37 o                         
   0   3   6         56.83         46.77         7.90 o                         
   1   3   6         33.11         27.32         7.02 o                         
   2   3   6         59.05         58.23        15.92 o                         
   3   3   6         61.49         59.64         6.18 o                         
   4   3   6          7.03          7.17         2.77 o                         
   5   3   6         12.02          6.75         4.88 o                         
   6   3   6          4.49          7.55         3.95 o                         
   7   3   6         64.52         64.94         5.99 o                         
   8   3   6          0.48         -1.15         3.15 o                         
  -7   4   6          7.25          7.39         3.16 o                         
  -6   4   6          1.70          6.52         2.79 o                         
  -5   4   6         20.06         21.27         3.58 o                         
  -4   4   6          6.33          5.01         2.97 o                         
  -3   4   6        311.92        349.86        12.88 o                         
  -2   4   6         45.54         36.07         4.47 o                         
  -1   4   6          0.31          0.39         2.28 o                         
   0   4   6         30.38         24.66         4.53 o                         
   1   4   6          0.26         -1.38         3.84 o                         
   2   4   6          6.15          5.44         3.37 o                         
   3   4   6         36.43         28.12         6.98 o                         
   4   4   6         60.00         58.28         5.21 o                         
   5   4   6         17.69         19.05         3.57 o                         
   6   4   6          1.22          2.81         2.68 o                         
   7   4   6          1.66         -2.30         2.30 o                         
  -5   5   6          0.12          2.63         2.90 o                         
  -4   5   6          0.27         -1.07         4.21 o                         
  -3   5   6          2.44          2.24         3.72 o                         
  -2   5   6          2.51          2.36         2.76 o                         
  -1   5   6         41.64         50.09         5.76 o                         
   0   5   6          0.76          4.84         2.51 o                         
   1   5   6          0.05         -0.74         2.68 o                         
   2   5   6          5.34          6.55         3.09 o                         
   3   5   6          0.07         -2.02         2.86 o                         
   4   5   6         26.32         34.66         5.86 o                         
   5   5   6          1.93         -0.97         6.32 o                         
  -9   0   7          8.43         12.53         4.80 o                         
  -7   0   7         30.97         20.79         8.42 o                         
  -5   0   7         56.41         49.75        12.63 o                         
  -3   0   7        879.68        934.05        24.38 o                         
  -1   0   7         14.17         35.01         6.32 o                         
   1   0   7        564.14        576.01        15.05 o                         
   3   0   7       1790.40       1849.93        57.91 o                         
   5   0   7         24.90         -5.79         8.95 o                         
   7   0   7        211.01        237.43        23.69 o                         
   9   0   7          3.55          2.37         5.00 o                         
 -10   1   7          4.61          5.53         3.42 o                         
  -9   1   7          0.20         -1.87         2.27 o                         
  -8   1   7          2.47         -1.69         2.59 o                         
  -7   1   7          4.65          4.49         4.15 o                         
  -6   1   7        247.32        261.41        10.34 o                         
  -5   1   7        106.83        103.20        10.76 o                         
  -4   1   7         13.07          8.64         3.99 o                         
  -3   1   7       3540.93       3872.07        56.51 o                         
  -2   1   7        207.59        232.11         8.02 o                         
  -1   1   7          3.73          2.04         3.48 o                         
   0   1   7       1414.90       1369.55        16.87 o                         
   1   1   7        571.29        532.35         9.18 o                         
   2   1   7       1396.06       1401.85        14.14 o                         
   3   1   7        139.64        135.02         9.38 o                         
   4   1   7        328.50        371.77        16.78 o                         
   5   1   7         76.56         65.48        11.25 o                         
   6   1   7          9.56          7.90         3.69 o                         
   7   1   7        357.85        374.60        14.34 o                         
   8   1   7          3.55         12.74         3.86 o                         
   9   1   7          1.23          2.04         3.21 o                         
  -9   2   7          2.54          3.18         2.96 o                         
  -8   2   7          3.00          7.37         3.60 o                         
  -7   2   7          0.00          3.65         3.91 o                         
  -6   2   7         10.77          7.99         5.00 o                         
  -5   2   7          9.34          0.35         3.46 o                         
  -4   2   7        199.49        194.57        17.19 o                         
  -3   2   7         25.37         21.43        10.53 o                         
  -2   2   7        228.22        223.29        11.34 o                         
  -1   2   7          0.09          1.33         2.53 o                         
   0   2   7         48.88         51.94         4.87 o                         
   1   2   7        157.81        145.73         9.56 o                         
   2   2   7         58.15         64.91         7.42 o                         
   3   2   7        120.79        125.90        13.53 o                         
   4   2   7         19.02          7.39        18.03 o                         
   5   2   7         67.58         68.42         7.82 o                         
   6   2   7        199.36        193.55        12.18 o                         
   7   2   7         24.23         20.88         4.16 o                         
   8   2   7         10.17         12.24         4.84 o                         
   9   2   7          2.65          3.28         2.79 o                         
  -8   3   7          2.42          0.80         3.07 o                         
  -7   3   7         11.66          5.81         4.27 o                         
  -6   3   7          4.93          0.05         3.71 o                         
  -5   3   7          9.14          5.79         3.62 o                         
  -4   3   7         46.93         46.55         5.57 o                         
  -3   3   7        277.11        290.39        11.47 o                         
  -2   3   7          1.41         -1.26         4.39 o                         
  -1   3   7         18.54         22.40         5.02 o                         
   0   3   7          9.60          3.49        14.08 o                         
   1   3   7          3.61          2.90         7.24 o                         
   2   3   7        100.78         89.92        12.52 o                         
   3   3   7        167.77        172.85         8.01 o                         
   4   3   7          2.56          0.75         3.91 o                         
   5   3   7          0.28          0.88         3.09 o                         
   6   3   7          0.00          3.24         3.18 o                         
   7   3   7          0.02          2.89         2.78 o                         
   8   3   7          0.78          2.47         3.48 o                         
  -7   4   7          0.02         -2.16         2.47 o                         
  -6   4   7          7.47          2.87         3.71 o                         
  -5   4   7          1.56          2.85         2.61 o                         
  -4   4   7         17.97         17.57         3.38 o                         
  -3   4   7         49.53         44.50         4.69 o                         
  -2   4   7          4.31         -0.31         2.39 o                         
  -1   4   7         36.28         39.97         4.37 o                         
   0   4   7         98.75         95.62         8.39 o                         
   1   4   7          0.32          2.85         3.06 o                         
   2   4   7          2.09          6.76         3.43 o                         
   3   4   7         71.96         79.07         9.40 o                         
   4   4   7        114.36        128.65         7.98 o                         
   5   4   7         10.34         13.81         4.37 o                         
   6   4   7          0.14         -0.85         2.32 o                         
   7   4   7         12.38          6.96         2.76 o                         
  -5   5   7          0.42         -3.42         3.42 o                         
  -4   5   7          2.05         -0.89         2.72 o                         
  -3   5   7          0.37          0.26         3.29 o                         
  -2   5   7         34.90         28.84         4.52 o                         
  -1   5   7          1.25          0.99         2.42 o                         
   0   5   7          0.43         -4.14         4.14 o                         
   1   5   7          0.45         -3.09         3.09 o                         
   2   5   7          0.23          2.49         2.23 o                         
   3   5   7          0.47         -2.07         2.62 o                         
   4   5   7         16.48         18.60         4.37 o                         
   5   5   7          4.62          9.21         2.98 o                         
 -10   0   8         22.94         25.27         5.26 o                         
  -8   0   8         80.06         80.55        12.37 o                         
  -6   0   8        109.21        119.61        20.79 o                         
  -4   0   8       1143.34       1080.53        48.17 o                         
  -2   0   8          2.68          0.59         2.23 o                         
   0   0   8       1005.05       1053.42        30.80 o                         
   2   0   8        458.28        413.77        29.61 o                         
   4   0   8        121.63        120.26        11.89 o                         
   6   0   8         39.18         26.53         6.07 o                         
   8   0   8         23.53         22.64         8.95 o                         
  10   0   8          6.70          3.16         3.42 o                         
  -9   1   8          0.01          0.16         2.84 o                         
  -8   1   8         54.06         49.18         5.08 o                         
  -7   1   8         11.29          5.39         3.94 o                         
  -6   1   8        613.95        616.89        17.44 o                         
  -5   1   8         76.02         75.60         9.37 o                         
  -4   1   8        205.60        221.68        13.06 o                         
  -3   1   8        100.16        115.18         8.55 o                         
  -2   1   8         14.08         13.82         3.21 o                         
  -1   1   8        142.73        162.31         7.48 o                         
   0   1   8         16.77         17.77         2.44 o                         
   1   1   8        360.46        366.87         8.28 o                         
   2   1   8        423.17        451.92        15.87 o                         
   3   1   8         30.19         34.51         5.33 o                         
   4   1   8        627.91        672.36        22.76 o                         
   5   1   8          0.24          2.75         4.42 o                         
   6   1   8          1.91         -0.21         3.79 o                         
   7   1   8          2.84          4.26         3.10 o                         
   8   1   8         21.51         26.76         4.98 o                         
   9   1   8         11.28         12.29         4.23 o                         
  -9   2   8          0.05         -1.72         2.32 o                         
  -8   2   8         20.36         22.08         4.15 o                         
  -7   2   8        274.43        281.73        13.85 o                         
  -6   2   8         17.04         16.92         4.93 o                         
  -5   2   8         65.81         72.16         6.02 o                         
  -4   2   8          0.68         15.20         5.60 o                         
  -3   2   8         34.25         35.38         7.84 o                         
  -2   2   8          1.45         -1.16         2.65 o                         
  -1   2   8         27.25         26.29         4.43 o                         
   0   2   8        185.91        220.60         9.55 o                         
   1   2   8         28.63         30.14         5.45 o                         
   2   2   8         14.67          6.45         6.42 o                         
   3   2   8        324.18        297.80        20.15 o                         
   4   2   8         47.62         60.55        10.32 o                         
   5   2   8          5.44         -3.92         4.26 o                         
   6   2   8          0.79         -2.40         3.16 o                         
   7   2   8         22.98         23.80         5.32 o                         
   8   2   8          1.98         -0.13         3.54 o                         
   9   2   8          3.69          3.43         2.33 o                         
  -8   3   8          0.18          5.88         5.13 o                         
  -7   3   8          0.12          2.91         2.99 o                         
  -6   3   8          4.42          1.84         6.58 o                         
  -5   3   8          7.26          8.52         6.04 o                         
  -4   3   8         27.26         25.53         4.30 o                         
  -3   3   8          0.25         -1.09         3.06 o                         
  -2   3   8        108.56        126.08        13.40 o                         
  -1   3   8         37.23         28.50         5.60 o                         
   0   3   8        327.60        360.97        41.06 o                         
   1   3   8         69.20         79.85        14.87 o                         
   2   3   8          6.59          3.41         6.13 o                         
   3   3   8          5.50          5.90         2.86 o                         
   4   3   8         37.83         43.30         5.65 o                         
   5   3   8          1.41         -2.32         3.12 o                         
   6   3   8         26.55         26.60         5.05 o                         
   7   3   8          2.70          6.64         3.15 o                         
   8   3   8          0.19          0.99         3.29 o                         
  -7   4   8          2.78          0.94         2.21 o                         
  -6   4   8          4.78          4.80         4.08 o                         
  -5   4   8          0.46         -3.18         3.18 o                         
  -4   4   8          0.74          3.31         2.30 o                         
  -3   4   8          0.29          3.19         2.56 o                         
  -2   4   8         18.42         21.38         3.66 o                         
  -1   4   8         13.74         10.26         3.05 o                         
   0   4   8          0.12          3.82         6.24 o                         
   1   4   8         86.01         91.80         8.37 o                         
   2   4   8          8.75          6.31         6.84 o                         
   3   4   8        103.26        120.36        19.48 o                         
   4   4   8          0.14          0.85         3.02 o                         
   5   4   8          0.06          0.55         2.27 o                         
   6   4   8          0.49          1.32         2.34 o                         
   7   4   8          9.93          9.31         2.42 o                         
  -5   5   8          1.95          2.63         3.42 o                         
  -4   5   8          0.24          6.10         4.08 o                         
  -3   5   8          9.52          8.31         3.75 o                         
  -2   5   8          3.68          0.68         2.88 o                         
  -1   5   8          0.35          1.32         2.58 o                         
   0   5   8          0.03          0.28         3.52 o                         
   1   5   8          0.05          2.28         3.67 o                         
   2   5   8          0.44          1.67         2.43 o                         
   3   5   8          4.03         -0.26         2.63 o                         
   4   5   8          0.23         -1.47         3.16 o                         
   5   5   8          3.03         -0.64         4.47 o                         
  -9   0   9         11.74         24.48         7.37 o                         
  -7   0   9         21.03         16.32         8.16 o                         
  -5   0   9        207.66        190.57        23.69 o                         
  -3   0   9       1055.53       1229.25        45.80 o                         
  -1   0   9       1971.47       2031.31        23.30 o                         
   1   0   9        214.39        253.28        11.45 o                         
   3   0   9        598.65        610.41        34.48 o                         
   5   0   9         33.39         34.75        11.85 o                         
   7   0   9        138.07        123.71        16.85 o                         
   9   0   9          7.40          9.48         6.84 o                         
  -9   1   9          6.07          4.09         3.15 o                         
  -8   1   9         11.87          5.18         3.36 o                         
  -7   1   9          0.51          5.55         3.67 o                         
  -6   1   9         16.92         17.51         3.32 o                         
  -5   1   9         28.60         23.75         5.89 o                         
  -4   1   9        230.47        271.31        14.73 o                         
  -3   1   9        281.61        352.44        14.47 o                         
  -2   1   9        125.93        121.02         7.23 o                         
  -1   1   9         88.41        100.34         6.31 o                         
   0   1   9       2458.68       2440.73        22.15 o                         
   1   1   9       1459.36       1474.20        17.46 o                         
   2   1   9         22.01         23.52         4.87 o                         
   3   1   9        649.96        641.53        37.43 o                         
   4   1   9          1.20         -3.93         3.93 o                         
   5   1   9        123.12        135.63        11.95 o                         
   6   1   9         41.40         34.51         3.92 o                         
   7   1   9        115.87        142.80         9.09 o                         
   8   1   9          1.73          0.76         3.63 o                         
   9   1   9          0.10         -1.08         6.45 o                         
  -9   2   9          0.06         -2.61         2.61 o                         
  -8   2   9          8.18          9.61         4.65 o                         
  -7   2   9         10.01         16.13         4.69 o                         
  -6   2   9         41.14         35.99         5.73 o                         
  -5   2   9          0.95         -3.71         3.71 o                         
  -4   2   9          0.00        -11.40        12.77 o                         
  -3   2   9         74.13         78.63        10.19 o                         
  -2   2   9        103.22         99.74         8.26 o                         
  -1   2   9        738.22        724.27        33.22 o                         
   0   2   9       2014.60       2026.75        34.44 o                         
   1   2   9        353.42        333.54        14.97 o                         
   2   2   9        330.31        326.45        16.17 o                         
   3   2   9          0.53         -3.93         6.19 o                         
   4   2   9         28.24         19.19         7.25 o                         
   5   2   9         11.15          7.31         3.53 o                         
   6   2   9         61.14         59.23         7.13 o                         
   7   2   9         38.96         36.71         4.95 o                         
   8   2   9          0.17          3.90         4.08 o                         
   9   2   9          2.05         -2.19         2.62 o                         
  -8   3   9          8.91          2.90         6.71 o                         
  -7   3   9          3.30          6.63         4.37 o                         
  -6   3   9          1.11          5.35         4.63 o                         
  -5   3   9         16.89         14.02         4.13 o                         
  -4   3   9        498.42        490.71        15.76 o                         
  -3   3   9         93.39         95.05         6.31 o                         
  -2   3   9         17.71         17.65         5.11 o                         
  -1   3   9         24.86         32.51         6.20 o                         
   0   3   9          0.13          3.97         4.08 o                         
   1   3   9          3.17         -1.68         4.48 o                         
   2   3   9         59.20         61.67         5.01 o                         
   3   3   9         74.27         66.02         5.15 o                         
   4   3   9         49.84         54.47         6.18 o                         
   5   3   9          0.01         -3.73         3.73 o                         
   6   3   9          0.66          2.90         3.19 o                         
   7   3   9         19.69         17.02         3.79 o                         
   8   3   9          4.22          1.77         3.82 o                         
  -7   4   9          2.69          2.74         2.33 o                         
  -6   4   9          4.68          5.79         3.52 o                         
  -5   4   9          3.54          7.07         3.32 o                         
  -4   4   9         19.77         19.17         3.66 o                         
  -3   4   9         83.87         87.80         6.06 o                         
  -2   4   9          1.28          4.10         2.33 o                         
  -1   4   9         31.69         29.13         4.52 o                         
   0   4   9          4.19         -1.27         2.59 o                         
   1   4   9         10.63         14.70         4.32 o                         
   2   4   9          2.93         10.50         5.06 o                         
   3   4   9          0.03         -2.42         2.42 o                         
   4   4   9         15.52          9.94         3.73 o                         
   5   4   9          0.69          1.01         3.71 o                         
   6   4   9          0.81         -0.81         3.38 o                         
   7   4   9          0.77         -2.24         2.24 o                         
  -5   5   9          0.33          1.32         2.37 o                         
  -4   5   9         13.51          7.41         5.40 o                         
  -3   5   9          0.33         -0.40         2.37 o                         
  -2   5   9          1.87          0.50         2.24 o                         
  -1   5   9          5.27          3.15         2.84 o                         
   0   5   9         45.33         48.22         5.60 o                         
   1   5   9          0.71          5.49         3.67 o                         
   2   5   9          5.43         -0.09         3.50 o                         
   3   5   9          0.16          0.59         2.55 o                         
   4   5   9          6.82          0.00         3.16 o                         
   5   5   9          0.91          2.11         3.16 o                         
  -8   0  10         41.03         60.46         8.18 o                         
  -6   0  10        102.20         80.82        10.86 o                         
  -4   0  10        515.60        540.40        35.27 o                         
  -2   0  10        901.76        895.15        19.49 o                         
   0   0  10        873.46        929.70        32.64 o                         
   2   0  10        414.44        384.91        16.34 o                         
   4   0  10        226.52        263.05        18.69 o                         
   6   0  10         63.83         54.30         8.67 o                         
   8   0  10          0.47          1.84         7.11 o                         
  -9   1  10          0.01          2.11         2.40 o                         
  -8   1  10          0.26          2.06         3.86 o                         
  -7   1  10         73.40         65.21         6.08 o                         
  -6   1  10         26.11         23.87         3.87 o                         
  -5   1  10         21.83         12.76         4.67 o                         
  -4   1  10        286.91        307.24        13.98 o                         
  -3   1  10         49.17         56.41         5.53 o                         
  -2   1  10         15.42         15.28         3.36 o                         
  -1   1  10        565.74        551.29        14.63 o                         
   0   1  10       1192.05       1253.91        16.21 o                         
   1   1  10       1337.51       1454.28        18.20 o                         
   2   1  10        130.03        136.59         9.52 o                         
   3   1  10         43.85         57.63         6.58 o                         
   4   1  10         10.14         22.55         5.40 o                         
   5   1  10          8.94          5.00         3.95 o                         
   6   1  10         63.70         58.02         5.55 o                         
   7   1  10        132.56        153.30         9.43 o                         
   8   1  10         29.77         31.38         5.60 o                         
   9   1  10          7.11          4.49         3.04 o                         
  -9   2  10          5.18          5.53         3.69 o                         
  -8   2  10         13.05         11.97         4.98 o                         
  -7   2  10         81.69         83.16         7.65 o                         
  -6   2  10         32.73         35.41         5.74 o                         
  -5   2  10         95.46         92.56         6.51 o                         
  -4   2  10        141.08        131.63         7.71 o                         
  -3   2  10          3.85         11.88         5.92 o                         
  -2   2  10         54.94         52.07         6.52 o                         
  -1   2  10        816.29        799.83        22.22 o                         
   0   2  10        123.54        125.27         9.20 o                         
   1   2  10         27.02         35.31         6.02 o                         
   2   2  10        112.41        122.34        10.35 o                         
   3   2  10          0.00          8.90         5.39 o                         
   4   2  10         64.38         64.87         7.88 o                         
   5   2  10         39.19         30.98         5.93 o                         
   6   2  10         59.23         63.03         5.25 o                         
   7   2  10          9.00          9.43         3.68 o                         
   8   2  10          6.00          3.51         3.55 o                         
   9   2  10          0.67         -1.52         2.47 o                         
  -8   3  10          1.60          0.40         2.69 o                         
  -7   3  10         20.38         23.99         8.55 o                         
  -6   3  10          0.02          0.50         3.11 o                         
  -5   3  10         19.60         17.17         4.44 o                         
  -4   3  10        358.58        343.65        13.48 o                         
  -3   3  10        211.68        222.23         8.41 o                         
  -2   3  10          5.00         -2.49         2.49 o                         
  -1   3  10          7.62          1.22         3.82 o                         
   0   3  10         94.59        103.08        12.09 o                         
   1   3  10         29.22         28.17         4.01 o                         
   2   3  10          4.68          5.08         3.21 o                         
   3   3  10        615.78        587.30        16.75 o                         
   4   3  10         62.61         60.97         6.44 o                         
   5   3  10         59.13         61.81         7.02 o                         
   6   3  10          0.91          1.11         3.59 o                         
   7   3  10          0.09          0.36         2.80 o                         
   8   3  10          3.07         -0.13         7.50 o                         
  -7   4  10          0.57          3.16         3.16 o                         
  -6   4  10          3.30          1.13         2.39 o                         
  -5   4  10          0.31         -0.68         2.77 o                         
  -4   4  10          8.25          5.34         4.07 o                         
  -3   4  10         61.43         57.28         5.96 o                         
  -2   4  10         11.05         13.25         3.54 o                         
  -1   4  10          5.87          9.00         3.23 o                         
   0   4  10         10.93         15.35         3.85 o                         
   1   4  10          2.95          0.93         4.00 o                         
   2   4  10          4.24          2.08         5.66 o                         
   3   4  10         88.69         90.50         7.23 o                         
   4   4  10         79.65         91.62         7.75 o                         
   5   4  10          1.21          1.04         3.14 o                         
   6   4  10          0.76          2.56         1.81 o                         
  -4   5  10          0.03          0.96         5.66 o                         
  -3   5  10          4.68          3.36         2.45 o                         
  -2   5  10          0.25          1.25         2.16 o                         
  -1   5  10          0.14         -3.02         3.02 o                         
   0   5  10         29.78         40.27         6.71 o                         
   1   5  10          2.57          3.19         4.11 o                         
   2   5  10          3.13          2.96         3.06 o                         
   3   5  10          8.64         12.39         3.20 o                         
   4   5  10          0.22         -2.77         2.77 o                         
  -9   0  11          1.70         -0.26         4.21 o                         
  -7   0  11        117.07        105.22        11.25 o                         
  -5   0  11        304.87        281.38        29.22 o                         
  -3   0  11        316.19        304.55        24.48 o                         
  -1   0  11          0.95          2.11         5.26 o                         
   1   0  11        149.23        153.46        14.21 o                         
   3   0  11       1776.43       1813.60        62.12 o                         
   5   0  11         28.18         22.07         5.33 o                         
   7   0  11         24.30         31.32        10.79 o                         
   9   0  11         24.14         26.32         7.90 o                         
  -9   1  11          0.87          2.58         2.72 o                         
  -8   1  11          0.33          1.84         2.80 o                         
  -7   1  11         16.07         14.71         4.34 o                         
  -6   1  11         49.23         46.29         4.92 o                         
  -5   1  11         12.54         17.40         4.37 o                         
  -4   1  11         19.44         16.99         5.95 o                         
  -3   1  11         22.02         26.62         5.06 o                         
  -2   1  11         24.98         25.04         4.64 o                         
  -1   1  11        268.25        282.49         9.53 o                         
   0   1  11        484.81        584.22        11.49 o                         
   1   1  11        943.00        968.38        15.57 o                         
   2   1  11        478.68        469.94        17.65 o                         
   3   1  11          7.85          9.28         4.18 o                         
   4   1  11          6.69         13.32         4.59 o                         
   5   1  11         60.86         52.63         5.36 o                         
   6   1  11          0.00          1.99         3.14 o                         
   7   1  11         15.91         18.47         3.95 o                         
   8   1  11         27.17         30.66         6.79 o                         
   9   1  11          0.14          1.90         2.88 o                         
  -8   2  11          3.07          1.45         3.22 o                         
  -7   2  11        157.73        174.39        12.01 o                         
  -6   2  11         35.37         33.84         5.67 o                         
  -5   2  11          0.66         -3.17         3.57 o                         
  -4   2  11          1.89         -2.80         4.45 o                         
  -3   2  11         55.43         47.74        12.37 o                         
  -2   2  11        118.84        121.16         9.41 o                         
  -1   2  11         20.70         30.55         5.23 o                         
   0   2  11       3167.71       3095.18        45.64 o                         
   1   2  11        247.72        268.32        13.98 o                         
   2   2  11         90.09         78.65         8.75 o                         
   3   2  11         90.17         77.96        15.27 o                         
   4   2  11          7.44         12.40         3.56 o                         
   5   2  11          0.01          2.13         5.00 o                         
   6   2  11        103.52        108.31         7.08 o                         
   7   2  11          3.41          6.91         3.00 o                         
   8   2  11          5.12          4.21         2.79 o                         
   9   2  11          7.58          3.82         2.23 o                         
  -8   3  11          1.87          3.95         2.61 o                         
  -7   3  11         32.56         37.50         6.33 o                         
  -6   3  11          2.34         -1.25         4.72 o                         
  -5   3  11         43.15         45.26         6.31 o                         
  -4   3  11        101.59        100.45         9.05 o                         
  -3   3  11        294.97        316.20        11.02 o                         
  -2   3  11        222.01        227.38         7.83 o                         
  -1   3  11          0.00         -1.07         3.49 o                         
   0   3  11         65.89         68.11         6.57 o                         
   1   3  11          4.35          1.85         3.02 o                         
   2   3  11          2.35          2.75         2.75 o                         
   3   3  11        586.98        562.08        17.67 o                         
   4   3  11        161.52        174.21        14.09 o                         
   5   3  11         31.26         33.60         5.54 o                         
   6   3  11          6.58          1.49         3.52 o                         
   7   3  11          0.00         -2.52         2.52 o                         
   8   3  11          2.93         -0.24         2.51 o                         
  -7   4  11          2.18          2.37         2.90 o                         
  -6   4  11          3.12          2.94         3.15 o                         
  -5   4  11          1.65          3.84         2.65 o                         
  -4   4  11          1.17          5.91         2.82 o                         
  -3   4  11          1.07         -0.38         2.82 o                         
  -2   4  11          3.22         -2.52         2.85 o                         
  -1   4  11         28.81         32.14         4.60 o                         
   0   4  11          0.10         -2.81         2.81 o                         
   1   4  11          4.90          2.38         3.30 o                         
   2   4  11          0.90          2.50         6.98 o                         
   3   4  11          0.47          4.93         4.08 o                         
   4   4  11          2.10          5.19         3.61 o                         
   5   4  11          2.56          4.32         2.61 o                         
   6   4  11          0.58          1.04         1.95 o                         
  -4   5  11         10.68          4.74         3.95 o                         
  -3   5  11          1.96         -0.08         2.03 o                         
  -2   5  11          0.00          3.18         3.69 o                         
  -1   5  11          2.31          2.35         2.88 o                         
   0   5  11         43.30         38.09         6.13 o                         
   1   5  11          2.30          5.91         3.81 o                         
   2   5  11          0.11          4.60         3.44 o                         
   3   5  11          0.81         -1.66         2.52 o                         
   4   5  11          5.67         -0.13         2.61 o                         
  -8   0  12         22.77         25.01         8.42 o                         
  -6   0  12          0.24          2.44         3.51 o                         
  -4   0  12         47.38         51.85        12.11 o                         
  -2   0  12         17.35         28.16         8.69 o                         
   0   0  12       2751.00       2893.91        44.22 o                         
   2   0  12        404.61        419.59        23.16 o                         
   4   0  12        424.17        448.65        24.22 o                         
   6   0  12          8.41          5.08         4.27 o                         
   8   0  12          9.89          8.42         7.11 o                         
  -9   1  12          1.58          1.55         2.47 o                         
  -8   1  12          1.60          0.60         2.63 o                         
  -7   1  12          0.07          0.11         5.11 o                         
  -6   1  12          4.81          4.77         4.29 o                         
  -5   1  12         14.61         14.36         3.25 o                         
  -4   1  12         70.56         64.45         9.76 o                         
  -3   1  12        235.70        232.43        12.90 o                         
  -2   1  12         98.68        110.31         8.00 o                         
  -1   1  12        173.20        187.54        10.15 o                         
   0   1  12        740.03        826.17        17.38 o                         
   1   1  12         78.27         76.78         5.00 o                         
   2   1  12          0.10          3.32         3.36 o                         
   3   1  12          0.00         -2.26         5.49 o                         
   4   1  12          1.70         -1.86         4.14 o                         
   5   1  12         37.73         38.13         5.36 o                         
   6   1  12         13.84          1.20         4.56 o                         
   7   1  12          3.57         12.63         4.20 o                         
   8   1  12         10.23          9.72         4.74 o                         
   9   1  12          5.45          6.11         2.51 o                         
  -8   2  12         39.62         40.26         5.84 o                         
  -7   2  12         21.95         25.04         4.81 o                         
  -6   2  12         96.08        112.86         7.88 o                         
  -5   2  12         17.90         15.29         4.01 o                         
  -4   2  12        258.09        255.58        10.82 o                         
  -3   2  12         40.36         35.35        11.98 o                         
  -2   2  12         61.79         62.17        11.32 o                         
  -1   2  12          6.42          4.49         3.52 o                         
   0   2  12       2027.83       1923.68        37.23 o                         
   1   2  12         39.91         35.43         7.23 o                         
   2   2  12         40.80         40.67         7.12 o                         
   3   2  12          3.10          2.27         4.53 o                         
   4   2  12         16.55          1.51         4.85 o                         
   5   2  12          0.84          5.99         3.27 o                         
   6   2  12          3.72          4.25         2.87 o                         
   7   2  12        263.95        297.09        12.00 o                         
   8   2  12          3.76          4.53         2.52 o                         
   9   2  12          0.15          5.26         3.42 o                         
  -8   3  12          2.76         -0.26         3.16 o                         
  -7   3  12          7.83          7.58         3.81 o                         
  -6   3  12          0.33         -0.39         4.23 o                         
  -5   3  12          8.71         11.06         5.03 o                         
  -4   3  12         25.53         26.67         6.70 o                         
  -3   3  12        409.33        407.71        18.58 o                         
  -2   3  12          2.73         -0.81         2.06 o                         
  -1   3  12        108.44        112.58         6.46 o                         
   0   3  12         17.93         18.18         4.12 o                         
   1   3  12         10.42         11.98         3.06 o                         
   2   3  12          2.28          4.36         2.55 o                         
   3   3  12          4.16          4.23         3.14 o                         
   4   3  12        145.34        154.81        14.22 o                         
   5   3  12         44.03         38.18         5.79 o                         
   6   3  12          3.82          4.26         3.44 o                         
   7   3  12          0.59         -0.49         2.59 o                         
   8   3  12          1.59          0.14         2.09 o                         
  -6   4  12          5.33          5.60         3.69 o                         
  -5   4  12          0.04          0.43         2.62 o                         
  -4   4  12          0.26          2.52         2.68 o                         
  -3   4  12         34.81         39.61         5.73 o                         
  -2   4  12          4.79         -3.23         3.23 o                         
  -1   4  12         51.87         51.34         5.70 o                         
   0   4  12         14.30         13.75         3.66 o                         
   1   4  12          7.30          8.46         3.73 o                         
   2   4  12         16.35         14.13         5.02 o                         
   3   4  12          1.43         -1.04         2.96 o                         
   4   4  12          6.52         19.28         4.41 o                         
   5   4  12          2.36          3.08         5.53 o                         
   6   4  12          6.83          8.64         2.19 o                         
  -4   5  12          2.06         -0.26         3.16 o                         
  -3   5  12         14.08          5.21         4.74 o                         
  -2   5  12          0.01         -2.41         2.62 o                         
  -1   5  12          1.50          4.72         3.25 o                         
   0   5  12          1.00          2.30         3.44 o                         
   1   5  12          0.95          2.71         3.35 o                         
   2   5  12          0.06          0.60         3.41 o                         
   3   5  12          2.21          2.46         2.96 o                         
   4   5  12          1.04          4.74         3.69 o                         
  -9   0  13          6.24          5.00         4.47 o                         
  -7   0  13         47.47         41.59        10.53 o                         
  -5   0  13        315.00        328.30        20.05 o                         
  -3   0  13       3000.17       3082.33        80.81 o                         
  -1   0  13         22.60         24.74         8.16 o                         
   1   0  13          0.30          2.37         5.79 o                         
   3   0  13         43.31         30.10         6.96 o                         
   5   0  13         47.66         55.29         6.15 o                         
   7   0  13         39.99         49.75        11.58 o                         
   9   0  13          1.09          1.05         5.26 o                         
  -9   1  13          0.01         -1.58         5.53 o                         
  -8   1  13          0.02          1.81         2.97 o                         
  -7   1  13         98.20         99.24         8.32 o                         
  -6   1  13          4.63          1.85         3.62 o                         
  -5   1  13         30.28         27.88         5.16 o                         
  -4   1  13         13.39         22.29         6.64 o                         
  -3   1  13          3.00          3.60         4.61 o                         
  -2   1  13         99.23         94.23         7.43 o                         
  -1   1  13        227.85        261.45        12.35 o                         
   0   1  13        277.30        310.82        11.36 o                         
   1   1  13        281.75        279.83        11.29 o                         
   2   1  13         20.99         19.49         5.09 o                         
   3   1  13        581.70        584.58        27.26 o                         
   4   1  13        129.65        128.52        14.05 o                         
   5   1  13         30.73         33.63         6.09 o                         
   6   1  13         48.06         34.90         5.66 o                         
   7   1  13          2.23          0.39         2.98 o                         
   8   1  13          6.01          7.49         4.74 o                         
   9   1  13          1.62          2.26         5.00 o                         
  -8   2  13          0.18          3.13         3.03 o                         
  -7   2  13          4.36         -2.29         3.54 o                         
  -6   2  13        124.16        114.93         9.06 o                         
  -5   2  13          0.00          2.00         3.64 o                         
  -4   2  13        212.47        224.15        11.19 o                         
  -3   2  13        126.51        130.63         8.89 o                         
  -2   2  13         12.24          8.73         6.58 o                         
  -1   2  13         44.11         40.34         6.27 o                         
   0   2  13         23.84         32.58         5.82 o                         
   1   2  13        136.36        115.07        12.74 o                         
   2   2  13        321.22        317.73        17.02 o                         
   3   2  13        133.22        108.08         8.24 o                         
   4   2  13         20.01         25.46         4.01 o                         
   5   2  13          0.04          2.66         3.53 o                         
   6   2  13         25.66         29.21         4.07 o                         
   7   2  13         46.15         59.32         6.11 o                         
   8   2  13          4.33          1.45         2.51 o                         
  -8   3  13          2.70          6.05         3.42 o                         
  -7   3  13         22.93         25.14         4.93 o                         
  -6   3  13          9.18          0.98         4.87 o                         
  -5   3  13          0.26          0.71         4.08 o                         
  -4   3  13          1.88         -5.35         9.08 o                         
  -3   3  13        115.17        117.14        11.52 o                         
  -2   3  13         42.79         50.29         4.64 o                         
  -1   3  13          1.16          2.17         3.54 o                         
   0   3  13         13.25         15.25         2.85 o                         
   1   3  13          6.90          4.10         2.59 o                         
   2   3  13          1.11          3.01         3.17 o                         
   3   3  13        150.97        138.94        10.07 o                         
   4   3  13         59.82         66.73         7.04 o                         
   5   3  13         14.91          9.04         4.17 o                         
   6   3  13         14.24         14.22         4.05 o                         
   7   3  13          6.03          7.65         2.98 o                         
   8   3  13          0.27          2.32         2.13 o                         
  -6   4  13          0.42         -3.42         5.26 o                         
  -5   4  13          1.44          5.25         2.68 o                         
  -4   4  13          9.44          5.82         2.74 o                         
  -3   4  13         21.42         22.12         4.51 o                         
  -2   4  13         11.92          6.38         3.31 o                         
  -1   4  13          0.01          1.14         2.56 o                         
   0   4  13          4.82          4.00         2.73 o                         
   1   4  13          5.91          1.84         3.32 o                         
   2   4  13          0.15         -0.68         4.74 o                         
   3   4  13          0.48          0.35         2.80 o                         
   4   4  13         33.62         32.06         5.20 o                         
   5   4  13          0.00          4.18         3.44 o                         
   6   4  13          5.74          5.83         1.91 o                         
  -4   5  13          0.01         -3.42         3.42 o                         
  -3   5  13          3.70          3.10         2.58 o                         
  -2   5  13          0.87          2.33         2.13 o                         
  -1   5  13          0.12         -2.12         2.41 o                         
   0   5  13          7.06          8.38         3.60 o                         
   1   5  13          1.21          0.80         3.48 o                         
   2   5  13          2.53          7.48         3.92 o                         
   3   5  13          0.06         -3.16         3.16 o                         
   4   5  13          8.09          8.69         3.16 o                         
  -8   0  14         49.28         51.59        10.79 o                         
  -6   0  14        176.56        170.83        19.74 o                         
  -4   0  14        228.59        258.75        27.38 o                         
  -2   0  14          0.36         -6.05         6.05 o                         
   0   0  14          2.59         -3.41         3.41 o                         
   2   0  14         10.07          8.69         6.05 o                         
   4   0  14        612.96        583.83        40.27 o                         
   6   0  14         24.64          5.53         8.55 o                         
   8   0  14          4.31         11.06         8.16 o                         
  -9   1  14          0.76          0.26         3.42 o                         
  -8   1  14         18.71         21.45         4.06 o                         
  -7   1  14         14.48          6.04         3.66 o                         
  -6   1  14         22.04         22.58         4.86 o                         
  -5   1  14          1.57         -3.49         3.49 o                         
  -4   1  14         35.51         29.65         4.94 o                         
  -3   1  14         11.61          7.56         4.56 o                         
  -2   1  14          2.67          5.66         4.84 o                         
  -1   1  14          4.99          8.23         3.71 o                         
   0   1  14       1113.79       1315.72        23.76 o                         
   1   1  14         59.49         73.49         8.64 o                         
   2   1  14          1.27          2.40         3.17 o                         
   3   1  14          6.05          5.07         4.67 o                         
   4   1  14          0.14         -2.89         2.89 o                         
   5   1  14          6.43          3.17         3.10 o                         
   6   1  14          4.07          4.59         4.31 o                         
   7   1  14         29.39         35.80         5.96 o                         
   8   1  14          0.03          3.33         4.18 o                         
   9   1  14          6.35          1.05         3.16 o                         
  -8   2  14         12.10          4.69         2.87 o                         
  -7   2  14         28.80         32.45         6.59 o                         
  -6   2  14         90.25        109.29         8.76 o                         
  -5   2  14         27.42         31.44         5.43 o                         
  -4   2  14         28.84         35.28         6.32 o                         
  -3   2  14         27.89         25.95         4.88 o                         
  -2   2  14         10.28         -1.98         4.69 o                         
  -1   2  14         26.76         31.37         5.88 o                         
   0   2  14          1.87          4.63         4.23 o                         
   1   2  14        266.87        276.12        31.46 o                         
   2   2  14          0.33         -2.91         5.10 o                         
   3   2  14         50.41         45.39         4.95 o                         
   4   2  14         47.56         33.87         5.32 o                         
   5   2  14          6.05          0.67         2.75 o                         
   6   2  14          1.31          4.04         2.35 o                         
   7   2  14         25.00         24.65         3.89 o                         
   8   2  14          0.59          5.88         2.31 o                         
  -7   3  14         24.87         24.95         9.48 o                         
  -6   3  14          0.13         -2.71         4.18 o                         
  -5   3  14          0.37         -1.59         3.63 o                         
  -4   3  14         12.56         10.92         4.02 o                         
  -3   3  14         39.03         42.87         5.83 o                         
  -2   3  14          0.00          2.51         2.65 o                         
  -1   3  14         16.33         16.60         2.65 o                         
   0   3  14        167.52        162.29         6.69 o                         
   1   3  14         59.31         58.82         5.11 o                         
   2   3  14         32.13         36.46         4.68 o                         
   3   3  14         48.89         65.97         7.29 o                         
   4   3  14          0.34         -2.66         8.03 o                         
   5   3  14          6.01          4.97         3.47 o                         
   6   3  14          0.06         -0.29         2.83 o                         
   7   3  14          3.00          7.40         2.52 o                         
  -6   4  14          0.00          1.58         4.21 o                         
  -5   4  14          1.21          0.74         3.80 o                         
  -4   4  14          1.18          0.29         2.14 o                         
  -3   4  14         17.59         19.51         4.10 o                         
  -2   4  14          0.89          0.75         2.83 o                         
  -1   4  14         17.97         15.18         3.68 o                         
   0   4  14          5.00          5.93         3.47 o                         
   1   4  14          5.54          1.87         4.16 o                         
   2   4  14          0.06         -1.84         4.17 o                         
   3   4  14         28.11         29.67         4.26 o                         
   4   4  14          1.18          7.45         3.32 o                         
   5   4  14          2.31          3.77         3.22 o                         
   6   4  14          3.31          1.22         2.69 o                         
  -3   5  14          2.61         -4.21         4.21 o                         
  -2   5  14          7.95          7.44         2.34 o                         
  -1   5  14          6.97          0.80         4.09 o                         
   0   5  14          3.08          4.18         3.15 o                         
   1   5  14         22.43         21.01         4.72 o                         
   2   5  14          0.03          0.93         3.52 o                         
   3   5  14          0.00          3.31         2.59 o                         
  -9   0  15          4.61          3.69         4.21 o                         
  -7   0  15         39.14         23.69         9.21 o                         
  -5   0  15         10.09          8.99         8.69 o                         
  -3   0  15          4.36          0.79         7.90 o                         
  -1   0  15        354.21        432.21        29.48 o                         
   1   0  15        832.70        857.58        38.69 o                         
   3   0  15        185.63        180.04        22.90 o                         
   5   0  15          9.01          9.40         4.54 o                         
   7   0  15          0.02          1.84         7.37 o                         
   9   0  15          0.10          2.37         4.21 o                         
  -9   1  15          0.61         -3.57         6.45 o                         
  -8   1  15          6.33          4.47         3.26 o                         
  -7   1  15         14.42         13.08         3.76 o                         
  -6   1  15          6.50          1.96         4.43 o                         
  -5   1  15         98.38         93.96         7.24 o                         
  -4   1  15         21.79         15.34         3.63 o                         
  -3   1  15        120.17        143.04        13.34 o                         
  -2   1  15         76.40         85.73         8.30 o                         
  -1   1  15        205.51        203.33        10.33 o                         
   0   1  15         78.89         98.60         9.13 o                         
   1   1  15        334.33        324.54        20.08 o                         
   2   1  15         51.31         50.38         7.19 o                         
   3   1  15         43.18         49.37         9.61 o                         
   4   1  15          6.11          5.05         3.30 o                         
   5   1  15          3.38          4.76         2.90 o                         
   6   1  15          5.49          5.54         3.69 o                         
   7   1  15        109.64        110.46         8.98 o                         
   8   1  15          2.67          8.36         3.90 o                         
   9   1  15          0.00          0.43         2.09 o                         
  -8   2  15          3.13          4.64         2.37 o                         
  -7   2  15          1.00          3.78         3.65 o                         
  -6   2  15          0.74          0.42         3.79 o                         
  -5   2  15         26.09         20.06         4.76 o                         
  -4   2  15        746.62        712.49        22.98 o                         
  -3   2  15          8.15          0.55         3.48 o                         
  -2   2  15          0.35          0.32         2.73 o                         
  -1   2  15          7.06          6.40         4.88 o                         
   0   2  15        453.81        455.46        20.11 o                         
   1   2  15          7.31          6.19         6.25 o                         
   2   2  15         29.64         30.61         6.09 o                         
   3   2  15        351.15        357.12        15.98 o                         
   4   2  15          0.53          2.96         4.10 o                         
   5   2  15         22.91         31.00         5.30 o                         
   6   2  15          1.09          0.67         3.11 o                         
   7   2  15          7.87         15.90         3.28 o                         
   8   2  15          0.77          0.54         2.39 o                         
  -7   3  15          0.19          2.12         2.77 o                         
  -6   3  15          2.30          3.04         4.04 o                         
  -5   3  15         12.86         18.11         4.53 o                         
  -4   3  15          9.65          9.00         3.63 o                         
  -3   3  15        182.80        183.38        11.19 o                         
  -2   3  15         36.23         36.11         4.21 o                         
  -1   3  15        204.45        192.36         7.30 o                         
   0   3  15         31.73         33.12         3.66 o                         
   1   3  15          6.05          8.77         2.53 o                         
   2   3  15          3.00          2.49         3.61 o                         
   3   3  15          0.00          0.28         2.64 o                         
   4   3  15         60.72         61.58         7.26 o                         
   5   3  15          0.02          0.90         3.12 o                         
   6   3  15         15.83         16.90         4.07 o                         
   7   3  15          5.73          4.03         2.66 o                         
  -6   4  15          0.61          0.00         2.90 o                         
  -5   4  15          0.08         -2.39         2.39 o                         
  -4   4  15         28.20         33.25         3.91 o                         
  -3   4  15          0.83         -0.95         3.50 o                         
  -2   4  15          3.76          4.32         2.83 o                         
  -1   4  15          1.45          5.34         3.67 o                         
   0   4  15         19.86         13.83         4.12 o                         
   1   4  15          1.22          6.22         3.88 o                         
   2   4  15          3.95         -1.03         3.97 o                         
   3   4  15          0.01          2.74         6.50 o                         
   4   4  15         33.75         34.18         4.85 o                         
   5   4  15          1.17          2.03         7.37 o                         
   6   4  15          6.71          9.39         2.66 o                         
  -3   5  15          1.41          1.47         1.75 o                         
  -2   5  15          3.85          2.38         2.69 o                         
  -1   5  15          2.80          0.39         2.84 o                         
   0   5  15          0.00          5.19         3.10 o                         
   1   5  15          1.44          1.10         2.91 o                         
   2   5  15          0.04          2.20         3.12 o                         
   3   5  15         10.37         19.74         5.00 o                         
  -8   0  16          1.63         10.53         5.79 o                         
  -6   0  16          1.68          2.63         4.74 o                         
  -4   0  16         54.47         36.47         7.94 o                         
  -2   0  16         12.69          6.05         5.79 o                         
   0   0  16       1666.08       1850.79        42.12 o                         
   2   0  16        240.59        228.74        22.11 o                         
   4   0  16         60.27         62.36         6.27 o                         
   6   0  16         42.72         49.27         7.64 o                         
   8   0  16         35.35         38.96         9.48 o                         
  -8   1  16          4.51          5.66         5.66 o                         
  -7   1  16         21.88         20.68         4.45 o                         
  -6   1  16         63.75         53.49         7.71 o                         
  -5   1  16         31.85         33.03         5.51 o                         
  -4   1  16        294.96        289.34        11.62 o                         
  -3   1  16         55.28         55.52        10.19 o                         
  -2   1  16          0.05         -4.00         4.00 o                         
  -1   1  16        145.41        159.02         9.48 o                         
   0   1  16         10.68          6.59         3.98 o                         
   1   1  16         12.26         11.07         5.28 o                         
   2   1  16        168.69        185.19        14.49 o                         
   3   1  16          2.01          1.31         5.57 o                         
   4   1  16          3.83         -3.83         4.99 o                         
   5   1  16         14.47         23.37         4.08 o                         
   6   1  16          0.49         -2.55         3.51 o                         
   7   1  16          2.41          6.35         3.52 o                         
   8   1  16          0.97         -1.75         3.52 o                         
  -8   2  16          0.60          0.30         2.76 o                         
  -7   2  16          0.93         -3.24         3.24 o                         
  -6   2  16         26.52         30.77         5.22 o                         
  -5   2  16          8.87          8.54         3.47 o                         
  -4   2  16        128.06        122.68         9.68 o                         
  -3   2  16         49.02         37.82         4.94 o                         
  -2   2  16         48.53         46.16         4.52 o                         
  -1   2  16         10.85         10.11         2.94 o                         
   0   2  16          8.04          5.18         4.38 o                         
   1   2  16        128.39        135.23         9.02 o                         
   2   2  16          6.90          2.27         3.47 o                         
   3   2  16        738.06        711.93        22.90 o                         
   4   2  16         11.22         16.98         7.29 o                         
   5   2  16         11.06          7.42         4.56 o                         
   6   2  16          0.60         -3.48         3.48 o                         
   7   2  16         31.94         36.02         5.30 o                         
   8   2  16          0.32          2.46         1.93 o                         
  -7   3  16          6.19          2.73         5.26 o                         
  -6   3  16          0.00          2.21         3.90 o                         
  -5   3  16          2.75          5.29         3.47 o                         
  -4   3  16          0.34         -3.28         3.28 o                         
  -3   3  16         32.96         33.17         7.57 o                         
  -2   3  16          0.00         -3.21         3.21 o                         
  -1   3  16        143.41        137.01         7.05 o                         
   0   3  16         69.05         71.29         5.19 o                         
   1   3  16          0.09          3.30         2.95 o                         
   2   3  16          4.96          7.54         3.87 o                         
   3   3  16         41.86         46.88         5.59 o                         
   4   3  16        115.40        119.31         7.42 o                         
   5   3  16         12.81         14.87         3.20 o                         
   6   3  16         32.14         33.89         7.37 o                         
   7   3  16          0.22          0.47         3.61 o                         
  -6   4  16          0.10         -1.32         3.16 o                         
  -5   4  16          0.79          5.85         2.34 o                         
  -4   4  16          8.47          6.31         2.88 o                         
  -3   4  16         24.34         21.26         4.30 o                         
  -2   4  16          5.13         -0.90         3.07 o                         
  -1   4  16          1.05          6.86         3.25 o                         
   0   4  16         28.44         21.65         4.60 o                         
   1   4  16          0.03          0.05         3.96 o                         
   2   4  16          1.75          5.78         4.00 o                         
   3   4  16         12.68         19.57         3.36 o                         
   4   4  16          1.40          1.58         2.48 o                         
   5   4  16          8.74          8.39         3.16 o                         
  -2   5  16          1.87          2.51         2.40 o                         
  -1   5  16          0.71          1.18         2.42 o                         
   0   5  16          0.13          2.28         3.69 o                         
   1   5  16          0.12          1.34         3.03 o                         
   2   5  16          2.75          2.11         3.69 o                         
  -7   0  17         16.75         10.79         6.84 o                         
  -5   0  17          0.00          0.00         4.74 o                         
  -3   0  17         72.45         79.31         9.93 o                         
  -1   0  17        181.88        200.08        14.38 o                         
   1   0  17         14.54         15.27         7.11 o                         
   3   0  17          0.15          0.00         7.37 o                         
   5   0  17         25.64         26.85         6.70 o                         
   7   0  17         42.24         50.01        11.85 o                         
  -8   1  17          0.32          0.01         2.84 o                         
  -7   1  17         19.18         21.04         4.20 o                         
  -6   1  17         19.31         18.89         4.67 o                         
  -5   1  17         10.01          4.34         3.31 o                         
  -4   1  17         57.44         53.10         6.56 o                         
  -3   1  17        120.46        136.73         8.08 o                         
  -2   1  17         21.55         26.62         7.87 o                         
  -1   1  17          0.31          0.69         3.78 o                         
   0   1  17        361.73        410.58        19.99 o                         
   1   1  17        134.17        129.94        14.05 o                         
   2   1  17         55.49         69.96        10.40 o                         
   3   1  17        218.36        244.21        11.95 o                         
   4   1  17          0.24         -1.63         4.02 o                         
   5   1  17          0.34          3.78         2.56 o                         
   6   1  17          9.59          8.88         4.05 o                         
   7   1  17          5.48         12.25         3.53 o                         
   8   1  17          1.55          3.99         3.16 o                         
  -8   2  17          0.32         -2.37         2.63 o                         
  -7   2  17          2.76          1.24         2.88 o                         
  -6   2  17         11.13         16.71         4.25 o                         
  -5   2  17         71.65         88.09         7.02 o                         
  -4   2  17         57.14         54.37         6.52 o                         
  -3   2  17        386.83        371.12        13.19 o                         
  -2   2  17        128.65        130.21         7.37 o                         
  -1   2  17         53.18         60.03         4.52 o                         
   0   2  17          5.89          1.41         3.79 o                         
   1   2  17        135.15        142.98         7.41 o                         
   2   2  17         48.61         51.23         5.92 o                         
   3   2  17        182.68        180.34        11.97 o                         
   4   2  17         45.98         46.40         6.09 o                         
   5   2  17         55.23         59.60         6.90 o                         
   6   2  17          3.53         -2.96         3.40 o                         
   7   2  17          0.00          6.71         3.32 o                         
   8   2  17         10.40          4.21         4.21 o                         
  -7   3  17         65.17         69.85        10.27 o                         
  -6   3  17          4.61          4.68         5.92 o                         
  -5   3  17          2.28          2.04         3.08 o                         
  -4   3  17          2.47          4.61         2.87 o                         
  -3   3  17          1.17         -2.09         3.91 o                         
  -2   3  17         34.43         31.70         3.60 o                         
  -1   3  17          7.95          4.96         2.57 o                         
   0   3  17        171.13        180.14         8.68 o                         
   1   3  17         46.18         51.08         6.61 o                         
   2   3  17          2.50          2.85         2.75 o                         
   3   3  17         21.11         19.65         7.41 o                         
   4   3  17          0.69          5.20         4.07 o                         
   5   3  17          0.43          9.56         2.54 o                         
   6   3  17         15.51         17.35         4.10 o                         
   7   3  17         19.20         20.64         3.90 o                         
  -5   4  17          1.38          2.38         2.73 o                         
  -4   4  17          0.70         -1.17         2.59 o                         
  -3   4  17          3.88          0.85         2.70 o                         
  -2   4  17          2.34         -0.78         3.16 o                         
  -1   4  17          1.37         -1.60         3.47 o                         
   0   4  17        106.57         88.89         7.84 o                         
   1   4  17          0.32         -3.41         3.41 o                         
   2   4  17          0.06         -3.40         4.21 o                         
   3   4  17         11.86         13.80         3.68 o                         
   4   4  17         11.64         11.44         3.14 o                         
   5   4  17          0.96         -1.08         1.79 o                         
  -2   5  17          0.03         -0.79         2.90 o                         
  -1   5  17          0.04         -2.37         2.37 o                         
   0   5  17          3.85         -2.73         3.03 o                         
   1   5  17          0.22         -0.65         5.79 o                         
   2   5  17          5.92          5.26         3.42 o                         
  -8   0  18          4.16          2.90         4.47 o                         
  -6   0  18          4.94          1.84         6.32 o                         
  -4   0  18         36.75         52.78        12.37 o                         
  -2   0  18          1.18         -9.48         9.48 o                         
   0   0  18         38.92         42.91        11.32 o                         
   2   0  18         18.00         12.53         6.58 o                         
   4   0  18         38.87         38.47         5.46 o                         
   6   0  18         61.81         50.99         7.81 o                         
   8   0  18          4.10         -6.32         6.32 o                         
  -8   1  18         10.03          8.34         3.00 o                         
  -7   1  18          3.73          2.74         2.89 o                         
  -6   1  18          0.84          5.36         4.32 o                         
  -5   1  18          6.36          9.18         3.56 o                         
  -4   1  18        109.31        106.59         7.64 o                         
  -3   1  18         23.88         29.29         4.07 o                         
  -2   1  18          0.22         -3.31         3.31 o                         
  -1   1  18         10.93          9.29         4.29 o                         
   0   1  18         81.77         74.13         8.86 o                         
   1   1  18          0.88         -1.29         4.23 o                         
   2   1  18         56.03         57.51         6.58 o                         
   3   1  18         69.14         69.03         6.50 o                         
   4   1  18        115.38        108.72        11.05 o                         
   5   1  18          0.31          1.25         4.18 o                         
   6   1  18          3.69          8.54         3.79 o                         
   7   1  18         28.22         23.93         5.20 o                         
   8   1  18          0.36         -1.26         6.05 o                         
  -7   2  18          4.92          8.58         3.17 o                         
  -6   2  18          0.13         -2.26         3.13 o                         
  -5   2  18          0.01         -2.59         2.92 o                         
  -4   2  18          0.14         -3.73         4.23 o                         
  -3   2  18        478.07        474.76        26.02 o                         
  -2   2  18         10.99         16.33         4.29 o                         
  -1   2  18          2.32          8.51         2.81 o                         
   0   2  18         21.37         18.78         3.28 o                         
   1   2  18         54.68         57.92         5.13 o                         
   2   2  18          4.01          3.02         5.28 o                         
   3   2  18         36.23         40.74         6.98 o                         
   4   2  18        116.04        105.94         8.88 o                         
   5   2  18         22.73         29.10         5.31 o                         
   6   2  18          2.49          3.26         3.28 o                         
   7   2  18         13.99         11.09         3.44 o                         
   8   2  18          0.38          1.58         3.42 o                         
  -7   3  18         12.36          9.21         3.69 o                         
  -6   3  18         31.67         29.86         4.05 o                         
  -5   3  18          3.58          7.04         3.33 o                         
  -4   3  18          1.08          0.38         3.85 o                         
  -3   3  18          0.74         -3.89         4.28 o                         
  -2   3  18          1.99          6.07         3.12 o                         
  -1   3  18         29.56         32.97         4.17 o                         
   0   3  18        258.83        258.67        10.14 o                         
   1   3  18          1.40         -0.73         2.77 o                         
   2   3  18         24.73         23.07         5.38 o                         
   3   3  18          2.82         -2.98         2.98 o                         
   4   3  18         15.68         16.14         3.48 o                         
   5   3  18          1.22          2.32         2.04 o                         
   6   3  18         14.60         14.35         3.56 o                         
   7   3  18         12.53         10.79         3.03 o                         
  -5   4  18          0.71          2.50         2.28 o                         
  -4   4  18          6.51          1.85         2.43 o                         
  -3   4  18         11.41         11.02         3.19 o                         
  -2   4  18          4.09          3.57         2.33 o                         
  -1   4  18          9.35         10.25         5.65 o                         
   0   4  18          3.84          9.12         3.81 o                         
   1   4  18          5.29          6.59         4.30 o                         
   2   4  18          0.02          1.77         3.41 o                         
   3   4  18          1.10          1.73         3.69 o                         
   4   4  18          5.63          7.50         2.49 o                         
   5   4  18          0.01          5.79         2.61 o                         
  -1   5  18          7.29          5.79         3.95 o                         
   0   5  18          0.28          0.39         2.23 o                         
   1   5  18          1.18          1.56         2.02 o                         
  -7   0  19        128.27        128.98        15.27 o                         
  -5   0  19          2.80          7.37         7.37 o                         
  -3   0  19         14.03         12.63         6.13 o                         
  -1   0  19        270.33        285.01        19.91 o                         
   1   0  19        104.34         79.15        10.81 o                         
   3   0  19        135.35        144.04        11.01 o                         
   5   0  19         35.22         37.39         6.96 o                         
   7   0  19         17.95         12.63         7.11 o                         
  -8   1  19          0.02          2.63         3.69 o                         
  -7   1  19          0.20          4.17         5.40 o                         
  -6   1  19          4.42          6.10         3.65 o                         
  -5   1  19         36.60         29.47         5.13 o                         
  -4   1  19        107.01        110.20         9.21 o                         
  -3   1  19        185.02        194.97         9.83 o                         
  -2   1  19         30.83         33.29         3.99 o                         
  -1   1  19         51.74         52.39         4.67 o                         
   0   1  19         34.20         32.84         3.54 o                         
   1   1  19          0.02          4.45         3.87 o                         
   2   1  19         14.09         16.08         5.18 o                         
   3   1  19        102.28         86.89         7.31 o                         
   4   1  19          9.49         10.96         3.60 o                         
   5   1  19          0.14         -1.26         2.86 o                         
   6   1  19          5.15          4.44         3.59 o                         
   7   1  19          3.63          9.76         5.13 o                         
   8   1  19          0.94         -2.12         2.21 o                         
  -7   2  19          1.45          0.14         4.47 o                         
  -6   2  19          4.47          9.75         3.28 o                         
  -5   2  19          5.68          9.27         3.15 o                         
  -4   2  19         97.62         98.29         7.13 o                         
  -3   2  19         17.89         19.31         4.41 o                         
  -2   2  19          9.68          7.94         2.73 o                         
  -1   2  19         24.08         24.22         3.49 o                         
   0   2  19         15.04         16.71         3.35 o                         
   1   2  19          5.31          6.08         3.06 o                         
   2   2  19          0.03         -0.45         1.84 o                         
   3   2  19         30.99         33.04         6.96 o                         
   4   2  19         81.48         73.91         7.57 o                         
   5   2  19          5.22          8.42         3.61 o                         
   6   2  19          0.07         -2.96         4.67 o                         
   7   2  19          1.11         -2.07         2.45 o                         
  -6   3  19         28.76         26.25        13.82 o                         
  -5   3  19          1.72          0.04         2.28 o                         
  -4   3  19          0.09         -0.20         2.73 o                         
  -3   3  19          4.84          5.79         2.57 o                         
  -2   3  19          6.39          4.72         2.48 o                         
  -1   3  19          1.85          1.93         3.48 o                         
   0   3  19         19.29         16.56         3.37 o                         
   1   3  19         60.64         60.96         7.71 o                         
   2   3  19         11.51         13.03         3.88 o                         
   3   3  19          3.27          6.14         2.95 o                         
   4   3  19          5.86          4.79         3.86 o                         
   5   3  19          0.00          3.14         1.75 o                         
   6   3  19          0.91          2.17         2.65 o                         
  -5   4  19          1.06         -2.63         3.16 o                         
  -4   4  19          5.18          5.03         2.45 o                         
  -3   4  19         16.92         18.01         3.50 o                         
  -2   4  19          4.19          3.82         2.18 o                         
  -1   4  19          9.86          6.41         3.09 o                         
   0   4  19          0.81          5.18         3.08 o                         
   1   4  19          7.06          5.96         3.81 o                         
   2   4  19          1.47         -1.58         3.44 o                         
   3   4  19          2.71          0.60         2.59 o                         
   4   4  19          2.07          1.40         2.31 o                         
  -8   0  20          1.18         -1.58         3.42 o                         
  -6   0  20         13.86         10.79         7.90 o                         
  -4   0  20         15.51         15.79         7.90 o                         
  -2   0  20          0.73         -2.77         4.43 o                         
   0   0  20        825.69        920.94       101.74 o                         
   2   0  20          4.01          5.00         6.58 o                         
   4   0  20          1.64         10.32         4.83 o                         
   6   0  20         12.41         10.00         6.05 o                         
   8   0  20          4.14          3.69         4.21 o                         
  -8   1  20          9.37          6.05         3.69 o                         
  -7   1  20          5.96          5.47         3.04 o                         
  -6   1  20         10.60         11.20         4.43 o                         
  -5   1  20          2.81          3.72         3.13 o                         
  -4   1  20        127.23        129.79         9.88 o                         
  -3   1  20         29.35         25.89         4.44 o                         
  -2   1  20          0.27          1.33         2.90 o                         
  -1   1  20          1.29         -0.65         2.67 o                         
   0   1  20         25.23         29.80         3.20 o                         
   1   1  20         29.41         34.24         4.17 o                         
   2   1  20         55.15         60.67         5.85 o                         
   3   1  20          2.84         -0.37         4.64 o                         
   4   1  20         65.94         67.23         6.94 o                         
   5   1  20          0.78         -0.99         4.12 o                         
   6   1  20          8.54          9.73         3.48 o                         
   7   1  20          7.04          8.83         4.32 o                         
   8   1  20          0.01          0.53         2.90 o                         
  -7   2  20          0.69          0.82         3.82 o                         
  -6   2  20          0.02          0.91         5.00 o                         
  -5   2  20         19.89         26.66         4.30 o                         
  -4   2  20          0.01         -0.20         3.56 o                         
  -3   2  20        153.24        148.02        10.03 o                         
  -2   2  20          1.73          0.45         3.34 o                         
  -1   2  20          1.25          1.06         3.83 o                         
   0   2  20          0.01          8.64         4.00 o                         
   1   2  20         11.70          4.49         3.55 o                         
   2   2  20         21.21         24.86         6.05 o                         
   3   2  20        125.76        123.52        11.54 o                         
   4   2  20         14.95         12.23         3.91 o                         
   5   2  20          3.18         -0.73         5.13 o                         
   6   2  20          0.22          1.47         2.43 o                         
   7   2  20          5.29          2.34         2.02 o                         
  -6   3  20          5.31          2.63         4.74 o                         
  -5   3  20          7.98          7.80         2.97 o                         
  -4   3  20          2.76         -1.75         3.53 o                         
  -3   3  20          8.31          6.47         4.55 o                         
  -2   3  20          8.99          8.07         2.99 o                         
  -1   3  20         10.21          7.07         2.82 o                         
   0   3  20        107.25         94.83         6.40 o                         
   1   3  20         32.08         34.83         5.50 o                         
   2   3  20          1.51          2.53         6.04 o                         
   3   3  20          0.68         -0.81         2.59 o                         
   4   3  20          5.19          8.11         2.51 o                         
   5   3  20          0.62         -2.62         2.62 o                         
   6   3  20          0.48          0.86         2.77 o                         
  -4   4  20          9.60          3.62         5.00 o                         
  -3   4  20          0.24          0.48         2.36 o                         
  -2   4  20         12.21          7.24         3.72 o                         
  -1   4  20         13.44         10.06         4.08 o                         
   0   4  20          5.31          6.32         3.54 o                         
   1   4  20         13.71          5.07         5.92 o                         
   2   4  20          0.11          3.95         3.35 o                         
   3   4  20          4.50          7.48         3.25 o                         
   4   4  20          6.78         10.85         6.84 o                         
  -7   0  21          6.15          5.61         3.52 o                         
  -5   0  21         89.61         79.49        13.95 o                         
  -3   0  21          6.29         -1.36         3.52 o                         
  -1   0  21          0.54         -5.01         5.01 o                         
   1   0  21        204.20        211.49        12.52 o                         
   3   0  21          0.43          3.44         8.93 o                         
   5   0  21          0.01          1.86         3.73 o                         
   7   0  21         60.33         50.01        10.27 o                         
  -7   1  21          4.41          3.67         1.94 o                         
  -6   1  21          0.98          1.22         2.52 o                         
  -5   1  21         14.05          6.48         3.93 o                         
  -4   1  21        264.97        259.73        11.46 o                         
  -3   1  21          4.63          1.88         3.30 o                         
  -2   1  21          1.18         -1.90         2.98 o                         
  -1   1  21         21.83         18.63         3.90 o                         
   0   1  21          5.92          1.29         3.31 o                         
   1   1  21         41.04         33.93         5.24 o                         
   2   1  21         18.16         13.61         3.83 o                         
   3   1  21        249.62        251.11        13.10 o                         
   4   1  21          0.61          0.43         2.97 o                         
   5   1  21          6.77          4.98         3.90 o                         
   6   1  21          4.75          6.27         2.78 o                         
   7   1  21          5.28         -0.99         4.21 o                         
  -7   2  21         11.74         14.81         3.25 o                         
  -6   2  21          0.16         -3.56         5.00 o                         
  -5   2  21          0.08          2.50         3.70 o                         
  -4   2  21          9.70          6.22         3.19 o                         
  -3   2  21         24.90         20.62         4.60 o                         
  -2   2  21         22.42         22.37         3.99 o                         
  -1   2  21         53.96         46.93         5.19 o                         
   0   2  21          6.28          4.14         3.15 o                         
   1   2  21          4.13          7.74         4.27 o                         
   2   2  21          8.03          7.76         4.91 o                         
   3   2  21          1.53          6.42         4.08 o                         
   4   2  21        102.48         85.45         7.84 o                         
   5   2  21          3.64          3.58         2.94 o                         
   6   2  21          0.11          1.50         2.50 o                         
   7   2  21          0.60          0.80         1.56 o                         
  -6   3  21          0.00          1.84         3.16 o                         
  -5   3  21          0.21         -1.18         2.61 o                         
  -4   3  21         67.20         67.26         8.47 o                         
  -3   3  21         10.85          6.48         3.21 o                         
  -2   3  21          0.36         -0.43         3.01 o                         
  -1   3  21          0.53          0.73         2.32 o                         
   0   3  21         21.65         19.80         3.14 o                         
   1   3  21          2.12          4.98         2.90 o                         
   2   3  21          1.18         -0.50         2.22 o                         
   3   3  21          8.86         13.70         3.34 o                         
   4   3  21          6.52          6.74         2.43 o                         
   5   3  21          9.13         10.52         2.69 o                         
   6   3  21          4.15          0.14         3.29 o                         
  -4   4  21         11.70          7.79         5.13 o                         
  -3   4  21          0.03         -1.32         3.16 o                         
  -2   4  21          1.13         -0.35         3.81 o                         
  -1   4  21         40.17         34.56         7.37 o                         
   0   4  21          3.88          4.26         3.16 o                         
   1   4  21          1.08          5.14         3.52 o                         
   2   4  21          0.74          1.40         3.07 o                         
   3   4  21         13.64         17.64         3.73 o                         
  -6   0  22         50.31         45.89         8.55 o                         
  -4   0  22        114.80        113.07        11.05 o                         
  -2   0  22         40.04         45.16         6.60 o                         
   0   0  22         32.63         32.79         6.64 o                         
   2   0  22        149.50        152.76        11.48 o                         
   4   0  22          0.03          3.95         5.00 o                         
   6   0  22         10.59         15.79         6.58 o                         
  -7   1  22          8.29         13.33         5.79 o                         
  -6   1  22          1.17          5.92         3.07 o                         
  -5   1  22          8.43          4.07         4.04 o                         
  -4   1  22         90.15         87.98         7.85 o                         
  -3   1  22         54.35         56.61         8.09 o                         
  -2   1  22         28.01         23.19         5.45 o                         
  -1   1  22          2.23         -0.49         3.31 o                         
   0   1  22         82.47         81.28         6.47 o                         
   1   1  22          0.81         -1.90         3.22 o                         
   2   1  22          6.95          8.78         4.17 o                         
   3   1  22        271.18        274.13        15.91 o                         
   4   1  22          0.00         -1.83         3.16 o                         
   5   1  22          6.99          8.46         4.18 o                         
   6   1  22          0.15         -1.98         2.36 o                         
   7   1  22          0.03         -7.24         8.03 o                         
  -6   2  22          4.43          2.69         3.15 o                         
  -5   2  22          1.69         -2.31         3.69 o                         
  -4   2  22         21.85         16.50         4.41 o                         
  -3   2  22         32.00         31.55         5.22 o                         
  -2   2  22          6.72          0.85         2.81 o                         
  -1   2  22         38.66         39.27         4.72 o                         
   0   2  22         22.59         21.67         4.05 o                         
   1   2  22          0.19         -3.47         6.98 o                         
   2   2  22          0.25          0.50         4.27 o                         
   3   2  22         74.59         63.84         8.65 o                         
   4   2  22         22.08         19.04         4.55 o                         
   5   2  22          3.94          6.08         3.11 o                         
   6   2  22          1.20          3.15         2.68 o                         
   7   2  22          1.30         -1.58         2.90 o                         
  -5   3  22          0.12         -1.74         5.00 o                         
  -4   3  22          0.05         -0.18         2.57 o                         
  -3   3  22          1.81         -2.58         2.58 o                         
  -2   3  22          0.18          2.72         2.92 o                         
  -1   3  22          0.98         -2.34         2.34 o                         
   0   3  22         21.03         20.55         3.50 o                         
   1   3  22         19.19         22.25         3.87 o                         
   2   3  22          2.89          1.34         2.88 o                         
   3   3  22         25.71         25.13         4.29 o                         
   4   3  22          9.87          6.61         2.48 o                         
   5   3  22          1.20          1.73         2.05 o                         
  -3   4  22          0.58          3.97         3.29 o                         
  -2   4  22          5.64          5.61         3.44 o                         
  -1   4  22          5.00          5.38         2.88 o                         
   0   4  22          5.19          6.81         5.00 o                         
   1   4  22          0.07          5.02         3.07 o                         
   2   4  22          3.86          2.46         3.29 o                         
   3   4  22          2.70          6.58         3.95 o                         
  -7   0  23          2.08          7.63         4.47 o                         
  -5   0  23          2.42          5.79         5.79 o                         
  -3   0  23         56.81         56.90         7.54 o                         
  -1   0  23          0.61         12.55         5.02 o                         
   1   0  23         42.17         40.86        11.59 o                         
   3   0  23         22.05         24.15         7.50 o                         
   5   0  23          1.95          4.90         4.00 o                         
   7   0  23         24.74          9.48         5.26 o                         
  -7   1  23          0.00          4.47         3.95 o                         
  -6   1  23          0.14          1.33         2.91 o                         
  -5   1  23         10.71         11.73         4.23 o                         
  -4   1  23          3.36          4.01         4.61 o                         
  -3   1  23        261.07        245.86        14.89 o                         
  -2   1  23         36.65         45.38         6.13 o                         
  -1   1  23         34.00         29.97         5.21 o                         
   0   1  23         38.43         38.68         4.75 o                         
   1   1  23          0.99          0.51         2.79 o                         
   2   1  23          0.24         -0.23         2.89 o                         
   3   1  23         39.83         46.25         6.40 o                         
   4   1  23         30.36         31.33         4.60 o                         
   5   1  23         27.32         24.96         6.05 o                         
   6   1  23          0.10         -2.98         3.27 o                         
   7   1  23          0.82         -0.53         3.69 o                         
  -6   2  23          4.03          6.66         3.25 o                         
  -5   2  23          0.19          2.01         2.48 o                         
  -4   2  23          0.43          1.48         2.70 o                         
  -3   2  23          3.86          3.61         2.63 o                         
  -2   2  23          8.81          7.80         2.90 o                         
  -1   2  23         29.59         31.14         4.43 o                         
   0   2  23          0.25          1.67         4.98 o                         
   1   2  23         25.84         21.07         5.30 o                         
   2   2  23          4.08          8.08         4.18 o                         
   3   2  23          1.85          6.06         5.40 o                         
   4   2  23          2.25          5.23         3.32 o                         
   5   2  23          0.02          2.21         2.96 o                         
   6   2  23          2.65          3.45         3.07 o                         
  -5   3  23          6.57          7.77         2.79 o                         
  -4   3  23          1.27          2.79         2.23 o                         
  -3   3  23          6.33          7.93         3.11 o                         
  -2   3  23          0.80          1.87         2.94 o                         
  -1   3  23          4.96          9.24         2.45 o                         
   0   3  23         35.57         33.26         4.16 o                         
   1   3  23         10.63          8.10         4.08 o                         
   2   3  23          9.71          6.04         3.13 o                         
   3   3  23          0.66          4.49         2.44 o                         
   4   3  23          0.40          2.72         2.19 o                         
   5   3  23          0.04         -1.84         2.40 o                         
  -3   4  23          1.94         11.85         4.21 o                         
  -2   4  23          2.11         -3.69         3.69 o                         
  -1   4  23          0.00         -2.72         2.72 o                         
   0   4  23         48.51         44.17         5.10 o                         
   1   4  23          0.47          5.17         5.00 o                         
   2   4  23          4.58          5.00         3.95 o                         
   3   4  23          0.75         -2.37         3.16 o                         
  -6   0  24          0.07          1.32         3.95 o                         
  -4   0  24        222.40        214.00        18.16 o                         
  -2   0  24          0.19         -3.26         6.32 o                         
   0   0  24          0.01          4.08        10.66 o                         
   2   0  24         20.66         32.38         9.74 o                         
   4   0  24         34.00         36.36         7.07 o                         
   6   0  24          0.07          8.95         5.00 o                         
  -7   1  24          4.04          3.69         3.16 o                         
  -6   1  24          2.17          7.04         2.97 o                         
  -5   1  24          4.61          7.66         3.67 o                         
  -4   1  24          3.02          8.14         3.85 o                         
  -3   1  24         91.96         94.38         9.49 o                         
  -2   1  24         18.67         13.69         4.93 o                         
  -1   1  24          6.97          3.81         4.71 o                         
   0   1  24          0.65         -1.74         3.80 o                         
   1   1  24          3.73          4.88         3.28 o                         
   2   1  24          0.30          1.18         3.39 o                         
   3   1  24         31.60         32.74         4.63 o                         
   4   1  24         88.73         83.83         7.76 o                         
   5   1  24          2.65          4.09         3.34 o                         
   6   1  24          9.22          7.53         4.34 o                         
   7   1  24          2.11          0.26         3.16 o                         
  -6   2  24          1.18          2.26         1.71 o                         
  -5   2  24          0.48         -3.17         3.17 o                         
  -4   2  24          1.43         -2.43         2.43 o                         
  -3   2  24         27.78         28.22         4.17 o                         
  -2   2  24          6.72          5.57         3.49 o                         
  -1   2  24          2.97          2.76         2.58 o                         
   0   2  24          9.68         12.39         4.93 o                         
   1   2  24          2.23          1.72         3.63 o                         
   2   2  24          0.00          1.84         3.95 o                         
   3   2  24          0.38          1.78         3.71 o                         
   4   2  24          0.08         -0.15         5.00 o                         
   5   2  24          1.41          0.77         2.28 o                         
   6   2  24          7.56          2.99         2.40 o                         
  -5   3  24          0.35          3.95         2.90 o                         
  -4   3  24          1.15          0.68         1.94 o                         
  -3   3  24         19.46         22.74         3.79 o                         
  -2   3  24          0.07         -1.26         2.68 o                         
  -1   3  24          3.28          4.82         2.51 o                         
   0   3  24         11.42         12.91         2.92 o                         
   1   3  24         17.93         16.35         3.93 o                         
   2   3  24          3.26          1.71         2.46 o                         
   3   3  24          9.80          5.16         2.11 o                         
   4   3  24          3.06          1.46         3.63 o                         
   5   3  24          0.92         -2.33         2.33 o                         
  -2   4  24          3.04          5.53         3.69 o                         
  -1   4  24          2.04          1.58         2.90 o                         
   0   4  24         10.87          6.84         2.28 o                         
   1   4  24          7.40          2.63         3.16 o                         
   2   4  24          0.01         -1.32         2.63 o                         
  -5   0  25         19.64         15.79         6.05 o                         
  -3   0  25          1.87          5.00         5.53 o                         
  -1   0  25         20.21         13.95         6.58 o                         
   1   0  25          6.47          7.26         3.79 o                         
   3   0  25        117.94        134.30        11.45 o                         
   5   0  25          0.04         -0.06         3.35 o                         
  -6   1  25          0.67          0.79         4.47 o                         
  -5   1  25          0.91          2.51         3.63 o                         
  -4   1  25         23.60         24.45         5.28 o                         
  -3   1  25          0.84          9.48         3.91 o                         
  -2   1  25          0.01         -1.20         3.70 o                         
  -1   1  25         41.05         43.20         5.71 o                         
   0   1  25         49.98         56.69         6.53 o                         
   1   1  25          0.00         -1.46         3.50 o                         
   2   1  25          0.39          6.42         3.49 o                         
   3   1  25         29.16         27.13         6.03 o                         
   4   1  25          3.88          1.43         3.03 o                         
   5   1  25          3.59         -1.74         3.22 o                         
   6   1  25          4.79         11.43         4.87 o                         
  -5   2  25          1.85          3.36         3.29 o                         
  -4   2  25          0.28         -0.55         2.78 o                         
  -3   2  25         21.49         24.53         3.71 o                         
  -2   2  25          0.28          2.26         2.90 o                         
  -1   2  25          5.60          0.65         2.71 o                         
   0   2  25          3.56          0.13         3.54 o                         
   1   2  25          2.49          0.96         4.87 o                         
   2   2  25          0.00         -3.44         3.63 o                         
   3   2  25          0.09          0.10         3.09 o                         
   4   2  25         14.11         23.86         3.95 o                         
   5   2  25          0.08          1.21         2.69 o                         
  -4   3  25          1.43          2.11         3.42 o                         
  -3   3  25          6.18          4.47         3.95 o                         
  -2   3  25          0.46          1.10         2.88 o                         
  -1   3  25          0.44          2.08         2.38 o                         
   0   3  25          0.15         -1.92         2.08 o                         
   1   3  25         10.91          5.70         2.89 o                         
   2   3  25          0.89          2.90         2.43 o                         
   3   3  25          1.29          2.69         2.07 o                         
   4   3  25          7.65          8.43         3.29 o                         
  -6   0  26          0.37         -3.42         3.42 o                         
  -4   0  26        155.86        168.99        15.00 o                         
  -2   0  26          0.17          9.55        15.66 o                         
   0   0  26         30.35         27.36         5.81 o                         
   2   0  26         76.24         92.90         9.86 o                         
   4   0  26          7.43          8.61         3.90 o                         
   6   0  26          0.86         -3.69         3.69 o                         
  -6   1  26          0.80          1.58         3.16 o                         
  -5   1  26          7.48          4.57         3.95 o                         
  -4   1  26          8.44          6.80         3.71 o                         
  -3   1  26         58.17         60.40         6.17 o                         
  -2   1  26          0.44         -1.80         2.66 o                         
  -1   1  26          2.67          4.23         2.92 o                         
   0   1  26         29.68         27.01         4.94 o                         
   1   1  26         15.26         25.36         5.07 o                         
   2   1  26          2.26          3.34         3.44 o                         
   3   1  26         26.91         38.54         6.58 o                         
   4   1  26         12.08         17.64         4.24 o                         
   5   1  26          3.02         -0.09         3.41 o                         
  -5   2  26          0.48          0.61         4.21 o                         
  -4   2  26         17.75         19.62         3.34 o                         
  -3   2  26          5.31          4.54         2.77 o                         
  -2   2  26         10.15          6.02         2.92 o                         
  -1   2  26          0.73          0.46         3.13 o                         
   0   2  26         25.29         27.67         5.84 o                         
   1   2  26          3.38          2.05         3.67 o                         
   2   2  26          1.15          3.52         3.07 o                         
   3   2  26          1.99          0.35         2.89 o                         
   4   2  26          8.90          7.28         2.77 o                         
   5   2  26          0.69         -1.77         1.77 o                         
  -4   3  26         12.63         15.00         4.21 o                         
  -3   3  26          5.38          0.74         3.29 o                         
  -2   3  26          6.81          8.97         3.25 o                         
  -1   3  26          3.35          3.46         2.57 o                         
   0   3  26          6.29          5.87         2.87 o                         
   1   3  26          1.15         -0.95         2.37 o                         
   2   3  26          0.17          0.61         2.05 o                         
   3   3  26          0.23          1.73         2.23 o                         
   4   3  26          0.74         -2.90         3.42 o                         
  -5   0  27          7.94         13.42         4.74 o                         
  -3   0  27          1.58          4.21         5.79 o                         
  -1   0  27          0.12          1.13         4.74 o                         
   1   0  27          1.70          5.53         3.91 o                         
   3   0  27        265.54        291.45        12.66 o                         
   5   0  27          4.63          2.11         4.47 o                         
  -5   1  27          5.47          6.56         2.00 o                         
  -4   1  27         14.42         15.33         2.99 o                         
  -3   1  27         24.99         29.38         3.77 o                         
  -2   1  27          4.54          5.88         3.49 o                         
  -1   1  27          0.69          3.69         2.87 o                         
   0   1  27          5.34          4.43         3.25 o                         
   1   1  27         14.09          9.26         3.66 o                         
   2   1  27         15.89         19.40         3.77 o                         
   3   1  27          0.03          0.73         4.08 o                         
   4   1  27         34.78         31.39         4.65 o                         
   5   1  27          3.09          5.98         3.15 o                         
  -4   2  27         18.14         23.56         2.84 o                         
  -3   2  27          0.56          1.84         2.37 o                         
  -2   2  27          0.00         -0.05         2.53 o                         
  -1   2  27          6.37          9.11         4.00 o                         
   0   2  27          0.05          0.30         3.63 o                         
   1   2  27          0.23         -2.62         3.71 o                         
   2   2  27          0.47          1.61         2.78 o                         
   3   2  27         10.61         15.44         3.47 o                         
   4   2  27          7.88          6.35         2.77 o                         
   5   2  27          5.58          9.97         2.61 o                         
  -3   3  27          3.09          0.53         2.37 o                         
  -2   3  27          2.16          3.40         2.09 o                         
  -1   3  27         12.80         12.81         3.22 o                         
   0   3  27          0.40          1.85         2.06 o                         
   1   3  27          0.80          1.22         2.62 o                         
   2   3  27          0.44          1.05         2.13 o                         
   3   3  27          5.05          3.62         1.69 o                         
  -4   0  28        108.80        102.92        11.58 o                         
  -2   0  28         34.88         38.17         8.69 o                         
   0   0  28          0.05          5.90         6.19 o                         
   2   0  28          4.21          7.40         3.86 o                         
   4   0  28          4.19          1.24         2.84 o                         
  -5   1  28          2.32          3.10         2.40 o                         
  -4   1  28          7.76          3.53         4.87 o                         
  -3   1  28          1.56         -0.79         3.60 o                         
  -2   1  28         13.53          8.19         3.03 o                         
  -1   1  28          8.83          5.56         2.77 o                         
   0   1  28          0.21          1.79         4.58 o                         
   1   1  28          2.30          2.43         3.12 o                         
   2   1  28          8.77          7.05         2.78 o                         
   3   1  28         24.90         29.10         4.50 o                         
   4   1  28          6.85          5.71         2.63 o                         
   5   1  28          0.77         -2.37         3.42 o                         
  -4   2  28          0.75         -2.90         2.90 o                         
  -3   2  28          1.75          0.71         2.76 o                         
  -2   2  28          0.00          0.86         2.77 o                         
  -1   2  28          0.29          4.16         2.68 o                         
   0   2  28         45.90         55.01         6.69 o                         
   1   2  28          0.07          2.22         2.97 o                         
   2   2  28          0.09         -2.58         2.58 o                         
   3   2  28          5.87          5.79         2.73 o                         
   4   2  28          0.88          2.33         1.98 o                         
  -1   3  28          0.15          2.90         3.42 o                         
   0   3  28          0.23         -2.67         3.16 o                         
   1   3  28          0.35          0.76         2.85 o                         
   2   3  28          2.69          2.39         1.70 o                         
  -5   0  29          7.20          4.89         2.09 o                         
  -3   0  29        225.74        248.48        17.64 o                         
  -1   0  29          2.39         -0.48         2.88 o                         
   1   0  29          0.04         -3.10         3.10 o                         
   3   0  29         12.82         13.55         3.97 o                         
  -4   1  29          9.43         15.12         2.73 o                         
  -3   1  29          1.54          3.38         2.47 o                         
  -2   1  29          0.89         -2.25         2.62 o                         
  -1   1  29          7.53          6.68         2.92 o                         
   0   1  29         11.44         10.06         3.51 o                         
   1   1  29          3.78          0.41         3.69 o                         
   2   1  29          0.86          6.14        10.27 o                         
   3   1  29          0.03          3.39         2.57 o                         
   4   1  29          2.76          1.88         2.69 o                         
  -3   2  29          8.35         11.32         4.47 o                         
  -2   2  29          0.09          0.07         2.03 o                         
  -1   2  29          5.32          2.40         2.69 o                         
   0   2  29          5.82          9.25         3.81 o                         
   1   2  29          0.75          0.64         2.47 o                         
   2   2  29          0.74          0.93         2.42 o                         
   3   2  29          0.00          1.19         2.32 o                         
   4   2  29          0.10          1.84         2.90 o                         
   0   3  29          2.39         -0.26         2.90 o                         
  -4   0  30         23.13         21.81         4.47 o                         
  -2   0  30         18.19         17.11         4.08 o                         
   0   0  30          1.30          1.58         5.00 o                         
   2   0  30          0.00         -1.93         3.68 o                         
   4   0  30         50.80         39.75         6.05 o                         
  -4   1  30         12.03          8.22         2.59 o                         
  -3   1  30          3.20          8.17         2.69 o                         
  -2   1  30          0.87          2.01         2.91 o                         
  -1   1  30          2.76          5.23         2.48 o                         
   0   1  30          0.29          2.05         2.59 o                         
   1   1  30          2.69          5.51         2.39 o                         
   2   1  30          1.90          4.47         3.95 o                         
   3   1  30          9.59         11.35         3.17 o                         
   4   1  30          0.04          2.62         2.13 o                         
  -3   2  30          2.76          0.00         2.63 o                         
  -2   2  30          0.21          1.91         2.09 o                         
  -1   2  30          7.51          6.41         2.32 o                         
   0   2  30          0.12          3.34         1.88 o                         
   1   2  30          3.98          5.11         2.73 o                         
   2   2  30          0.01          3.77         1.89 o                         
   3   2  30          5.00          4.25         1.60 o                         
  -3   0  31          5.22          3.73         2.21 o                         
  -1   0  31         16.47         23.69         6.58 o                         
   1   0  31          0.89         -4.74         4.74 o                         
   3   0  31         64.59         45.54         6.32 o                         
  -3   1  31          0.57          1.20         2.02 o                         
  -2   1  31          0.78          0.96         1.97 o                         
  -1   1  31          2.86          5.16         2.36 o                         
   0   1  31          8.18          7.16         2.24 o                         
   1   1  31          0.50         -0.98         4.21 o                         
   2   1  31          4.66          4.66         2.42 o                         
   3   1  31          1.94          2.54         2.77 o                         
  -2   2  31          0.00          4.74         3.16 o                         
  -1   2  31          0.11          1.32         2.90 o                         
   0   2  31          3.18          2.33         1.98 o                         
   1   2  31          1.53          3.34         1.81 o                         
   2   2  31          1.97          1.45         1.35 o                         
  -2   0  32          2.06          1.84         3.42 o                         
   0   0  32          0.49          1.58         3.42 o                         
   2   0  32          1.34         -1.32         3.16 o                         
  -2   1  32          0.99          0.98         1.90 o                         
  -1   1  32          3.82          0.79         2.23 o                         
   0   1  32          0.57          3.27         2.21 o                         
   1   1  32          0.05          3.16         2.90 o                         
   2   1  32          8.38         12.53         2.88 o                         
  -1   0  33          0.16         -1.05         2.90 o                         
  -1   1  33          0.00          0.79         2.37 o                         
   0   1  33          0.57          5.00         3.16 o                         
   1   1  33          0.02         -2.90         2.90 o                         
                                                                                
